# Supplementary material for: Detection of differentially methylated CpGs between tumour and adjacent benign cells in diagnostic prostate cancer samples
Source: Sci Rep. 2024 Aug 2;14:17877. doi: 10.1038/s41598-024-66488-x (PMC11297152; doi:10.1038/s41598-024-66488-x)
Supplement: Supplementary file 2 — Supplementary Tables. [file 41598_2024_66488_MOESM2_ESM.xlsx]

## Sheet: Supplementary Table S1
Supplementary Table S1: Significantly differentially methylated CpG sites between paired tumour and adjacent benign diagnostic samples.
CpG	Chr	bp	UCSC_RefGene_Name	UCSC_RefGene_Group	P.Value	adj.P.Val	Bonferroni	deltaM	deltaBeta	deltaM.signed	deltaBeta.signed	deltaM.sd	deltaBeta.sd
cg12539796	5	7850203	C5orf49	Body	1.54244e-25	2.61166e-20	7.45254e-20	4.05396	0.576481	4.05396	0.576481	1.11397	0.135168
cg06928838	11	67351490	GSTP1	Body	2.28147e-25	2.61166e-20	1.10233e-19	3.47299	0.456251	3.47299	0.456251	0.958554	0.107065
cg26388816	12	570155	B4GALNT3	Body	2.57527e-25	2.61166e-20	1.24428e-19	4.05608	0.571907	4.05608	0.571907	1.12995	0.121875
cg05937737	3	170303540	SLC7A14	5'UTR	3.81323e-25	2.61166e-20	1.84243e-19	2.62456	0.409011	2.62456	0.409011	0.722159	0.0998793
cg02386420	17	78806870	RPTOR;RPTOR	Body;Body	4.22505e-25	2.61166e-20	2.04141e-19	3.65256	0.462365	3.65256	0.462365	1.02725	0.119951
cg20902783	14	21494071	NDRG2;NDRG2;NDRG2;NDRG2;NDRG2;NDRG2;NDRG2;NDRG2	TSS1500;TSS200;TSS200;TSS1500;TSS1500;TSS1500;TSS200;TSS200	4.63578e-25	2.61166e-20	2.23986e-19	3.01532	0.462085	3.01532	0.462085	0.842248	0.112147
cg07980518	18	59560394	RNF152	TSS200	5.96656e-25	2.62077e-20	2.88284e-19	4.45187	0.565652	4.45187	0.565652	1.2718	0.154042
cg01711160	14	85996499	FLRT2;FLRT2	1stExon;5'UTR	8.68573e-25	3.31728e-20	4.19666e-19	4.00693	0.528311	4.00693	0.528311	1.15275	0.134485
cg04194494	10	45914450	ALOX5	Body	8.92542e-25	3.31728e-20	4.31247e-19	4.66517	0.590858	4.66517	0.590858	1.34865	0.141666
cg12737160	23	107681482	COL4A6;COL4A6;COL4A6	1stExon;Body;5'UTR	9.92926e-25	3.42678e-20	4.79749e-19	3.09733	0.432412	3.09733	0.432412	0.884772	0.111373
cg02657832	2	201450633	AOX1	TSS200	1.36818e-24	3.84848e-20	6.6106e-19	3.1246	0.432006	3.1246	0.432006	0.900854	0.114138
cg21883802	14	92413706	FBLN5;FBLN5	5'UTR;1stExon	1.39587e-24	3.84848e-20	6.74439e-19	3.58224	0.489197	3.58224	0.489197	1.03973	0.117199
cg07219542	1	110210770	GSTM2;GSTM2	1stExon;1stExon	1.40369e-24	3.84848e-20	6.78217e-19	3.81761	0.45343	3.81761	0.45343	1.11079	0.123125
cg14458932	20	45439805	NA	NA	1.48187e-24	3.84848e-20	7.1599e-19	2.8854	0.439944	2.8854	0.439944	0.829993	0.10992
cg21088420	5	7849836	C5orf49	Body	1.67656e-24	3.84848e-20	8.10057e-19	2.90546	0.440862	2.90546	0.440862	0.838971	0.114784
cg22176324	1	24648851	GRHL3;GRHL3;GRHL3	TSS1500;Body;TSS1500	1.91601e-24	3.84848e-20	9.25755e-19	3.17808	0.454844	3.17808	0.454844	0.925553	0.108204
cg24569637	2	201450560	AOX1	TSS200	1.93177e-24	3.84848e-20	9.3337e-19	4.37193	0.552369	4.37193	0.552369	1.28816	0.135745
cg15621260	11	27015813	FIBIN;FIBIN	5'UTR;1stExon	2.12908e-24	3.84848e-20	1.0287e-18	3.28677	0.485048	3.28677	0.485048	0.961494	0.122605
cg11731890	6	26271827	HIST1H3G;HIST1H2BI	TSS1500;TSS1500	2.26423e-24	3.84848e-20	1.094e-18	4.08675	0.552885	4.08675	0.552885	1.20706	0.141356
cg20424164	12	65220294	NA	NA	2.28722e-24	3.84848e-20	1.10511e-18	3.97729	0.515293	3.97729	0.515293	1.17411	0.137021
cg16663419	8	145033566	PLEC1;PLEC1	Body;Body	2.44051e-24	3.84848e-20	1.17918e-18	2.88931	0.420851	2.88931	0.420851	0.842733	0.115664
cg18818075	6	44528865	NA	NA	2.4693e-24	3.84848e-20	1.19308e-18	3.29577	0.49268	3.29577	0.49268	0.968155	0.129618
cg06331595	7	141211956	NA	NA	2.53422e-24	3.84848e-20	1.22445e-18	3.28157	0.455278	3.28157	0.455278	0.96448	0.11301
cg10096645	18	24130851	KCTD1;KCTD1	5'UTR;TSS1500	2.54883e-24	3.84848e-20	1.23151e-18	2.76283	0.42512	2.76283	0.42512	0.804579	0.111133
cg12708994	6	116691460	DSE;DSE	TSS1500;5'UTR	3.12406e-24	3.89394e-20	1.50944e-18	2.93293	0.439155	2.93293	0.439155	0.862061	0.11437
cg05497345	2	96990914	ITPRIPL1;ITPRIPL1;ITPRIPL1;ITPRIPL1	TSS1500;TSS200;TSS200;TSS1500	3.14439e-24	3.89394e-20	1.51927e-18	3.28636	0.434338	3.28636	0.434338	0.971656	0.131937
cg15444597	10	103881107	LDB1	TSS1500	3.27714e-24	3.89394e-20	1.58341e-18	2.84571	0.405379	2.84571	0.405379	0.83606	0.118284
cg22003435	2	191045885	C2orf88;C2orf88;C2orf88;C2orf88	5'UTR;5'UTR;5'UTR;5'UTR	3.34559e-24	3.89394e-20	1.61648e-18	3.28518	0.434083	3.28518	0.434083	0.972938	0.11949
cg10594090	19	46800198	HIF3A;HIF3A	TSS200;TSS1500	3.37857e-24	3.89394e-20	1.63241e-18	3.60734	0.493385	3.60734	0.493385	1.07267	0.131639
cg03172947	20	44035850	DBNDD2;DBNDD2;DBNDD2;DBNDD2;SYS1-DBNDD2;DBNDD2;DBNDD2	5'UTR;5'UTR;TSS1500;TSS1500;Body;5'UTR;5'UTR	3.7517e-24	4.21558e-20	1.8127e-18	3.22997	0.46135	3.22997	0.46135	0.958855	0.120739
cg04380340	2	201450506	AOX1	TSS1500	3.96027e-24	4.27633e-20	1.91347e-18	3.69735	0.505223	3.69735	0.505223	1.10514	0.13479
cg15552249	4	88450824	SPARCL1;SPARCL1	TSS200;TSS200	3.98278e-24	4.27633e-20	1.92435e-18	2.77105	0.429095	2.77105	0.429095	0.817209	0.114307
cg03514404	7	143579665	FAM115A	5'UTR	4.45942e-24	4.58435e-20	2.15464e-18	4.42266	0.603439	4.42266	0.603439	1.333	0.144522
cg05064925	23	107681469	COL4A6;COL4A6;COL4A6	1stExon;Body;5'UTR	4.71729e-24	4.65131e-20	2.27924e-18	3.92599	0.548275	3.92599	0.548275	1.18132	0.131503
cg13000082	2	201450527	AOX1	TSS1500	5.15621e-24	4.79098e-20	2.49131e-18	3.48201	0.484333	3.48201	0.484333	1.04597	0.139885
cg14370314	14	23834891	EFS;EFS	TSS200;TSS200	5.71066e-24	5.07987e-20	2.7592e-18	3.9883	0.442325	3.9883	0.442325	1.20683	0.133269
cg00338801	1	70035208	NA	NA	5.85677e-24	5.07987e-20	2.8298e-18	3.60736	0.472269	3.60736	0.472269	1.0888	0.129882
cg01897797	14	22005140	SALL2;SALL2	5'UTR;1stExon	5.90885e-24	5.07987e-20	2.85496e-18	3.67066	0.491547	3.67066	0.491547	1.10885	0.13936
cg13928417	9	124498782	DAB2IP	Body	6.03292e-24	5.07987e-20	2.91491e-18	2.82761	0.430908	2.82761	0.430908	0.844605	0.112822
cg11213690	7	149112402	NA	NA	6.04474e-24	5.07987e-20	2.92062e-18	3.13084	0.477632	3.13084	0.477632	0.940291	0.122851
cg08946731	7	32981826	RP9P	Body	6.09794e-24	5.07987e-20	2.94632e-18	3.4582	0.443116	3.4582	0.443116	1.0433	0.12703
cg02144933	2	201450690	AOX1	TSS200	6.68333e-24	5.38699e-20	3.22916e-18	4.03059	0.518073	4.03059	0.518073	1.22518	0.148058
cg21981270	10	45914525	ALOX5	Body	6.68959e-24	5.38699e-20	3.23219e-18	3.97318	0.5583	3.97318	0.5583	1.20727	0.140851
cg11450947	23	106750342	NA	NA	6.8327e-24	5.41202e-20	3.30133e-18	4.10338	0.571054	4.10338	0.571054	1.24866	0.141012
cg13670316	9	78507533	PCSK5	Body	7.43265e-24	5.70033e-20	3.59121e-18	3.61069	0.453209	3.61069	0.453209	1.09692	0.128213
cg05783185	8	119121281	EXT1	Body	7.98122e-24	5.86688e-20	3.85626e-18	3.17074	0.476253	3.17074	0.476253	0.960134	0.129995
cg26213453	15	89455860	MFGE8;MFGE8	Body;Body	8.22977e-24	5.93486e-20	3.97635e-18	3.24247	0.481114	3.24247	0.481114	0.983657	0.120893
cg06832339	7	23842119	STK31;STK31;STK31	Body;Body;Body	8.68202e-24	6.16892e-20	4.19486e-18	2.67123	0.415602	2.67123	0.415602	0.803191	0.112751
cg11664987	1	38201123	EPHA10	Body	9.43864e-24	6.46379e-20	4.56044e-18	3.0601	0.466365	3.0601	0.466365	0.929356	0.119492
cg11859529	23	70150922	SLC7A3;SLC7A3;SLC7A3;SLC7A3	1stExon;5'UTR;1stExon;5'UTR	9.52782e-24	6.46379e-20	4.60353e-18	4.05881	0.485324	4.05881	0.485324	1.24585	0.134555
cg00980978	20	44098724	WFDC2	Body	9.63214e-24	6.46379e-20	4.65393e-18	3.76899	0.536786	3.76899	0.536786	1.15473	0.139406
cg15472092	7	150653079	KCNH2;KCNH2;KCNH2	TSS200;Body;Body	1.02226e-23	6.62844e-20	4.93924e-18	4.00122	0.563466	4.00122	0.563466	1.23003	0.139616
cg08243728	19	45905890	PPP1R13L;PPP1R13L	5'UTR;5'UTR	1.04692e-23	6.65572e-20	5.05835e-18	3.14224	0.478243	3.14224	0.478243	0.958224	0.125966
cg01030534	7	143579698	FAM115A	5'UTR	1.10506e-23	6.93411e-20	5.33927e-18	4.06184	0.576937	4.06184	0.576937	1.25181	0.153306
cg10953487	6	44529157	NA	NA	1.12444e-23	6.96531e-20	5.43294e-18	2.81787	0.417769	2.81787	0.417769	0.856206	0.113793
cg21645554	11	111169473	C11orf93;C11orf92	TSS1500;5'UTR	1.16532e-23	7.03803e-20	5.63043e-18	3.43586	0.493477	3.43586	0.493477	1.05475	0.11753
cg06503171	3	134083286	AMOTL2	Body	1.28956e-23	7.61727e-20	6.23074e-18	3.39601	0.432426	3.39601	0.432426	1.04494	0.130128
cg06720425	3	25469694	RARB;RARB	TSS200;TSS200	1.29865e-23	7.61727e-20	6.27464e-18	3.14287	0.400419	3.14287	0.400419	0.964117	0.122653
cg03787864	16	88717134	CYBA	Body	1.30875e-23	7.61727e-20	6.32345e-18	3.15734	0.446868	3.15734	0.446868	0.968963	0.127259
cg02486904	1	47999051	NA	NA	1.34005e-23	7.61727e-20	6.47468e-18	3.06406	0.454368	3.06406	0.454368	0.939648	0.119587
cg07251099	3	112052405	CD200;CD200	Body;Body	1.39983e-23	7.86458e-20	6.76354e-18	3.47388	0.457297	3.47388	0.457297	1.07221	0.133635
cg06654691	17	40825980	PLEKHH3	Body	1.47311e-23	8.08817e-20	7.11759e-18	3.37343	0.419257	3.37343	0.419257	1.04151	0.13177
cg02245020	7	143580147	FAM115A	5'UTR	1.49411e-23	8.11127e-20	7.21903e-18	4.32625	0.590052	4.32625	0.590052	1.34629	0.145346
cg19897330	5	180018201	SCGB3A1	Body	1.55468e-23	8.25013e-20	7.51168e-18	3.10931	0.45289	3.10931	0.45289	0.958088	0.127701
cg20595752	6	35458416	TEAD3	5'UTR	1.57091e-23	8.25013e-20	7.59012e-18	2.64993	0.401835	2.64993	0.401835	0.809704	0.107653
cg01676962	8	91997001	NA	NA	1.63321e-23	8.37366e-20	7.89111e-18	3.16391	0.408514	3.16391	0.408514	0.976997	0.12524
cg02074274	21	45178331	PDXK	3'UTR	1.71054e-23	8.37366e-20	8.26474e-18	2.92461	0.448209	2.92461	0.448209	0.900866	0.12301
cg14361409	14	104584098	NA	NA	1.72633e-23	8.37366e-20	8.34106e-18	4.29611	0.497546	4.29611	0.497546	1.34191	0.131267
cg02499249	3	25469720	RARB;RARB	TSS200;TSS200	1.73559e-23	8.37366e-20	8.38582e-18	3.1869	0.407351	3.1869	0.407351	0.986054	0.127069
cg11557382	7	153446256	NA	NA	1.74829e-23	8.37366e-20	8.44717e-18	3.63767	0.520019	3.63767	0.520019	1.13139	0.127056
cg24578679	15	74658573	CYP11A1;CYP11A1	Body;TSS200	1.75477e-23	8.37366e-20	8.47845e-18	3.5815	0.430036	3.5815	0.430036	1.02061	0.120439
cg08348496	15	89438671	HAPLN3	5'UTR	1.80149e-23	8.45066e-20	8.70418e-18	4.65917	0.555757	4.65917	0.555757	1.45952	0.149463
cg16703956	5	1446217	SLC6A3	TSS1500	1.91737e-23	8.87752e-20	9.26412e-18	3.7537	0.531329	3.7537	0.531329	1.17158	0.135477
cg09567485	16	67203753	HSF4;HSF4	3'UTR;3'UTR	1.94979e-23	8.88751e-20	9.42076e-18	4.05996	0.526231	4.05996	0.526231	1.22836	0.125442
cg00684125	7	21209165	NA	NA	2.17782e-23	9.65367e-20	1.05225e-17	2.90173	0.446284	2.90173	0.446284	0.899455	0.121381
cg09414673	7	1022797	CYP2W1	TSS200	2.28242e-23	9.92071e-20	1.10279e-17	2.95903	0.446021	2.95903	0.446021	0.919323	0.130323
cg03596016	1	246952362	LOC149134	TSS1500	2.29966e-23	9.92071e-20	1.11112e-17	3.56361	0.522068	3.56361	0.522068	1.11589	0.152102
cg24922143	15	35014270	NA	NA	2.4486e-23	1.03895e-19	1.18308e-17	3.41549	0.480135	3.41549	0.480135	1.06975	0.128234
cg15176829	1	246952215	LOC149134	TSS1500	2.51629e-23	1.04809e-19	1.21579e-17	2.59204	0.406568	2.59204	0.406568	0.801407	0.115176
cg07937925	17	15820699	NA	NA	2.55045e-23	1.05324e-19	1.23229e-17	2.91702	0.426497	2.91702	0.426497	0.878293	0.112956
cg24275475	23	107681397	COL4A6;COL4A6	Body;Body	3.60286e-23	1.42452e-19	1.74078e-17	3.60594	0.507933	3.60594	0.507933	1.1435	0.139977
cg05885936	2	132088912	NA	NA	3.78991e-23	1.44681e-19	1.83116e-17	3.2427	0.438786	3.2427	0.438786	1.02583	0.123774
cg10829727	17	73084309	SLC16A5	5'UTR	3.80293e-23	1.44681e-19	1.83745e-17	2.82751	0.405801	2.82751	0.405801	0.888919	0.120492
cg08747277	6	96048126	MANEA	Body	3.88486e-23	1.45192e-19	1.87704e-17	2.89961	0.400489	2.89961	0.400489	0.913317	0.118117
cg14502484	5	1446208	SLC6A3	TSS1500	3.9364e-23	1.45192e-19	1.90194e-17	4.19077	0.576908	4.19077	0.576908	1.33769	0.131866
cg11739675	12	104852151	CHST11	Body	4.14575e-23	1.49886e-19	2.00309e-17	4.45013	0.43367	4.45013	0.43367	1.42436	0.142267
cg02990368	1	204120649	ETNK2	Body	4.28422e-23	1.51728e-19	2.06999e-17	3.14487	0.460397	3.14487	0.460397	0.996983	0.125425
cg05388880	4	183807081	NA	NA	4.39639e-23	1.51728e-19	2.12419e-17	2.92931	0.433082	2.92931	0.433082	0.926312	0.118679
cg25060829	6	28367571	ZSCAN12;ZSCAN12	TSS200;TSS200	4.55028e-23	1.53799e-19	2.19854e-17	3.00372	0.401882	3.00372	0.401882	0.951885	0.106047
cg25386707	10	131748428	EBF3	Body	4.5519e-23	1.53799e-19	2.19933e-17	3.1195	0.460152	3.1195	0.460152	0.990255	0.130255
cg14020762	7	100465657	TRIP6	Body	4.67816e-23	1.56968e-19	2.26033e-17	2.9334	0.438934	2.9334	0.438934	0.92927	0.12028
cg16317273	5	38258028	EGFLAM	TSS1500	4.98944e-23	1.65119e-19	2.41073e-17	3.1455	0.476566	3.1455	0.476566	1.00139	0.134007
cg14281592	9	129884313	ANGPTL2;RALGPS1	5'UTR;Body	5.10233e-23	1.66385e-19	2.46528e-17	2.69685	0.418417	2.69685	0.418417	0.85259	0.11898
cg18069125	20	45439836	NA	NA	5.131e-23	1.66385e-19	2.47913e-17	2.75405	0.415228	2.75405	0.415228	0.871843	0.114417
cg22855900	5	72529662	NA	NA	5.20883e-23	1.67782e-19	2.51674e-17	3.21753	0.482027	3.21753	0.482027	1.02649	0.139816
cg16927871	3	25469991	RARB;RARB;RARB;RARB	5'UTR;1stExon;1stExon;5'UTR	5.26242e-23	1.68339e-19	2.54263e-17	3.0749	0.438608	3.0749	0.438608	0.979405	0.123422
cg18004701	7	157481628	PTPRN2;PTPRN2;PTPRN2	Body;Body;Body	5.34349e-23	1.68597e-19	2.5818e-17	3.12653	0.451223	3.12653	0.451223	0.996981	0.119755
cg05121006	4	85402397	NA	NA	5.37369e-23	1.68597e-19	2.59639e-17	2.5986	0.402911	2.5986	0.402911	0.820892	0.111807
cg04294888	22	28839249	TTC28	Body	5.5188e-23	1.72032e-19	2.6665e-17	4.36138	0.569662	4.36138	0.569662	1.40619	0.148747
cg21557231	23	138725077	MCF2;MCF2	TSS200;Body	5.59745e-23	1.73365e-19	2.7045e-17	2.59466	0.408747	2.59466	0.408747	0.820513	0.114353
cg06385187	20	44098287	WFDC2	TSS200	5.69805e-23	1.7467e-19	2.75311e-17	4.49382	0.523344	4.49382	0.523344	1.45104	0.151584
cg09729613	2	201450601	AOX1	TSS200	5.71509e-23	1.7467e-19	2.76135e-17	4.07792	0.490438	4.07792	0.490438	1.31403	0.131599
cg03679305	1	9129487	SLC2A5;SLC2A5;SLC2A5	Body;Body;Body	5.74801e-23	1.7467e-19	2.77725e-17	3.41176	0.431728	3.41176	0.431728	1.0938	0.127417
cg06632762	1	110230545	GSTM1;GSTM1	Body;Body	5.97992e-23	1.80581e-19	2.8893e-17	3.44702	0.477148	3.44702	0.477148	1.1067	0.12701
cg04920951	11	67351271	GSTP1;GSTP1	1stExon;5'UTR	6.04937e-23	1.80986e-19	2.92286e-17	4.03785	0.433998	4.03785	0.433998	1.30281	0.135549
cg24331598	10	101280256	NA	NA	6.15093e-23	1.80986e-19	2.97193e-17	4.10801	0.462344	4.10801	0.462344	1.3266	0.135943
cg21602557	8	119122878	EXT1	1stExon	6.19431e-23	1.80986e-19	2.99288e-17	3.90179	0.49399	3.90179	0.49399	1.25862	0.157206
cg14616251	1	24648696	GRHL3;GRHL3;GRHL3	TSS1500;Body;TSS1500	6.22379e-23	1.80986e-19	3.00713e-17	2.88103	0.428502	2.88103	0.428502	0.919131	0.126077
cg07400877	20	45440085	NA	NA	6.27156e-23	1.80986e-19	3.03021e-17	3.54024	0.483408	3.54024	0.483408	1.13912	0.131925
cg12739419	7	116140593	CAV2;CAV2	Body;Body	6.31267e-23	1.80986e-19	3.05007e-17	3.00712	0.408608	3.00712	0.408608	0.961691	0.127593
cg03481274	3	25469708	RARB;RARB	TSS200;TSS200	6.54673e-23	1.83523e-19	3.16316e-17	4.0935	0.567815	4.0935	0.567815	1.32404	0.153652
cg15140902	6	21667815	FLJ22536	Body	6.60911e-23	1.83523e-19	3.1933e-17	3.10551	0.470026	3.10551	0.470026	0.995826	0.137246
cg03131732	11	46317475	CREB3L1	Body	6.87788e-23	1.89895e-19	3.32317e-17	3.1117	0.428611	3.1117	0.428611	0.998995	0.131324
cg13644317	18	70536461	NA	NA	7.06748e-23	1.94021e-19	3.41478e-17	3.14062	0.472365	3.14062	0.472365	1.00942	0.136849
cg13727849	17	72210343	MGC16275;TTYH2	TSS1500;Body	7.20477e-23	1.95568e-19	3.48111e-17	3.11273	0.464348	3.11273	0.464348	1.00062	0.134769
cg04728482	5	72529902	NA	NA	7.48331e-23	1.97579e-19	3.61569e-17	3.42837	0.448143	3.42837	0.448143	1.10729	0.142371
cg19228034	7	92672812	NA	NA	7.8349e-23	2.03848e-19	3.78557e-17	2.54492	0.401533	2.54492	0.401533	0.811454	0.117605
cg26654286	17	38465510	RARA;RARA	5'UTR;1stExon	7.83634e-23	2.03848e-19	3.78626e-17	4.23795	0.563021	4.23795	0.563021	1.37857	0.152463
cg12100791	16	31214417	PYCARD;PYCARD	TSS200;TSS200	8.8057e-23	2.13989e-19	4.25463e-17	2.69434	0.416429	2.69434	0.416429	0.864873	0.121841
cg01563704	6	26271816	HIST1H3G;HIST1H2BI	TSS1500;TSS1500	8.81347e-23	2.13989e-19	4.25838e-17	4.43971	0.538356	4.43971	0.538356	1.45022	0.169772
cg18617005	5	140787504	PCDHGA4;PCDHGA6;PCDHGA9;PCDHGA1;PCDHGA8;PCDHGA5;PCDHGB1;PCDHGB6;PCDHGB4;PCDHGA3;PCDHGA2;PCDHGA7;PCDHGB2;PCDHGB6;PCDHGB5;PCDHGB3	Body;Body;Body;Body;Body;Body;Body;TSS1500;Body;Body;Body;Body;Body;TSS1500;Body;Body	8.97829e-23	2.16901e-19	4.33802e-17	3.13767	0.427614	3.13767	0.427614	1.01512	0.125114
cg19259179	7	54956252	NA	NA	9.1124e-23	2.19045e-19	4.40281e-17	2.73858	0.428313	2.73858	0.428313	0.880708	0.121639
cg05923595	1	33547713	ADC	5'UTR	9.55152e-23	2.25347e-19	4.61498e-17	3.18352	0.4713	3.18352	0.4713	1.03232	0.131189
cg12070159	8	54789325	RGS20	Body	9.60775e-23	2.25347e-19	4.64215e-17	2.8847	0.444556	2.8847	0.444556	0.931549	0.124219
cg10866060	12	83592588	NA	NA	9.93105e-23	2.31805e-19	4.79836e-17	2.63064	0.410946	2.63064	0.410946	0.846117	0.117198
cg13202751	5	1446443	SLC6A3	TSS1500	1.00159e-22	2.32661e-19	4.83935e-17	2.79707	0.432212	2.79707	0.432212	0.902906	0.117582
cg13931925	1	179545216	NPHS2	TSS200	1.03092e-22	2.3607e-19	4.98108e-17	3.54147	0.481075	3.54147	0.481075	1.15514	0.14172
cg05415131	11	58940866	DTX4	Body	1.04707e-22	2.37515e-19	5.05908e-17	3.87732	0.54528	3.87732	0.54528	1.26852	0.147539
cg22289434	20	34188940	FER1L4	Body	1.083e-22	2.43596e-19	5.23269e-17	3.95718	0.518665	3.95718	0.518665	1.29651	0.144956
cg12317414	10	75407991	SYNPO2L;SYNPO2L	Body;Body	1.09793e-22	2.45279e-19	5.30481e-17	3.28864	0.490687	3.28864	0.490687	1.06641	0.14418
cg09076334	13	24477870	NA	NA	1.1016e-22	2.45279e-19	5.32256e-17	3.01669	0.443287	3.01669	0.443287	0.979895	0.123855
cg15310857	3	64253534	NA	NA	1.12595e-22	2.47095e-19	5.4402e-17	2.63741	0.413819	2.63741	0.413819	0.851424	0.119307
cg07777008	11	27015808	FIBIN;FIBIN	5'UTR;1stExon	1.15935e-22	2.50932e-19	5.60162e-17	2.92132	0.423687	2.92132	0.423687	0.948886	0.123244
cg07398614	3	128564918	NA	NA	1.23267e-22	2.61562e-19	5.95586e-17	3.39125	0.474265	3.39125	0.474265	1.11	0.142922
cg16107322	7	141211627	NA	NA	1.23339e-22	2.61562e-19	5.95933e-17	3.67301	0.487444	3.67301	0.487444	1.20527	0.142466
cg06263461	20	45280237	SLC13A3;SLC13A3	TSS200;5'UTR	1.24312e-22	2.62287e-19	6.00637e-17	3.14824	0.457179	3.14824	0.457179	1.02788	0.127929
cg01235820	20	642782	SCRT2	3'UTR	1.2676e-22	2.66289e-19	6.12464e-17	2.72496	0.421353	2.72496	0.421353	0.884226	0.129278
cg00970396	16	9107199	NA	NA	1.28401e-22	2.66553e-19	6.20391e-17	3.9456	0.55191	3.9456	0.55191	1.29863	0.150568
cg17265994	11	2905024	CDKN1C;CDKN1C;CDKN1C	3'UTR;3'UTR;3'UTR	1.28815e-22	2.66553e-19	6.2239e-17	2.91837	0.445173	2.91837	0.445173	0.950667	0.13203
cg18296036	7	150653115	KCNH2;KCNH2;KCNH2	Body;Body;TSS1500	1.28826e-22	2.66553e-19	6.22446e-17	3.3349	0.474356	3.3349	0.474356	1.09225	0.133408
cg01940855	12	104852355	CHST11	Body	1.30646e-22	2.68613e-19	6.3124e-17	3.24514	0.454688	3.24514	0.454688	1.06221	0.128581
cg05102394	4	148402899	EDNRA;EDNRA;EDNRA	Body;5'UTR;5'UTR	1.33086e-22	2.69049e-19	6.43028e-17	2.96946	0.424752	2.96946	0.424752	0.968952	0.13016
cg13409449	10	8097354	GATA3;GATA3	5'UTR;5'UTR	1.34865e-22	2.70446e-19	6.51625e-17	3.43429	0.407515	3.43429	0.407515	1.12735	0.136734
cg18454133	14	23835870	EFS;EFS	TSS1500;TSS1500	1.34897e-22	2.70446e-19	6.51775e-17	2.70191	0.414505	2.70191	0.414505	0.877875	0.124856
cg15338327	10	101280209	NA	NA	1.40709e-22	2.79739e-19	6.79859e-17	3.26652	0.465819	3.26652	0.465819	1.07166	0.122505
cg16596604	16	21294947	CRYM	5'UTR	1.54531e-22	2.99857e-19	7.46643e-17	3.549	0.513663	3.549	0.513663	1.17059	0.135069
cg08266417	2	201450575	AOX1	TSS200	1.58268e-22	3.0588e-19	7.647e-17	4.33502	0.545963	4.33502	0.545963	1.43799	0.143665
cg06592987	7	149112142	NA	NA	1.61427e-22	3.10741e-19	7.7996e-17	3.21433	0.480086	3.21433	0.480086	1.05792	0.133113
cg18070676	14	85997519	FLRT2	5'UTR	1.65254e-22	3.15593e-19	7.98451e-17	3.52682	0.480104	3.52682	0.480104	1.16519	0.14372
cg15267232	10	8097689	GATA3;GATA3	Body;Body	1.70196e-22	3.21867e-19	8.22331e-17	3.03118	0.461355	3.03118	0.461355	0.996765	0.133018
cg11448068	2	191045026	C2orf88;C2orf88;C2orf88;C2orf88	TSS1500;5'UTR;TSS1500;5'UTR	1.73945e-22	3.27022e-19	8.40446e-17	3.27572	0.459386	3.27572	0.459386	1.08109	0.130588
cg15732502	10	93647300	NA	NA	1.8225e-22	3.37384e-19	8.80573e-17	3.21297	0.467121	3.21297	0.467121	1.061	0.149499
cg14102988	9	113801337	LPAR1;LPAR1	TSS1500;TSS1500	1.84622e-22	3.4047e-19	8.9203e-17	3.17437	0.444905	3.17437	0.444905	1.04815	0.132591
cg03340119	1	246952508	LOC149134	TSS1500	1.94641e-22	3.54883e-19	9.40439e-17	3.18168	0.421192	3.18168	0.421192	1.05219	0.131161
cg08857994	2	130763641	NA	NA	1.95644e-22	3.55372e-19	9.45289e-17	2.68958	0.41351	2.68958	0.41351	0.882815	0.122525
cg08328513	5	78365691	BHMT2;DMGDH	Body;TSS1500	1.97821e-22	3.56644e-19	9.55806e-17	2.89212	0.432447	2.89212	0.432447	0.95304	0.12713
cg16232979	19	16187631	TPM4;TPM4	Body;Body	2.04512e-22	3.64433e-19	9.88133e-17	4.23898	0.541904	4.23898	0.541904	1.41531	0.142818
cg24331301	10	73156377	CDH23;CDH23	TSS1500;TSS1500	2.05913e-22	3.64433e-19	9.94903e-17	3.89322	0.496964	3.89322	0.496964	1.29758	0.157644
cg17410236	14	85996495	FLRT2;FLRT2	1stExon;5'UTR	2.08152e-22	3.65717e-19	1.00572e-16	4.6879	0.425568	4.6879	0.425568	1.56894	0.143148
cg26830038	2	219846925	FEV	Body	2.14464e-22	3.70078e-19	1.03622e-16	2.99448	0.430098	2.99448	0.430098	0.990526	0.128989
cg04192867	10	93647053	NA	NA	2.18033e-22	3.73957e-19	1.05346e-16	2.92027	0.416635	2.92027	0.416635	0.96536	0.128271
cg26310256	23	13588301	EGFL6;EGFL6	Body;Body	2.25292e-22	3.80608e-19	1.08854e-16	3.68233	0.52166	3.68233	0.52166	1.22851	0.14441
cg02337836	1	110210641	GSTM2;GSTM2	TSS200;TSS200	2.28839e-22	3.82899e-19	1.10567e-16	3.47881	0.401273	3.47881	0.401273	1.15916	0.146367
cg05687686	2	180726697	MIR1258;ZNF385B	TSS1500;TSS1500	2.29628e-22	3.82899e-19	1.10948e-16	3.08612	0.455147	3.08612	0.455147	1.02406	0.134574
cg18531004	3	128564980	NA	NA	2.29819e-22	3.82899e-19	1.11041e-16	2.92876	0.425575	2.92876	0.425575	0.969712	0.12551
cg05613116	2	27958722	NA	NA	2.37222e-22	3.91187e-19	1.14618e-16	2.9837	0.451111	2.9837	0.451111	0.989582	0.134785
cg13164157	4	16085180	PROM1;PROM1	5'UTR;5'UTR	2.38483e-22	3.91929e-19	1.15227e-16	4.32557	0.51608	4.32557	0.51608	1.45088	0.180409
cg03217795	16	23847556	PRKCB;PRKCB	1stExon;1stExon	2.4192e-22	3.93562e-19	1.16888e-16	4.18247	0.41788	4.18247	0.41788	1.40245	0.164508
cg14563260	9	113801320	LPAR1;LPAR1	TSS1500;TSS1500	2.43183e-22	3.94244e-19	1.17498e-16	3.35733	0.454248	3.35733	0.454248	1.11927	0.136672
cg03568858	7	100465221	TRIP6	1stExon	2.4973e-22	3.9954e-19	1.20661e-16	2.96639	0.420232	2.96639	0.420232	0.985	0.126974
cg07317366	5	180017846	SCGB3A1	Body	2.5056e-22	3.99545e-19	1.21062e-16	2.82481	0.425959	2.82481	0.425959	0.935987	0.131593
cg10008757	10	8097183	GATA3;GATA3	5'UTR;5'UTR	2.58991e-22	4.09076e-19	1.25136e-16	3.29927	0.434835	3.29927	0.434835	1.10117	0.155865
cg24035164	10	93646991	NA	NA	2.64637e-22	4.12464e-19	1.27864e-16	2.92682	0.418781	2.92682	0.418781	0.972859	0.13033
cg18856652	2	43864913	PLEKHH2	5'UTR	2.71788e-22	4.20894e-19	1.31319e-16	3.68622	0.440291	3.68622	0.440291	1.23619	0.153864
cg20622056	23	70151134	SLC7A3;SLC7A3	TSS200;TSS200	2.74185e-22	4.23204e-19	1.32477e-16	3.01759	0.43986	3.01759	0.43986	1.00534	0.132973
cg17397631	4	779880	CPLX1	3'UTR	2.75032e-22	4.23204e-19	1.32886e-16	2.74921	0.410959	2.74921	0.410959	0.9121	0.117741
cg15323528	10	73156427	CDH23;CDH23	TSS1500;TSS1500	2.87805e-22	4.33679e-19	1.39058e-16	3.63765	0.480658	3.63765	0.480658	1.22137	0.137299
cg16409339	1	146556239	NA	NA	2.88122e-22	4.33679e-19	1.39211e-16	3.67697	0.427727	3.67697	0.427727	1.23498	0.15311
cg27486427	3	25469919	RARB;RARB;RARB;RARB	5'UTR;1stExon;1stExon;5'UTR	2.92435e-22	4.38271e-19	1.41295e-16	2.96565	0.430786	2.96565	0.430786	0.989083	0.130456
cg24367957	1	161931993	NA	NA	2.92987e-22	4.38271e-19	1.41561e-16	2.96496	0.429133	2.96496	0.429133	0.988892	0.138174
cg01373189	13	33002820	N4BP2L1;N4BP2L1	TSS1500;TSS1500	3.04708e-22	4.5014e-19	1.47225e-16	2.88193	0.412386	2.88193	0.412386	0.961047	0.138965
cg13011388	14	23834909	EFS;EFS	TSS200;TSS200	3.06971e-22	4.5014e-19	1.48318e-16	3.35996	0.421681	3.35996	0.421681	1.1274	0.128783
cg01187920	5	71015162	CARTPT	1stExon	3.17295e-22	4.60379e-19	1.53306e-16	2.64016	0.412556	2.64016	0.412556	0.877579	0.124611
cg12597389	7	8482235	NXPH1	Body	3.19734e-22	4.61131e-19	1.54485e-16	3.12554	0.431683	3.12554	0.431683	1.04722	0.137088
cg08075452	3	184056843	FAM131A;FAM131A	5'UTR;Body	3.20676e-22	4.61131e-19	1.5494e-16	2.62076	0.406608	2.62076	0.406608	0.871037	0.1257
cg25585712	4	41869213	NA	NA	3.28698e-22	4.6987e-19	1.58816e-16	3.24789	0.434783	3.24789	0.434783	1.09059	0.127972
cg12441967	22	17602561	CECR6;CECR6	TSS1500;TSS1500	3.29983e-22	4.70307e-19	1.59437e-16	2.78963	0.419269	2.78963	0.419269	0.930917	0.12431
cg20840795	12	120242394	CIT	Body	3.34386e-22	4.72411e-19	1.61565e-16	2.5437	0.400437	2.5437	0.400437	0.844987	0.121876
cg25272065	1	77334678	ST6GALNAC5	Body	3.37856e-22	4.75922e-19	1.63241e-16	3.42999	0.486478	3.42999	0.486478	1.15471	0.14741
cg05019905	6	29894831	HCG4P6	TSS1500	3.43898e-22	4.83024e-19	1.6616e-16	2.88827	0.413861	2.88827	0.413861	0.966517	0.115328
cg11846236	3	48632568	COL7A1	1stExon	3.47439e-22	4.8432e-19	1.67871e-16	3.78385	0.515944	3.78385	0.515944	1.27839	0.161606
cg20801007	11	830320	EFCAB4A	Body	3.47828e-22	4.8432e-19	1.68059e-16	3.42111	0.47998	3.42111	0.47998	1.15256	0.142372
cg14117138	19	46800085	HIF3A	TSS1500	3.66584e-22	5.00744e-19	1.77121e-16	4.10267	0.568044	4.10267	0.568044	1.3908	0.168273
cg26149167	19	16187889	TPM4;TPM4	Body;Body	3.66878e-22	5.00744e-19	1.77263e-16	3.27731	0.433766	3.27731	0.433766	1.10417	0.12991
cg05402599	2	219846796	FEV	Body	3.70598e-22	5.02581e-19	1.79061e-16	3.74441	0.524213	3.74441	0.524213	1.26696	0.150292
cg03225210	7	143579951	FAM115A	5'UTR	3.71345e-22	5.02581e-19	1.79422e-16	3.51539	0.487845	3.51539	0.487845	1.18744	0.145961
cg00987031	5	140893101	NA	NA	3.85673e-22	5.1768e-19	1.86344e-16	3.10656	0.44727	3.10656	0.44727	1.04605	0.141425
cg08163199	6	29974858	HLA-J;NCRNA00171	Body;Body	3.85715e-22	5.1768e-19	1.86365e-16	3.91025	0.557412	3.91025	0.557412	1.32597	0.165571
cg04937416	7	157479272	PTPRN2;PTPRN2;PTPRN2	Body;Body;Body	3.9027e-22	5.20899e-19	1.88565e-16	3.18963	0.452813	3.18963	0.452813	1.07544	0.131847
cg13283765	2	200853063	NA	NA	4.0075e-22	5.29041e-19	1.93629e-16	2.96839	0.454374	2.96839	0.454374	0.998765	0.128359
cg14327531	10	8097331	GATA3;GATA3	5'UTR;5'UTR	4.05894e-22	5.32921e-19	1.96115e-16	2.89163	0.432486	2.89163	0.432486	0.972182	0.127841
cg16794576	6	29974971	HLA-J;NCRNA00171	Body;Body	4.11605e-22	5.37487e-19	1.98874e-16	3.42178	0.47069	3.42178	0.47069	1.15815	0.131548
cg22222281	12	6308758	CD9	TSS1500	4.21292e-22	5.45722e-19	2.03554e-16	2.59823	0.404448	2.59823	0.404448	0.86981	0.123005
cg11716106	19	46380134	NA	NA	4.23112e-22	5.45942e-19	2.04434e-16	3.32191	0.483648	3.32191	0.483648	1.12413	0.142168
cg12627583	2	201450731	AOX1;AOX1	1stExon;5'UTR	4.29964e-22	5.51469e-19	2.07745e-16	3.48683	0.506368	3.48683	0.506368	1.18227	0.150676
cg18582992	15	45479642	SHF	Body	4.3163e-22	5.51718e-19	2.0855e-16	3.8937	0.547031	3.8937	0.547031	1.32429	0.150751
cg20162652	12	66629018	IRAK3;IRAK3	Body;Body	4.45919e-22	5.68479e-19	2.15454e-16	3.97961	0.549541	3.97961	0.549541	1.35541	0.158387
cg08952506	2	201450610	AOX1	TSS200	4.48866e-22	5.7073e-19	2.16877e-16	4.00158	0.534716	4.00158	0.534716	1.36331	0.141339
cg23183906	19	16187089	TPM4;TPM4	Body;TSS200	4.6527e-22	5.85424e-19	2.24803e-16	3.5594	0.411753	3.5594	0.411753	1.21024	0.133015
cg19241327	7	157484559	PTPRN2;PTPRN2;PTPRN2	Body;Body;Body	5.04257e-22	6.29561e-19	2.4364e-16	3.9281	0.508433	3.9281	0.508433	1.34198	0.136593
cg18260397	5	154230438	C5orf4	TSS1500	5.06713e-22	6.30997e-19	2.44827e-16	3.35369	0.493453	3.35369	0.493453	1.14091	0.144376
cg02879662	19	46800467	HIF3A;HIF3A	Body;TSS1500	5.12058e-22	6.33227e-19	2.47409e-16	3.27352	0.413814	3.27352	0.413814	1.11307	0.137947
cg25318809	6	29974863	HLA-J;NCRNA00171	Body;Body	5.19815e-22	6.36633e-19	2.51158e-16	4.22586	0.585571	4.22586	0.585571	1.44719	0.167032
cg16670497	1	110210913	GSTM2;GSTM2	Body;Body	5.21724e-22	6.36633e-19	2.5208e-16	4.01814	0.541693	4.01814	0.541693	1.37473	0.166355
cg09974990	16	67204447	NA	NA	5.23098e-22	6.36633e-19	2.52743e-16	3.58963	0.501039	3.58963	0.501039	1.22476	0.147779
cg15233183	19	16187102	TPM4;TPM4	Body;TSS200	5.44393e-22	6.58475e-19	2.63033e-16	3.54515	0.471313	3.54515	0.471313	1.21048	0.146168
cg18516619	17	78806891	RPTOR;RPTOR	Body;Body	5.46496e-22	6.58475e-19	2.64049e-16	3.72903	0.498869	3.72903	0.498869	1.27516	0.150285
cg27282900	6	30095258	NA	NA	5.49726e-22	6.6072e-19	2.65609e-16	3.0218	0.445772	3.0218	0.445772	1.02648	0.130293
cg09425247	10	52178225	SGMS1	5'UTR	5.55805e-22	6.63078e-19	2.68547e-16	3.90154	0.489638	3.90154	0.489638	1.33625	0.154243
cg09300114	17	73084329	SLC16A5	5'UTR	5.599e-22	6.64717e-19	2.70525e-16	2.90939	0.444019	2.90939	0.444019	0.987249	0.133928
cg26371061	5	71014857	CARTPT	TSS200	5.5993e-22	6.64717e-19	2.7054e-16	3.15331	0.474871	3.15331	0.474871	1.07345	0.141536
cg03420881	2	130763516	NA	NA	5.65808e-22	6.70048e-19	2.7338e-16	3.16343	0.470299	3.16343	0.470299	1.07733	0.139213
cg15076145	4	94748686	ATOH1	TSS1500	5.70158e-22	6.71906e-19	2.75482e-16	3.37561	0.486513	3.37561	0.486513	1.15236	0.139564
cg16998150	1	169396834	C1orf114	TSS200	5.72399e-22	6.72906e-19	2.76564e-16	3.06555	0.440194	3.06555	0.440194	1.0431	0.129725
cg09907758	11	63537459	C11orf95	TSS1500	5.895e-22	6.89653e-19	2.84827e-16	2.96576	0.450671	2.96576	0.450671	1.00864	0.141855
cg25214789	5	7850070	C5orf49	Body	6.1093e-22	7.07359e-19	2.95181e-16	3.7696	0.518965	3.7696	0.518965	1.29334	0.163294
cg14273822	6	26271716	HIST1H3G;HIST1H2BI	TSS200;TSS1500	6.11954e-22	7.07359e-19	2.95676e-16	3.22953	0.462524	3.22953	0.462524	1.10304	0.146763
cg26573704	5	33892223	ADAMTS12	TSS200	6.1651e-22	7.10924e-19	2.97877e-16	4.46224	0.588323	4.46224	0.588323	1.53686	0.181862
cg01759761	5	7850327	C5orf49	Body	6.18338e-22	7.11335e-19	2.98761e-16	3.43236	0.478039	3.43236	0.478039	1.17497	0.138143
cg07188523	6	44528793	NA	NA	6.19955e-22	7.115e-19	2.99542e-16	2.8138	0.415771	2.8138	0.415771	0.95612	0.134824
cg16964025	7	157482215	PTPRN2;PTPRN2;PTPRN2	Body;Body;Body	6.2755e-22	7.16811e-19	3.03211e-16	3.43743	0.505874	3.43743	0.505874	1.17724	0.151576
cg02242344	2	85640943	NA	NA	6.44034e-22	7.32741e-19	3.11176e-16	3.60092	0.477392	3.60092	0.477392	1.23577	0.153768
cg06945523	14	36974800	SFTA3	Body	6.48443e-22	7.32741e-19	3.13306e-16	3.37388	0.452868	3.37388	0.452868	1.15586	0.16063
cg06126713	7	16505617	SOSTDC1	TSS200	6.49924e-22	7.32741e-19	3.14022e-16	3.20091	0.477705	3.20091	0.477705	1.09475	0.142055
cg08879559	5	151066486	SPARC;SPARC	1stExon;5'UTR	6.66914e-22	7.47635e-19	3.22231e-16	3.2829	0.438433	3.2829	0.438433	1.12457	0.139244
cg19714985	10	77043608	NA	NA	6.72193e-22	7.51809e-19	3.24782e-16	3.29567	0.462267	3.29567	0.462267	1.11484	0.145217
cg18844382	14	23834977	EFS;EFS	TSS200;TSS200	6.76609e-22	7.53569e-19	3.26915e-16	3.29497	0.456411	3.29497	0.456411	1.12929	0.138113
cg04622802	11	27015872	FIBIN;FIBIN	5'UTR;1stExon	6.76885e-22	7.53569e-19	3.27049e-16	2.72917	0.420134	2.72917	0.420134	0.928311	0.12937
cg18513062	17	763049	NXN	Body	7.19677e-22	7.90282e-19	3.47724e-16	2.87959	0.443611	2.87959	0.443611	0.983589	0.134363
cg14141458	2	46770817	RHOQ	Body	7.34481e-22	8.02889e-19	3.54877e-16	2.90205	0.405047	2.90205	0.405047	0.992157	0.13042
cg13000649	17	17626790	RAI1	5'UTR	7.47486e-22	8.13425e-19	3.61161e-16	3.36461	0.41978	3.36461	0.41978	1.15713	0.123828
cg00264441	11	57250469	NA	NA	7.54351e-22	8.19051e-19	3.64478e-16	3.63977	0.521915	3.63977	0.521915	1.18706	0.150665
cg04203238	4	16085702	PROM1;PROM1	TSS200;TSS200	7.64005e-22	8.27672e-19	3.69142e-16	2.84684	0.434394	2.84684	0.434394	0.973542	0.129142
cg07185131	2	62798365	NA	NA	7.85785e-22	8.4558e-19	3.79665e-16	3.14855	0.462601	3.14855	0.462601	1.08191	0.140609
cg27608999	10	45914276	ALOX5	Body	7.89812e-22	8.46529e-19	3.81611e-16	3.45032	0.482644	3.45032	0.482644	1.18933	0.135233
cg22747076	12	54447873	HOXC4;HOXC4	1stExon;Body	7.91923e-22	8.46529e-19	3.82631e-16	3.25611	0.487593	3.25611	0.487593	1.12042	0.140463
cg14301024	2	114048932	LOC440839	Body	8.23867e-22	8.73216e-19	3.98066e-16	2.92727	0.429243	2.92727	0.429243	1.00437	0.130358
cg04207084	7	157477846	PTPRN2;PTPRN2;PTPRN2	Body;Body;Body	8.25729e-22	8.73216e-19	3.98965e-16	3.20683	0.433531	3.20683	0.433531	1.08172	0.133047
cg12768523	4	169737224	PALLD;PALLD;PALLD	Body;Body;Body	8.30401e-22	8.76031e-19	4.01222e-16	2.58761	0.403729	2.58761	0.403729	0.882836	0.121168
cg15233062	12	54447349	HOXC4;HOXC4	5'UTR;TSS1500	8.39826e-22	8.82122e-19	4.05776e-16	2.75362	0.427464	2.75362	0.427464	0.94273	0.13129
cg21606115	7	157361752	PTPRN2;PTPRN2;PTPRN2	Body;Body;Body	8.69435e-22	8.99533e-19	4.20082e-16	3.22449	0.468708	3.22449	0.468708	1.11205	0.145712
cg06969287	22	28838631	TTC28	Body	8.7135e-22	8.99589e-19	4.21008e-16	3.13817	0.42987	3.13817	0.42987	1.08132	0.140453
cg14239655	12	46005115	NA	NA	8.93744e-22	9.20741e-19	4.31828e-16	2.82289	0.434191	2.82289	0.434191	0.969243	0.131591
cg13875120	2	201450743	AOX1;AOX1	1stExon;5'UTR	9.06675e-22	9.28126e-19	4.38075e-16	3.62059	0.52104	3.62059	0.52104	1.25448	0.158388
cg13132370	17	46830260	NA	NA	9.09998e-22	9.29558e-19	4.39681e-16	3.30883	0.492975	3.30883	0.492975	1.14355	0.155528
cg21963535	20	44098285	WFDC2	TSS200	9.30719e-22	9.42135e-19	4.49693e-16	3.56041	0.4904	3.56041	0.4904	1.23396	0.147961
cg01765758	23	106750146	NA	NA	9.38789e-22	9.46956e-19	4.53592e-16	3.87535	0.538359	3.87535	0.538359	1.34632	0.156495
cg16068038	15	69099678	C15orf28;ANP32A	TSS1500;Body	9.55584e-22	9.59889e-19	4.61707e-16	2.71261	0.406346	2.71261	0.406346	0.931406	0.124821
cg04124352	5	33892429	ADAMTS12	TSS1500	9.67754e-22	9.70097e-19	4.67587e-16	3.10707	0.417109	3.10707	0.417109	0.960831	0.123298
cg10835584	18	55108852	ONECUT2	Body	9.85476e-22	9.79731e-19	4.76149e-16	3.81677	0.465559	3.81677	0.465559	1.32726	0.153098
cg10651121	12	109549097	NA	NA	1.00265e-21	9.92519e-19	4.84449e-16	3.01482	0.416655	3.01482	0.416655	1.04133	0.134343
cg24008544	17	41363899	TMEM106A;TMEM106A	5'UTR;1stExon	1.00763e-21	9.93581e-19	4.86855e-16	4.37677	0.554486	4.37677	0.554486	1.52727	0.169601
cg12763828	1	9129646	SLC2A5;SLC2A5;SLC2A5;SLC2A5;SLC2A5	5'UTR;5'UTR;1stExon;1stExon;Body	1.02616e-21	1.00351e-18	4.95806e-16	2.64572	0.413	2.64572	0.413	0.909139	0.126159
cg04765848	1	53527576	PODN	TSS1500	1.02809e-21	1.00351e-18	4.96738e-16	3.12469	0.456438	3.12469	0.456438	1.08148	0.135335
cg10162691	17	41177409	RND2	1stExon	1.03608e-21	1.00927e-18	5.00598e-16	4.11007	0.544088	4.11007	0.544088	1.43357	0.165086
cg14001664	2	132088801	NA	NA	1.04608e-21	1.01499e-18	5.0543e-16	3.10956	0.451963	3.10956	0.451963	1.07657	0.133062
cg03936721	17	42386419	RUNDC3A;RUNDC3A;RUNDC3A	Body;Body;Body	1.04631e-21	1.01499e-18	5.05542e-16	3.34709	0.427637	3.34709	0.427637	1.16169	0.146514
cg08478709	3	193776092	NA	NA	1.04825e-21	1.01499e-18	5.06482e-16	3.67627	0.47022	3.67627	0.47022	1.27939	0.1372
cg02051239	2	74375507	BOLA3;BOLA3	TSS1500;TSS1500	1.06591e-21	1.02185e-18	5.15011e-16	3.04054	0.438541	3.04054	0.438541	1.05235	0.138091
cg00758229	3	25469148	RARB;RARB	TSS1500;TSS1500	1.07088e-21	1.02255e-18	5.17413e-16	3.5223	0.43832	3.5223	0.43832	1.18299	0.155931
cg17588266	15	74658330	CYP11A1;CYP11A1;CYP11A1	1stExon;Body;5'UTR	1.08759e-21	1.03646e-18	5.25486e-16	3.04144	0.4146	3.04144	0.4146	1.05327	0.123767
cg23288059	14	38724945	CLEC14A	1stExon	1.10504e-21	1.0469e-18	5.33918e-16	3.42306	0.486465	3.42306	0.486465	1.19067	0.145823
cg00036011	6	26271718	HIST1H3G;HIST1H2BI	TSS200;TSS1500	1.14804e-21	1.08522e-18	5.54693e-16	3.57558	0.50854	3.57558	0.50854	1.24657	0.151654
cg05036846	1	24648984	GRHL3;GRHL3;GRHL3	TSS1500;Body;TSS1500	1.14998e-21	1.08522e-18	5.55632e-16	2.96601	0.430628	2.96601	0.430628	1.02775	0.136633
cg08124446	11	43596529	NA	NA	1.17248e-21	1.10215e-18	5.66504e-16	3.07676	0.444683	3.07676	0.444683	1.0682	0.146371
cg20786074	2	56150255	EFEMP1;EFEMP1;EFEMP1;EFEMP1	1stExon;5'UTR;5'UTR;5'UTR	1.17545e-21	1.10279e-18	5.67937e-16	2.75484	0.42494	2.75484	0.42494	0.952135	0.130897
cg02071670	15	89438918	HAPLN3	TSS200	1.18509e-21	1.10754e-18	5.72597e-16	2.94918	0.434559	2.94918	0.434559	1.02254	0.134004
cg05304177	3	134083080	AMOTL2	Body	1.18759e-21	1.10773e-18	5.73803e-16	3.54962	0.446508	3.54962	0.446508	1.23843	0.133695
cg13102585	17	42386208	RUNDC3A;RUNDC3A;RUNDC3A	1stExon;1stExon;1stExon	1.19098e-21	1.10876e-18	5.75444e-16	3.0898	0.423467	3.0898	0.423467	1.07336	0.125243
cg12727795	5	149535695	PDGFRB	TSS1500	1.22557e-21	1.12689e-18	5.92155e-16	3.27699	0.434014	3.27699	0.434014	1.1416	0.141399
cg24874350	20	45440346	NA	NA	1.22652e-21	1.12689e-18	5.92615e-16	2.62162	0.407052	2.62162	0.407052	0.904988	0.13098
cg04751631	7	149917170	NA	NA	1.22762e-21	1.12689e-18	5.93148e-16	3.70216	0.518853	3.70216	0.518853	1.29426	0.14695
cg25707722	12	63025490	NA	NA	1.24245e-21	1.13546e-18	6.0031e-16	2.75194	0.41212	2.75194	0.41212	0.952572	0.13088
cg03475285	8	54789207	RGS20	Body	1.24317e-21	1.13546e-18	6.00659e-16	3.73914	0.514202	3.73914	0.514202	1.30797	0.140822
cg21330423	6	29975068	HLA-J;NCRNA00171	Body;Body	1.24873e-21	1.13838e-18	6.03344e-16	3.81036	0.528766	3.81036	0.528766	1.33365	0.164019
cg23882862	11	111169795	C11orf92;C11orf93	5'UTR;TSS200	1.26797e-21	1.14942e-18	6.12641e-16	4.81952	0.526231	4.81952	0.526231	1.69502	0.18288
cg14621217	17	80944134	B3GNTL1	Body	1.28367e-21	1.15499e-18	6.20229e-16	3.02202	0.455012	3.02202	0.455012	1.05114	0.142144
cg00857907	2	202896898	NA	NA	1.28905e-21	1.15767e-18	6.22824e-16	2.90347	0.44321	2.90347	0.44321	1.00842	0.138732
cg07160746	20	43726765	KCNS1	Body	1.29326e-21	1.1593e-18	6.24861e-16	3.14687	0.457976	3.14687	0.457976	1.09641	0.139711
cg17621718	3	42306737	CCK	TSS1500	1.33032e-21	1.18811e-18	6.42766e-16	3.61232	0.448544	3.61232	0.448544	1.26486	0.16138
cg21362478	9	78507352	PCSK5	Body	1.35017e-21	1.20139e-18	6.52357e-16	3.61966	0.469309	3.61966	0.469309	1.26802	0.16565
cg21422700	1	201229247	NA	NA	1.35436e-21	1.2029e-18	6.5438e-16	3.13427	0.467921	3.13427	0.467921	1.09328	0.137828
cg09789590	19	46800479	HIF3A;HIF3A	Body;TSS1500	1.36456e-21	1.20549e-18	6.59312e-16	3.29013	0.464288	3.29013	0.464288	1.14975	0.14298
cg07220448	7	16505592	SOSTDC1	TSS200	1.36475e-21	1.20549e-18	6.59404e-16	3.15635	0.470184	3.15635	0.470184	1.10148	0.144567
cg20883831	7	150652948	KCNH2;KCNH2;KCNH2	TSS200;Body;Body	1.37209e-21	1.20881e-18	6.62949e-16	3.43	0.507272	3.43	0.507272	1.16281	0.145319
cg08825929	3	193776240	NA	NA	1.39611e-21	1.22202e-18	6.74555e-16	4.24722	0.559013	4.24722	0.559013	1.49454	0.144408
cg16709294	14	70235567	SFRS5;SFRS5;LOC100289511	Body;Body;TSS1500	1.4085e-21	1.23063e-18	6.80541e-16	3.207	0.430178	-3.207	-0.430178	1.12075	0.149545
cg05452524	17	53343029	HLF	Body	1.41446e-21	1.23139e-18	6.8342e-16	4.25559	0.489202	4.25559	0.489202	1.49808	0.180779
cg04502985	5	77268452	NA	NA	1.41446e-21	1.23139e-18	6.83422e-16	3.39323	0.473587	3.39323	0.473587	1.18809	0.149715
cg00310940	1	9129648	SLC2A5;SLC2A5;SLC2A5;SLC2A5;SLC2A5	5'UTR;5'UTR;1stExon;1stExon;Body	1.45665e-21	1.26356e-18	7.03805e-16	2.64809	0.410409	2.64809	0.410409	0.919052	0.130865
cg05355225	8	86350568	CA3	TSS1500	1.46365e-21	1.2651e-18	7.0719e-16	3.1131	0.455177	3.1131	0.455177	1.08798	0.132562
cg23204908	11	9824185	SBF2	Body	1.47676e-21	1.27414e-18	7.13521e-16	2.82209	0.433388	2.82209	0.433388	0.982723	0.137173
cg16831085	10	45914645	ALOX5	Body	1.49026e-21	1.27684e-18	7.20045e-16	3.7416	0.493734	3.7416	0.493734	1.31541	0.146185
cg14151783	20	44098409	WFDC2;WFDC2	1stExon;5'UTR	1.49648e-21	1.27973e-18	7.23048e-16	4.58635	0.582498	4.58635	0.582498	1.61911	0.183166
cg15236541	23	73642618	SLC16A2	Body	1.507e-21	1.28645e-18	7.28132e-16	3.31615	0.469004	3.31615	0.469004	1.06995	0.142064
cg10474350	7	27196555	HOXA7	TSS1500	1.51806e-21	1.29361e-18	7.33475e-16	2.96478	0.427135	2.96478	0.427135	1.03532	0.122029
cg12052765	10	50816963	SLC18A3;CHAT	TSS1500;TSS200	1.5695e-21	1.32807e-18	7.58329e-16	3.39063	0.458838	3.39063	0.458838	1.19058	0.159877
cg13208318	7	54956274	NA	NA	1.57502e-21	1.33042e-18	7.60999e-16	2.76081	0.426105	2.76081	0.426105	0.962192	0.129532
cg00815013	23	107681737	COL4A5;COL4A6;COL4A6;COL4A5;COL4A5	TSS1500;TSS200;Body;TSS1500;TSS1500	1.60139e-21	1.34563e-18	7.73737e-16	3.65503	0.497557	3.65503	0.497557	1.28678	0.152754
cg06145435	7	1022769	CYP2W1	TSS200	1.60995e-21	1.3458e-18	7.77873e-16	3.2313	0.476026	3.2313	0.476026	1.13373	0.140715
cg01037637	18	59560289	RNF152;RNF152	1stExon;5'UTR	1.66381e-21	1.38365e-18	8.03899e-16	4.02676	0.536299	4.02676	0.536299	1.42231	0.168119
cg01059100	16	31214607	PYCARD;PYCARD	TSS1500;TSS1500	1.67718e-21	1.39237e-18	8.10357e-16	2.66332	0.415985	2.66332	0.415985	0.928293	0.134087
cg05168015	5	171880461	SH3PXD2B	Body	1.69007e-21	1.39967e-18	8.16585e-16	2.89357	0.442778	2.89357	0.442778	1.01251	0.138287
cg05286653	19	46800602	HIF3A;HIF3A	Body;TSS1500	1.71104e-21	1.40838e-18	8.26718e-16	3.20799	0.472345	3.20799	0.472345	1.1272	0.154495
cg16355305	12	65220152	NA	NA	1.78631e-21	1.45792e-18	8.63087e-16	2.7766	0.42597	2.7766	0.42597	0.971382	0.133581
cg00604840	5	154230173	C5orf4;C5orf4	5'UTR;1stExon	1.89206e-21	1.53386e-18	9.1418e-16	3.26328	0.484623	3.26328	0.484623	1.15048	0.148057
cg14736058	4	16085606	PROM1;PROM1;PROM1	TSS200;5'UTR;1stExon	1.8996e-21	1.53739e-18	9.17824e-16	3.2702	0.484093	3.2702	0.484093	1.15312	0.157109
cg18652367	5	180017689	SCGB3A1	Body	1.91567e-21	1.5478e-18	9.25586e-16	3.88566	0.476576	3.88566	0.476576	1.37676	0.178186
cg18363192	6	31831434	NEU1;SLC44A4	TSS1500;Body	1.9213e-21	1.54976e-18	9.28309e-16	3.11466	0.426216	3.11466	0.426216	1.09685	0.143014
cg21918559	23	36976052	NA	NA	1.93702e-21	1.55472e-18	9.35903e-16	3.26227	0.483541	3.26227	0.483541	1.15086	0.1533
cg03348397	8	54789648	RGS20	Body	1.94381e-21	1.55472e-18	9.39183e-16	2.562	0.400957	2.562	0.400957	0.89496	0.124789
cg05562381	17	8230350	NA	NA	1.94573e-21	1.55472e-18	9.40113e-16	3.59844	0.455592	3.59844	0.455592	1.2732	0.175987
cg09549813	16	4587862	C16orf5	5'UTR	1.95405e-21	1.5558e-18	9.4413e-16	3.49057	0.480986	3.49057	0.480986	1.23417	0.158797
cg06060135	5	3596704	IRX1	Body	1.96098e-21	1.5558e-18	9.47482e-16	3.39807	0.487691	3.39807	0.487691	1.20067	0.163316
cg07519235	16	19894978	GPRC5B	5'UTR	2.0152e-21	1.59098e-18	9.73679e-16	4.34632	0.594384	4.34632	0.594384	1.54555	0.182145
cg25799986	20	44098281	WFDC2	TSS200	2.0239e-21	1.59524e-18	9.77879e-16	2.91396	0.44382	2.91396	0.44382	1.02511	0.143321
cg15026277	17	41363789	TMEM106A	TSS200	2.02884e-21	1.59629e-18	9.80269e-16	4.61412	0.552731	4.61412	0.552731	1.64271	0.167393
cg06744545	2	27958421	NA	NA	2.03184e-21	1.59629e-18	9.81716e-16	3.08633	0.404612	3.08633	0.404612	1.08822	0.142548
cg16260298	7	116140342	CAV2;CAV2	Body;Body	2.04255e-21	1.6021e-18	9.86892e-16	3.77354	0.523294	3.77354	0.523294	1.33851	0.152368
cg02383154	17	53343283	HLF	Body	2.09208e-21	1.63389e-18	1.01082e-15	3.41339	0.435779	3.41339	0.435779	1.20841	0.148053
cg04175027	2	123418722	NA	NA	2.09323e-21	1.63389e-18	1.01138e-15	3.04079	0.463439	3.04079	0.463439	1.07248	0.148467
cg01005439	16	67204010	NA	NA	2.10873e-21	1.64018e-18	1.01887e-15	3.46181	0.465215	3.46181	0.465215	1.22631	0.140668
cg25307318	10	123923081	TACC2;TACC2;TACC2;TACC2	Body;TSS200;TSS200;Body	2.10966e-21	1.64018e-18	1.01932e-15	3.94748	0.541825	3.94748	0.541825	1.38435	0.164263
cg14287235	14	24804339	ADCY4	TSS1500	2.11433e-21	1.64018e-18	1.02157e-15	3.55474	0.469746	3.55474	0.469746	1.24931	0.151339
cg07429623	1	205326201	KLHDC8A	TSS200	2.14983e-21	1.66463e-18	1.03873e-15	2.68975	0.416711	2.68975	0.416711	0.944555	0.132104
cg25561140	12	120799725	MSI1	Body	2.15685e-21	1.66739e-18	1.04212e-15	3.06307	0.45418	3.06307	0.45418	1.08153	0.138792
cg21951457	10	123923450	TACC2;TACC2;TACC2;TACC2	Body;1stExon;Body;1stExon	2.19353e-21	1.68653e-18	1.05984e-15	2.63568	0.404745	2.63568	0.404745	0.925192	0.131835
cg09025501	16	88717472	CYBA	TSS200	2.19557e-21	1.68653e-18	1.06083e-15	3.31184	0.488647	3.31184	0.488647	1.13929	0.152129
cg03576469	19	46917061	CCDC8	TSS200	2.21964e-21	1.70231e-18	1.07246e-15	3.85084	0.534736	3.85084	0.534736	1.36971	0.15125
cg09042448	8	23260443	LOXL2	5'UTR	2.23107e-21	1.70753e-18	1.07798e-15	3.41233	0.499154	3.41233	0.499154	1.21018	0.154504
cg15129506	2	27958712	NA	NA	2.24057e-21	1.70753e-18	1.08257e-15	2.89295	0.43388	2.89295	0.43388	1.02033	0.137848
cg09038676	11	67351608	GSTP1	Body	2.27564e-21	1.72337e-18	1.09952e-15	3.70503	0.510661	3.70503	0.510661	1.31757	0.14584
cg18009321	20	25129457	LOC284798;LOC284798;LOC284798	TSS1500;TSS200;TSS200	2.28559e-21	1.7255e-18	1.10432e-15	3.13891	0.434883	3.13891	0.434883	1.11106	0.144966
cg06807397	13	44948413	SERP2	Body	2.34866e-21	1.76485e-18	1.1348e-15	2.65878	0.411804	2.65878	0.411804	0.935506	0.131943
cg26331172	1	151118299	SEMA6C	5'UTR	2.36133e-21	1.76886e-18	1.14092e-15	2.83532	0.434651	2.83532	0.434651	1.00066	0.141215
cg00971050	17	40573764	PTRF	Body	2.38175e-21	1.77865e-18	1.15078e-15	3.24507	0.423167	3.24507	0.423167	1.15121	0.137729
cg23624008	1	70035479	NA	NA	2.41179e-21	1.79737e-18	1.1653e-15	2.5704	0.401378	2.5704	0.401378	0.903569	0.129085
cg03049782	17	41363891	TMEM106A	TSS200	2.48324e-21	1.83458e-18	1.19982e-15	3.6633	0.503444	3.6633	0.503444	1.28585	0.157253
cg00751021	2	206474068	PARD3B;PARD3B;PARD3B	Body;Body;Body	2.61765e-21	1.91051e-18	1.26476e-15	3.53166	0.50707	3.53166	0.50707	1.25927	0.155633
cg09024126	4	16085603	PROM1;PROM1;PROM1	TSS200;5'UTR;1stExon	2.65263e-21	1.93313e-18	1.28166e-15	3.90423	0.544326	3.90423	0.544326	1.39597	0.155569
cg04223671	1	201509316	NA	NA	2.71399e-21	1.9719e-18	1.31131e-15	3.99565	0.543969	3.99565	0.543969	1.43026	0.159114
cg01113811	11	95927950	MAML2	Body	2.76853e-21	1.9995e-18	1.33766e-15	3.2732	0.48801	3.2732	0.48801	1.13024	0.140669
cg24784416	4	169525923	PALLD;PALLD	Body;Body	2.78014e-21	2.0019e-18	1.34327e-15	2.84991	0.43092	2.84991	0.43092	1.01066	0.13348
cg21784383	1	217311172	ESRRG	TSS200	2.97875e-21	2.12711e-18	1.43923e-15	2.68935	0.409756	2.68935	0.409756	0.953162	0.145505
cg00400221	8	38323291	FGFR1;FGFR1;FGFR1;FGFR1;FGFR1;FGFR1;FGFR1	5'UTR;5'UTR;5'UTR;5'UTR;5'UTR;5'UTR;5'UTR	3.04315e-21	2.16546e-18	1.47035e-15	3.26453	0.460962	3.26453	0.460962	1.15352	0.151138
cg17606785	14	23834808	EFS;EFS;EFS;EFS	1stExon;1stExon;5'UTR;5'UTR	3.05257e-21	2.16897e-18	1.4749e-15	3.15984	0.416194	3.15984	0.416194	1.1278	0.132802
cg09211763	2	190044504	COL5A2;COL5A2	1stExon;5'UTR	3.14342e-21	2.22046e-18	1.5188e-15	2.86164	0.407022	2.86164	0.407022	1.01329	0.137762
cg01297808	10	94180551	NA	NA	3.1636e-21	2.23145e-18	1.52855e-15	2.91792	0.418721	2.91792	0.418721	1.03952	0.137884
cg12479047	3	25469573	RARB;RARB	TSS1500;TSS200	3.19082e-21	2.24738e-18	1.5417e-15	3.81524	0.458448	3.81524	0.458448	1.23322	0.138611
cg26040816	20	42816135	JPH2;JPH2;JPH2;JPH2	1stExon;5'UTR;5'UTR;1stExon	3.23494e-21	2.27183e-18	1.56302e-15	2.89859	0.417307	2.89859	0.417307	1.03302	0.141279
cg22260952	12	104852446	CHST11	Body	3.24993e-21	2.27904e-18	1.57026e-15	3.86764	0.492089	3.86764	0.492089	1.39039	0.15538
cg24647015	11	114191367	NA	NA	3.26331e-21	2.2818e-18	1.57672e-15	2.84251	0.425358	2.84251	0.425358	1.01248	0.13491
cg01016662	1	110673082	NA	NA	3.27632e-21	2.28554e-18	1.58301e-15	4.73907	0.573423	4.73907	0.573423	1.71021	0.152846
cg10593416	23	106750120	NA	NA	3.34233e-21	2.3236e-18	1.6149e-15	4.2888	0.578175	4.2888	0.578175	1.54611	0.16493
cg09435929	8	86350913	CA3	TSS200	3.40943e-21	2.36007e-18	1.64733e-15	3.62739	0.482258	3.62739	0.482258	1.30381	0.16662
cg22538054	12	95941988	USP44;USP44	5'UTR;5'UTR	3.42829e-21	2.36973e-18	1.65644e-15	3.71554	0.531343	3.71554	0.531343	1.33647	0.150717
cg09296001	7	127672564	SND1	Body	3.44438e-21	2.37067e-18	1.66421e-15	2.86611	0.44312	2.86611	0.44312	1.02279	0.141783
cg07067982	11	57194370	SLC43A3;SLC43A3;SLC43A3;SLC43A3	5'UTR;5'UTR;1stExon;5'UTR	3.50988e-21	2.40547e-18	1.69586e-15	3.42142	0.491781	3.42142	0.491781	1.22889	0.159878
cg21901277	2	132152297	NA	NA	3.55164e-21	2.42924e-18	1.71603e-15	3.01207	0.427124	3.01207	0.427124	1.07784	0.12602
cg18347010	17	55888532	NA	NA	3.55462e-21	2.42924e-18	1.71747e-15	2.79854	0.431772	2.79854	0.431772	0.998581	0.142999
cg14775423	4	57372356	ARL9	5'UTR	3.60886e-21	2.45589e-18	1.74368e-15	2.71996	0.422931	2.71996	0.422931	0.96976	0.135377
cg25203962	3	170746291	NA	NA	3.62632e-21	2.4643e-18	1.75212e-15	2.80791	0.425547	2.80791	0.425547	1.00263	0.13568
cg13975336	16	67204216	NA	NA	3.66348e-21	2.48605e-18	1.77007e-15	3.60655	0.474835	3.60655	0.474835	1.29872	0.149698
cg00260634	2	219847233	FEV	Body	3.70866e-21	2.51308e-18	1.7919e-15	3.33229	0.464989	3.33229	0.464989	1.19781	0.140636
cg12973941	4	13545639	NKX3-2	1stExon	3.7137e-21	2.51308e-18	1.79434e-15	2.99398	0.453323	2.99398	0.453323	1.07247	0.145317
cg13864794	7	16505664	SOSTDC1	TSS200	3.74227e-21	2.5183e-18	1.80814e-15	3.41112	0.490603	3.41112	0.490603	1.22727	0.159869
cg00731785	4	15704680	BST1;BST1	1stExon;5'UTR	3.76302e-21	2.52875e-18	1.81817e-15	3.71379	0.45123	3.71379	0.45123	1.33929	0.159127
cg01985390	2	27529981	TRIM54;TRIM54	3'UTR;3'UTR	3.80736e-21	2.54791e-18	1.83959e-15	2.7328	0.420653	2.7328	0.420653	0.901912	0.132535
cg03428864	3	25469925	RARB;RARB;RARB;RARB	5'UTR;1stExon;1stExon;5'UTR	3.90686e-21	2.60368e-18	1.88767e-15	3.04535	0.426711	3.04535	0.426711	1.09309	0.136449
cg00099393	7	157361621	PTPRN2;PTPRN2;PTPRN2	Body;Body;Body	3.92506e-21	2.60861e-18	1.89646e-15	2.91038	0.419988	2.91038	0.419988	1.04304	0.129209
cg07724670	20	45440228	NA	NA	3.97994e-21	2.63782e-18	1.92297e-15	3.29773	0.474886	3.29773	0.474886	1.18736	0.147737
cg23720384	21	23747055	NA	NA	4.07185e-21	2.67671e-18	1.96739e-15	2.92286	0.437228	2.92286	0.437228	1.04877	0.145912
cg20743134	3	69061356	C3orf64	5'UTR	4.11317e-21	2.69426e-18	1.98735e-15	2.78209	0.426403	2.78209	0.426403	0.996563	0.130939
cg23502772	5	43191975	MGC42105	TSS1500	4.13815e-21	2.69692e-18	1.99942e-15	3.25148	0.471386	3.25148	0.471386	1.17148	0.146233
cg02639927	1	77334748	ST6GALNAC5	Body	4.14068e-21	2.69692e-18	2.00064e-15	2.8439	0.41087	2.8439	0.41087	1.01982	0.131704
cg13365334	23	153598742	FLNA;FLNA	Body;Body	4.14166e-21	2.69692e-18	2.00112e-15	3.31253	0.471434	3.31253	0.471434	1.19417	0.166715
cg12403148	23	154842718	TMLHE	TSS200	4.15897e-21	2.70454e-18	2.00947e-15	3.4572	0.490262	3.4572	0.490262	1.24797	0.162601
cg18484034	10	93647648	NA	NA	4.18268e-21	2.71631e-18	2.02093e-15	3.10192	0.404556	3.10192	0.404556	1.11624	0.153962
cg01537995	14	85996352	FLRT2	TSS200	4.22379e-21	2.73565e-18	2.0408e-15	3.09121	0.435621	3.09121	0.435621	1.11256	0.148312
cg01532436	19	48983942	CYTH2;CYTH2	3'UTR;3'UTR	4.29238e-21	2.76326e-18	2.07393e-15	3.80152	0.544978	3.80152	0.544978	1.37667	0.161316
cg16517523	19	42927074	LIPE	Body	4.29238e-21	2.76326e-18	2.07394e-15	3.02742	0.456288	3.02742	0.456288	1.08931	0.146224
cg07266404	12	54447584	HOXC4;HOXC4	5'UTR;TSS200	4.34829e-21	2.79382e-18	2.10095e-15	2.81606	0.433794	2.81606	0.433794	1.01083	0.142326
cg15726260	6	29974900	HLA-J;NCRNA00171	Body;Body	4.40348e-21	2.8197e-18	2.12762e-15	2.6666	0.400315	2.6666	0.400315	0.95525	0.128603
cg26480862	22	28839667	TTC28	Body	4.43167e-21	2.83233e-18	2.14124e-15	3.94749	0.510146	3.94749	0.510146	1.43194	0.168738
cg20885782	4	41875606	NA	NA	4.55526e-21	2.90363e-18	2.20095e-15	2.74308	0.424849	2.74308	0.424849	0.984836	0.135408
cg08832906	7	139208852	CLEC2L	1stExon	4.86668e-21	3.06574e-18	2.35142e-15	2.88496	0.430659	2.88496	0.430659	1.03986	0.144618
cg20427865	16	57406353	CX3CL1	TSS200	5.02057e-21	3.14454e-18	2.42577e-15	2.87695	0.424414	2.87695	0.424414	1.03777	0.138065
cg14179575	18	13826399	MC5R	1stExon	5.03341e-21	3.14616e-18	2.43198e-15	2.87901	0.424639	-2.87901	-0.424639	1.03862	0.140663
cg08533773	5	113392004	NA	NA	5.11267e-21	3.19157e-18	2.47027e-15	2.92249	0.403694	2.92249	0.403694	1.05537	0.144291
cg06443533	1	1182424	FAM132A	TSS1500	5.14457e-21	3.20321e-18	2.48569e-15	2.9735	0.410764	2.9735	0.410764	1.07467	0.150221
cg05063999	3	64253605	NA	NA	5.25406e-21	3.24514e-18	2.53859e-15	3.80019	0.448869	3.80019	0.448869	1.38391	0.149104
cg19214916	23	73642734	SLC16A2	Body	5.25894e-21	3.24514e-18	2.54094e-15	2.6983	0.411981	2.6983	0.411981	0.972007	0.143056
cg23502162	2	189839015	COL3A1	TSS200	5.29058e-21	3.25635e-18	2.55624e-15	2.63956	0.411317	2.63956	0.411317	0.950058	0.134157
cg19548479	17	41363737	TMEM106A	TSS200	5.3642e-21	3.28639e-18	2.5918e-15	4.09529	0.54334	4.09529	0.54334	1.46787	0.162332
cg07139301	3	170746207	SLC2A2	TSS1500	5.3666e-21	3.28639e-18	2.59297e-15	3.43072	0.482023	3.43072	0.482023	1.24698	0.153763
cg12420900	10	123922863	TACC2;TACC2;TACC2;TACC2	TSS1500;Body;TSS1500;Body	5.65888e-21	3.41773e-18	2.73418e-15	2.70469	0.418223	2.70469	0.418223	0.97644	0.138798
cg09017619	7	27196320	HOXA7	TSS200	5.70605e-21	3.43335e-18	2.75698e-15	3.67757	0.511259	3.67757	0.511259	1.34133	0.157169
cg25417766	19	52191468	NA	NA	5.84073e-21	3.49696e-18	2.82205e-15	2.78826	0.415707	2.78826	0.415707	1.00882	0.146165
cg26607748	9	35690226	TPM2;TPM2;TPM2	TSS200;TSS200;TSS200	5.90043e-21	3.52397e-18	2.85089e-15	3.05731	0.410216	3.05731	0.410216	1.08086	0.154944
cg24808280	1	169396868	C1orf114	TSS200	5.9408e-21	3.53934e-18	2.8704e-15	3.23684	0.452933	3.23684	0.452933	1.1779	0.143153
cg08845123	1	62784332	KANK4	5'UTR	6.01105e-21	3.57678e-18	2.90434e-15	3.75233	0.476567	3.75233	0.476567	1.37121	0.154927
cg21211480	17	41363774	TMEM106A	TSS200	6.09454e-21	3.6131e-18	2.94468e-15	4.64603	0.541305	4.64603	0.541305	1.68483	0.168661
cg18690729	10	128250156	NA	NA	6.22524e-21	3.67086e-18	3.00783e-15	2.58252	0.40255	2.58252	0.40255	0.896536	0.132571
cg16519192	12	116037126	NA	NA	6.34977e-21	3.73236e-18	3.068e-15	2.99115	0.430383	2.99115	0.430383	1.0877	0.142893
cg24396624	3	25469860	RARB;RARB;RARB;RARB	5'UTR;1stExon;1stExon;5'UTR	6.39449e-21	3.74952e-18	3.08961e-15	4.52439	0.603464	4.52439	0.603464	1.66194	0.18695
cg19028462	13	113677628	MCF2L;MCF2L	Body;Body	6.43836e-21	3.77067e-18	3.11081e-15	3.15609	0.411703	3.15609	0.411703	1.1502	0.159552
cg02006615	7	157485230	PTPRN2;PTPRN2;PTPRN2	Body;Body;Body	6.45013e-21	3.77299e-18	3.11649e-15	2.68716	0.403517	2.68716	0.403517	0.973438	0.134876
cg02259324	15	78111196	NA	NA	6.56802e-21	3.82805e-18	3.17345e-15	3.09427	0.407082	3.09427	0.407082	1.12758	0.166407
cg19003815	3	25469914	RARB;RARB;RARB;RARB	5'UTR;1stExon;1stExon;5'UTR	6.58299e-21	3.83215e-18	3.18068e-15	3.153	0.450619	3.153	0.450619	1.14976	0.142329
cg06248767	8	56852290	LYN;LYN	5'UTR;5'UTR	6.73191e-21	3.89537e-18	3.25264e-15	3.22751	0.482758	3.22751	0.482758	1.17852	0.157459
cg09087503	7	127672473	SND1;LRRC4	Body;TSS1500	6.79372e-21	3.92175e-18	3.2825e-15	3.58452	0.493545	3.58452	0.493545	1.31296	0.160928
cg08325845	6	29974886	HLA-J;NCRNA00171	Body;Body	6.85426e-21	3.95057e-18	3.31175e-15	3.82384	0.543998	3.82384	0.543998	1.40303	0.173015
cg00858599	20	3220929	NA	NA	7.00744e-21	4.00209e-18	3.38577e-15	2.80803	0.416748	2.80803	0.416748	1.02151	0.136971
cg24605338	23	17395856	NHS	Body	7.04357e-21	4.01219e-18	3.40322e-15	3.23119	0.456879	3.23119	0.456879	1.1814	0.1583
cg19540425	12	32655836	FGD4	5'UTR	7.04547e-21	4.01219e-18	3.40414e-15	2.95477	0.450496	2.95477	0.450496	1.07715	0.146987
cg23108709	2	219847136	FEV	Body	7.06665e-21	4.01219e-18	3.41437e-15	2.74991	0.427622	2.74991	0.427622	0.999749	0.141291
cg03304815	3	134083139	AMOTL2	Body	7.07726e-21	4.01349e-18	3.4195e-15	3.2404	0.467848	3.2404	0.467848	1.18503	0.144848
cg20104456	19	51568523	KLK13	TSS200	7.13352e-21	4.03593e-18	3.44668e-15	3.38957	0.503174	3.38957	0.503174	1.19569	0.158751
cg08862890	5	169064451	DOCK2	Body	7.20882e-21	4.06495e-18	3.48306e-15	3.157	0.473802	3.157	0.473802	1.1542	0.153676
cg24864241	1	204329158	PLEKHA6	TSS200	7.2373e-21	4.07383e-18	3.49682e-15	2.84326	0.435581	2.84326	0.435581	1.03579	0.142777
cg20177650	3	181445156	SOX2OT	Body	7.25109e-21	4.07383e-18	3.50349e-15	3.34995	0.485146	3.34995	0.485146	1.2271	0.159432
cg00655913	1	228633920	NA	NA	7.26788e-21	4.07851e-18	3.5116e-15	3.30865	0.478947	3.30865	0.478947	1.21163	0.146239
cg11682697	1	56992372	PPAP2B;PPAP2B	Body;Body	7.42774e-21	4.15218e-18	3.58884e-15	2.67716	0.400021	2.67716	0.400021	0.973549	0.13063
cg27408285	12	54653364	CBX5;CBX5;CBX5;CBX5	1stExon;TSS200;5'UTR;5'UTR	7.55308e-21	4.19954e-18	3.6494e-15	3.04447	0.461517	3.04447	0.461517	1.1132	0.146236
cg16585972	14	23835212	EFS;EFS	TSS1500;TSS1500	7.58921e-21	4.20994e-18	3.66686e-15	3.01639	0.42631	3.01639	0.42631	1.10273	0.142815
cg15292275	13	109149011	NA	NA	7.80025e-21	4.282e-18	3.76883e-15	4.25663	0.471288	4.25663	0.471288	1.57065	0.173394
cg00700485	20	44098223	WFDC2	TSS200	8.06175e-21	4.39769e-18	3.89517e-15	3.1512	0.45582	3.1512	0.45582	1.15563	0.150611
cg23818870	1	169396785	C1orf114	TSS200	8.06419e-21	4.39769e-18	3.89635e-15	3.10178	0.451991	3.10178	0.451991	1.13694	0.149891
cg11155687	12	63025589	NA	NA	8.11872e-21	4.4162e-18	3.9227e-15	2.97922	0.448771	2.97922	0.448771	1.09074	0.145411
cg19820372	11	111411216	LAYN	TSS200	8.15257e-21	4.41724e-18	3.93905e-15	3.39349	0.470312	3.39349	0.470312	1.16109	0.144545
cg05977109	10	52178181	SGMS1	5'UTR	8.16404e-21	4.41724e-18	3.94459e-15	3.28164	0.473758	3.28164	0.473758	1.20537	0.154689
cg18507379	5	140787507	PCDHGA4;PCDHGA6;PCDHGA9;PCDHGA1;PCDHGA8;PCDHGA5;PCDHGB1;PCDHGB6;PCDHGB4;PCDHGA3;PCDHGA2;PCDHGA7;PCDHGB2;PCDHGB6;PCDHGB5;PCDHGB3	Body;Body;Body;Body;Body;Body;Body;TSS1500;Body;Body;Body;Body;Body;TSS1500;Body;Body	8.18802e-21	4.42526e-18	3.95618e-15	3.28026	0.410279	3.28026	0.410279	1.20494	0.130697
cg16331929	4	185937863	NA	NA	8.39228e-21	4.50541e-18	4.05487e-15	2.89499	0.420732	2.89499	0.420732	1.05979	0.144992
cg02053896	23	70151117	SLC7A3;SLC7A3	TSS200;TSS200	8.4603e-21	4.52684e-18	4.08774e-15	3.70576	0.490329	3.70576	0.490329	1.36675	0.153686
cg17696194	11	58941051	DTX4	Body	8.54596e-21	4.55753e-18	4.12913e-15	2.83051	0.435098	2.83051	0.435098	1.03582	0.138526
cg23855505	12	104852439	CHST11	Body	8.66889e-21	4.60971e-18	4.18852e-15	2.93458	0.43881	2.93458	0.43881	1.0758	0.147582
cg00173659	7	156871088	NA	NA	8.67242e-21	4.60971e-18	4.19023e-15	2.56795	0.40055	2.56795	0.40055	0.919799	0.12834
cg08876932	11	71955547	PHOX2A	TSS1500	8.80887e-21	4.66047e-18	4.25616e-15	3.0923	0.403266	3.0923	0.403266	1.13617	0.148261
cg05057720	14	38724675	CLEC14A	1stExon	8.82579e-21	4.66047e-18	4.26433e-15	3.53811	0.500328	3.53811	0.500328	1.30503	0.163252
cg01363714	14	103655773	NA	NA	8.85293e-21	4.66461e-18	4.27744e-15	2.84821	0.425304	2.84821	0.425304	1.04359	0.132954
cg14432143	6	29975061	HLA-J;NCRNA00171	Body;Body	8.92588e-21	4.69281e-18	4.31269e-15	3.53291	0.476423	3.53291	0.476423	1.30348	0.155215
cg08844698	16	85185607	NA	NA	8.99144e-21	4.71701e-18	4.34437e-15	2.71102	0.419571	2.71102	0.419571	0.991771	0.144159
cg01287975	7	97361241	TAC1;TAC1;TAC1;TAC1	TSS200;TSS200;TSS200;TSS200	9.16343e-21	4.78207e-18	4.42747e-15	3.40742	0.48349	3.40742	0.48349	1.25693	0.157412
cg12053769	1	2461413	HES5	Body	9.16688e-21	4.78207e-18	4.42913e-15	3.04388	0.450324	3.04388	0.450324	1.11906	0.148931
cg22340072	8	61822740	NA	NA	9.17484e-21	4.78207e-18	4.43298e-15	2.8807	0.408692	2.8807	0.408692	1.05702	0.150075
cg23483840	6	29974844	HLA-J;NCRNA00171	Body;Body	9.24267e-21	4.80705e-18	4.46575e-15	3.25304	0.479462	3.25304	0.479462	1.19872	0.155139
cg11479165	15	65068594	RBPMS2	TSS1500	9.26611e-21	4.81407e-18	4.47708e-15	2.85112	0.435279	2.85112	0.435279	1.04605	0.1474
cg20687242	12	54653427	CBX5;CBX5;CBX5	TSS200;TSS200;5'UTR	9.39038e-21	4.86294e-18	4.53712e-15	3.24192	0.45218	3.24192	0.45218	1.19504	0.153366
cg21879102	12	120241409	CIT	Body	9.46139e-21	4.88923e-18	4.57143e-15	2.70009	0.408438	2.70009	0.408438	0.989034	0.133027
cg13857811	23	70151209	SLC7A3;SLC7A3	TSS1500;TSS1500	9.62288e-21	4.94623e-18	4.64946e-15	3.52829	0.490607	3.52829	0.490607	1.2597	0.144104
cg05270634	17	41177445	RND2	1stExon	9.65169e-21	4.95577e-18	4.66338e-15	3.98101	0.534208	3.98101	0.534208	1.47585	0.170007
cg13247663	8	59058254	FAM110B	5'UTR	9.69595e-21	4.96794e-18	4.68476e-15	2.75867	0.42813	2.75867	0.42813	1.0121	0.14051
cg09841842	14	51974848	FRMD6	5'UTR	9.8179e-21	5.01447e-18	4.74369e-15	2.65785	0.412458	2.65785	0.412458	0.973915	0.141253
cg25110734	5	149535650	PDGFRB	TSS1500	9.98963e-21	5.0807e-18	4.82666e-15	2.71466	0.405955	2.71466	0.405955	0.960162	0.134268
cg24302235	3	170746073	SLC2A2	TSS1500	1.02599e-20	5.18643e-18	4.95727e-15	3.46686	0.473233	3.46686	0.473233	1.28348	0.153453
cg04889072	3	193776187	NA	NA	1.02619e-20	5.18643e-18	4.95822e-15	3.71555	0.528006	3.71555	0.528006	1.37783	0.165456
cg00626702	4	1647016	FAM53A	Body	1.03882e-20	5.24477e-18	5.01924e-15	2.6438	0.409559	2.6438	0.409559	0.970095	0.13477
cg05586863	16	5911262	NA	NA	1.04876e-20	5.26197e-18	5.06727e-15	2.7746	0.410481	-2.7746	-0.410481	1.02046	0.136492
cg00279790	1	46914033	NA	NA	1.05516e-20	5.28646e-18	5.0982e-15	4.11547	0.56608	4.11547	0.56608	1.53043	0.183341
cg09094393	6	146136749	FBXO30	TSS1500	1.0596e-20	5.29238e-18	5.11963e-15	3.71919	0.525063	3.71919	0.525063	1.38044	0.165241
cg14547067	11	46317154	CREB3L1	Body	1.06768e-20	5.31273e-18	5.15866e-15	4.49339	0.513112	4.49339	0.513112	1.67392	0.145554
cg18676237	6	2903258	SERPINB9	5'UTR	1.07032e-20	5.32041e-18	5.17143e-15	3.63682	0.41664	3.63682	0.41664	1.34956	0.17806
cg27223047	5	127874825	FBN2	TSS1500	1.07997e-20	5.35315e-18	5.21808e-15	3.24434	0.48042	3.24434	0.48042	1.20066	0.159329
cg23164203	6	28367475	ZSCAN12;ZSCAN12;ZSCAN12	Body;5'UTR;1stExon	1.09624e-20	5.41027e-18	5.29665e-15	3.43855	0.471658	3.43855	0.471658	1.27509	0.153165
cg03122624	2	56150341	EFEMP1;EFEMP1;EFEMP1;EFEMP1	1stExon;5'UTR;5'UTR;5'UTR	1.10376e-20	5.4363e-18	5.33303e-15	2.88981	0.414886	2.88981	0.414886	1.06604	0.143119
cg12176783	20	62694000	TCEA2;TCEA2	TSS200;5'UTR	1.11893e-20	5.49981e-18	5.40632e-15	3.11056	0.458085	3.11056	0.458085	1.15082	0.155122
cg18652900	19	15580445	PGLYRP2	Body	1.13633e-20	5.55141e-18	5.49035e-15	2.79062	0.422424	2.79062	0.422424	1.02892	0.135764
cg19129842	3	128565090	NA	NA	1.14431e-20	5.57066e-18	5.52893e-15	2.5901	0.402775	2.5901	0.402775	0.952129	0.133642
cg02709432	8	120651236	ENPP2;ENPP2;ENPP2	TSS200;TSS200;TSS200	1.14463e-20	5.57066e-18	5.53045e-15	3.18662	0.452686	3.18662	0.452686	1.18059	0.157869
cg25274503	7	116140128	CAV2;CAV2	Body;Body	1.14603e-20	5.57066e-18	5.53724e-15	3.8442	0.5223	3.8442	0.5223	1.22213	0.157028
cg14855334	15	74658553	CYP11A1;CYP11A1	Body;TSS200	1.17895e-20	5.6906e-18	5.69629e-15	4.08211	0.436929	4.08211	0.436929	1.52248	0.143177
cg10630155	4	16085666	PROM1;PROM1	TSS200;TSS200	1.1989e-20	5.75812e-18	5.79267e-15	2.66508	0.413223	2.66508	0.413223	0.982251	0.135901
cg16587010	3	58523130	ACOX2	TSS1500	1.21073e-20	5.79765e-18	5.84982e-15	2.80672	0.42756	2.80672	0.42756	1.03696	0.145021
cg24940138	17	41363741	TMEM106A	TSS200	1.21407e-20	5.80216e-18	5.86599e-15	3.87369	0.518259	3.87369	0.518259	1.43868	0.164742
cg11009590	6	149082648	UST	Body	1.23675e-20	5.85291e-18	5.97557e-15	3.45584	0.496624	3.45584	0.496624	1.23247	0.154244
cg05923687	1	63795711	NA	NA	1.2269e-20	5.83461e-18	5.92796e-15	3.09192	0.401794	3.09192	0.401794	1.14668	0.130853
cg17718302	6	27858637	HIST1H3J	TSS200	1.23087e-20	5.84775e-18	5.94716e-15	3.39558	0.427904	3.39558	0.427904	1.26283	0.153273
cg06148685	9	113800909	LPAR1;LPAR1	TSS1500;TSS1500	1.2368e-20	5.85291e-18	5.97582e-15	3.32799	0.403499	3.32799	0.403499	1.23669	0.160102
cg08167706	7	134144106	AKR1B1	TSS1500	1.24477e-20	5.87334e-18	6.0143e-15	3.69967	0.520109	3.69967	0.520109	1.37921	0.163682
cg00788028	2	114049041	LOC440839	Body	1.25641e-20	5.9052e-18	6.07054e-15	2.75329	0.410822	2.75329	0.410822	1.01751	0.131954
cg20300175	17	27918316	NA	NA	1.26874e-20	5.94239e-18	6.13015e-15	3.39334	0.432047	3.39334	0.432047	1.26305	0.152836
cg13929328	10	129535898	FOXI2	1stExon	1.26924e-20	5.94239e-18	6.13254e-15	2.64313	0.403998	2.64313	0.403998	0.975393	0.13009
cg20118643	15	60690852	ANXA2;ANXA2;ANXA2;ANXA2	TSS1500;TSS1500;TSS1500;TSS1500	1.28147e-20	5.99385e-18	6.19165e-15	2.95215	0.430634	2.95215	0.430634	1.09449	0.148937
cg24314564	3	188668940	NA	NA	1.30453e-20	6.07815e-18	6.30304e-15	2.98794	0.445305	2.98794	0.445305	1.10878	0.149614
cg27422872	22	28839137	TTC28	Body	1.32564e-20	6.16465e-18	6.40507e-15	3.9746	0.479233	3.9746	0.479233	1.44652	0.155187
cg04156293	7	100488942	ACHE;ACHE	Body;Body	1.33728e-20	6.20085e-18	6.46128e-15	3.28057	0.475238	3.28057	0.475238	1.17206	0.156597
cg19713460	22	39745530	SYNGR1;SYNGR1	TSS1500;TSS1500	1.34033e-20	6.20236e-18	6.47605e-15	3.1629	0.445063	3.1629	0.445063	1.09836	0.149068
cg07560510	8	86350592	CA3	TSS1500	1.35887e-20	6.26491e-18	6.56562e-15	3.14589	0.457399	3.14589	0.457399	1.17069	0.146135
cg26337998	5	140749783	PCDHGA4;PCDHGA2;PCDHGB2;PCDHGA1;PCDHGB3;PCDHGB3;PCDHGA5;PCDHGB1;PCDHGA3	Body;Body;Body;Body;TSS200;TSS200;Body;Body;Body	1.39915e-20	6.41388e-18	6.76023e-15	3.07436	0.449827	3.07436	0.449827	1.09263	0.155035
cg03554749	4	85405132	NA	NA	1.453e-20	6.58577e-18	7.02043e-15	3.69763	0.521556	3.69763	0.521556	1.35587	0.160773
cg14251870	6	137809529	NA	NA	1.458e-20	6.58986e-18	7.04456e-15	3.13268	0.455726	3.13268	0.455726	1.16793	0.148976
cg02622316	6	28367410	ZSCAN12;ZSCAN12	Body;5'UTR	1.46736e-20	6.62224e-18	7.08978e-15	3.50257	0.506585	3.50257	0.506585	1.31009	0.161421
cg19023309	23	106750168	NA	NA	1.47383e-20	6.64278e-18	7.12106e-15	3.33729	0.47339	3.33729	0.47339	1.24687	0.146485
cg26233374	5	43603643	NNT;NNT	5'UTR;5'UTR	1.49411e-20	6.70914e-18	7.21903e-15	3.64683	0.494626	3.64683	0.494626	1.36603	0.15828
cg07227926	12	104609526	TXNRD1	TSS200	1.51429e-20	6.7746e-18	7.31657e-15	2.80227	0.408194	2.80227	0.408194	1.04184	0.132226
cg17231524	23	134556505	NCRNA00086	Body	1.54764e-20	6.91097e-18	7.47767e-15	2.98669	0.449816	2.98669	0.449816	1.11366	0.15471
cg02534163	8	120650994	ENPP2;ENPP2;ENPP2	1stExon;1stExon;1stExon	1.56427e-20	6.96226e-18	7.55802e-15	3.53306	0.483983	3.53306	0.483983	1.32413	0.173833
cg22489321	13	100643388	NA	NA	1.5899e-20	7.04759e-18	7.68188e-15	2.80052	0.4242	2.80052	0.4242	1.04261	0.135835
cg24666993	6	29974991	HLA-J;NCRNA00171	Body;Body	1.59648e-20	7.06378e-18	7.71364e-15	2.8249	0.418375	2.8249	0.418375	1.05216	0.136929
cg14711997	7	150652864	KCNH2;KCNH2;KCNH2;KCNH2	5'UTR;Body;Body;1stExon	1.60241e-20	7.07648e-18	7.74234e-15	3.3019	0.458236	3.3019	0.458236	1.22121	0.167594
cg03476673	16	84870203	CRISPLD2	5'UTR	1.63326e-20	7.15446e-18	7.89137e-15	3.08126	0.418021	3.08126	0.418021	1.11901	0.135844
cg00002719	1	169396706	C1orf114	TSS200	1.63742e-20	7.16618e-18	7.91146e-15	4.79448	0.608065	4.79448	0.608065	1.73672	0.178988
cg22773555	11	830233	EFCAB4A	Body	1.66126e-20	7.25619e-18	8.02664e-15	4.16556	0.562089	4.16556	0.562089	1.56905	0.174843
cg07198194	10	3109053	PFKP	TSS1500	1.66587e-20	7.25784e-18	8.04895e-15	3.11209	0.421319	3.11209	0.421319	1.16439	0.146078
cg04034767	12	52400907	GRASP	1stExon	1.67158e-20	7.27616e-18	8.07654e-15	2.81046	0.423973	2.81046	0.423973	0.826193	0.118382
cg25266629	10	102894148	TLX1	Body	1.67412e-20	7.28062e-18	8.08877e-15	3.03001	0.441893	3.03001	0.441893	1.13287	0.153533
cg25556905	14	24803925	ADCY4	TSS200	1.69694e-20	7.34025e-18	8.19906e-15	3.53839	0.49688	3.53839	0.49688	1.23852	0.158651
cg22659676	5	139525919	NA	NA	1.70342e-20	7.35471e-18	8.23036e-15	2.85009	0.435287	2.85009	0.435287	0.967187	0.13294
cg13782615	11	4079556	STIM1	Body	1.73248e-20	7.45392e-18	8.37075e-15	2.96704	0.407047	2.96704	0.407047	1.10962	0.142438
cg21013866	14	23834985	EFS;EFS	TSS200;TSS200	1.73988e-20	7.47911e-18	8.40652e-15	3.96398	0.489263	3.96398	0.489263	1.49371	0.153892
cg16332610	15	74658547	CYP11A1;CYP11A1;CYP11A1	1stExon;Body;5'UTR	1.77732e-20	7.59276e-18	8.58741e-15	3.56553	0.518348	3.56553	0.518348	1.30211	0.171149
cg07671805	5	74907694	NA	NA	1.81407e-20	7.70889e-18	8.76501e-15	3.21409	0.455753	3.21409	0.455753	1.1914	0.162395
cg13555354	14	24458014	DHRS4L2	TSS200	1.84577e-20	7.80923e-18	8.91814e-15	2.75733	0.425407	2.75733	0.425407	1.0058	0.149029
cg07099331	10	102419617	NA	NA	1.86118e-20	7.82646e-18	8.9926e-15	2.84551	0.430035	2.84551	0.430035	1.06475	0.151918
cg15657686	4	37978666	TBC1D1	Body	1.86813e-20	7.84885e-18	9.02618e-15	3.56325	0.508355	3.56325	0.508355	1.34237	0.165331
cg04059568	7	157486012	PTPRN2;PTPRN2;PTPRN2	Body;Body;Body	1.90421e-20	7.96577e-18	9.20054e-15	3.24008	0.454315	3.24008	0.454315	1.09782	0.151824
cg17020562	18	59560495	RNF152	TSS200	1.94848e-20	8.10886e-18	9.41439e-15	3.19344	0.408497	3.19344	0.408497	1.20104	0.161641
cg05743885	7	27196365	HOXA7	TSS200	1.95722e-20	8.13825e-18	9.45665e-15	3.3147	0.454712	3.3147	0.454712	1.24811	0.143884
cg21532325	7	151107400	WDR86	TSS1500	1.97782e-20	8.18721e-18	9.55618e-15	4.06627	0.426299	4.06627	0.426299	1.53846	0.19655
cg25971727	12	81471533	ACSS3	TSS1500	2.02516e-20	8.32369e-18	9.78493e-15	3.47603	0.412351	3.47603	0.412351	1.31171	0.169967
cg01451391	17	53343561	HLF	Body	2.06715e-20	8.40467e-18	9.9878e-15	4.1829	0.509384	4.1829	0.509384	1.58531	0.167922
cg23069167	3	61550379	PTPRG	Body	2.06826e-20	8.40467e-18	9.99316e-15	3.86728	0.468857	3.86728	0.468857	1.46363	0.14815
cg07810164	23	13588174	EGFL6;EGFL6	Body;Body	2.07851e-20	8.43923e-18	1.00427e-14	4.20586	0.44058	4.20586	0.44058	1.5944	0.175516
cg24512400	19	51522561	KLK10;KLK10;KLK10	5'UTR;5'UTR;5'UTR	2.10065e-20	8.50767e-18	1.01496e-14	4.09738	0.513688	4.09738	0.513688	1.55304	0.16799
cg18188717	5	154230223	C5orf4	TSS200	2.12616e-20	8.57211e-18	1.02729e-14	3.29542	0.481553	3.29542	0.481553	1.24354	0.163527
cg23824801	12	54653403	CBX5;CBX5;CBX5	TSS200;TSS200;5'UTR	2.1397e-20	8.5938e-18	1.03383e-14	2.66222	0.410159	2.66222	0.410159	0.997493	0.138178
cg05313153	8	119122430	EXT1	1stExon	2.15911e-20	8.62836e-18	1.04321e-14	2.79237	0.404424	2.79237	0.404424	0.972938	0.143527
cg06817490	17	55888548	NA	NA	2.18366e-20	8.70238e-18	1.05507e-14	3.35174	0.455226	3.35174	0.455226	1.26632	0.15329
cg09333221	7	30804200	NA	NA	2.18654e-20	8.70238e-18	1.05646e-14	3.1117	0.466699	3.1117	0.466699	1.1732	0.154696
cg21158087	17	58216415	NA	NA	2.18655e-20	8.70238e-18	1.05647e-14	2.81828	0.406327	2.81828	0.406327	1.05902	0.143371
cg02466572	10	94826319	CYP26C1	Body	2.18871e-20	8.70379e-18	1.05751e-14	2.91912	0.437624	2.91912	0.437624	1.09834	0.148712
cg21511941	15	72489609	GRAMD2	Body	2.22788e-20	8.8305e-18	1.07644e-14	2.71018	0.416664	2.71018	0.416664	1.01739	0.13697
cg23497020	12	50616562	LIMA1;LIMA1;LIMA1	Body;TSS200;Body	2.25335e-20	8.90111e-18	1.08874e-14	3.28161	0.480471	3.28161	0.480471	1.20323	0.15887
cg06857304	10	94826314	CYP26C1	Body	2.2549e-20	8.90111e-18	1.0895e-14	2.65454	0.404185	2.65454	0.404185	0.995988	0.137004
cg23313031	6	29974745	HLA-J;NCRNA00171	Body;Body	2.26595e-20	8.93544e-18	1.09483e-14	2.75748	0.406492	2.75748	0.406492	1.03636	0.139389
cg08022244	7	157361759	PTPRN2;PTPRN2;PTPRN2	Body;Body;Body	2.30592e-20	9.05807e-18	1.11414e-14	3.40365	0.493285	3.40365	0.493285	1.28228	0.165332
cg25044876	22	43041146	CYB5R3;CYB5R3;CYB5R3	5'UTR;Body;5'UTR	2.31306e-20	9.07139e-18	1.11759e-14	2.7316	0.416415	2.7316	0.416415	1.02685	0.13876
cg01655356	11	70672841	SHANK2	Body	2.32485e-20	9.11021e-18	1.12329e-14	2.68936	0.414392	2.68936	0.414392	1.01048	0.135711
cg18031850	19	33716452	SLC7A10	Body	2.3338e-20	9.13048e-18	1.12761e-14	2.97704	0.408593	2.97704	0.408593	1.12292	0.147482
cg22753340	6	31831489	NEU1;SLC44A4	TSS1500;Body	2.34463e-20	9.1654e-18	1.13285e-14	3.70913	0.429236	3.70913	0.429236	1.36434	0.1644
cg25316749	11	111169284	C11orf93;C11orf92	TSS1500;5'UTR	2.35789e-20	9.19494e-18	1.13925e-14	2.65326	0.40364	2.65326	0.40364	0.996755	0.142375
cg03750144	2	131595152	NA	NA	2.42928e-20	9.42014e-18	1.17375e-14	2.87488	0.436601	2.87488	0.436601	1.08431	0.150086
cg22352818	2	97193289	NA	NA	2.43263e-20	9.42557e-18	1.17537e-14	3.65601	0.481216	3.65601	0.481216	1.38835	0.156856
cg09064304	4	141419169	NA	NA	2.44781e-20	9.46919e-18	1.1827e-14	3.48344	0.504265	3.48344	0.504265	1.32158	0.16972
cg23092823	1	53528612	PODN	Body	2.45689e-20	9.4967e-18	1.18709e-14	2.89322	0.433298	2.89322	0.433298	1.09182	0.134738
cg25339566	1	67218165	TCTEX1D1;TCTEX1D1	5'UTR;1stExon	2.47655e-20	9.56506e-18	1.19659e-14	2.99271	0.434539	2.99271	0.434539	1.13092	0.136239
cg03942855	1	110210925	GSTM2;GSTM2	Body;Body	2.50369e-20	9.66214e-18	1.2097e-14	3.87002	0.554351	3.87002	0.554351	1.4301	0.180571
cg15910208	19	51522588	KLK10;KLK10;KLK10	5'UTR;5'UTR;5'UTR	2.53907e-20	9.76747e-18	1.22679e-14	3.36556	0.460884	3.36556	0.460884	1.27708	0.156606
cg16642281	4	109034555	LEF1;LEF1;LEF1;LEF1	Body;Body;Body;Body	2.59747e-20	9.97626e-18	1.25501e-14	3.33148	0.479593	3.33148	0.479593	1.26462	0.160492
cg04849842	8	140714610	KCNK9	Body	2.60657e-20	9.9953e-18	1.25941e-14	3.36976	0.478403	3.36976	0.478403	1.27966	0.160133
cg12242450	6	10555808	GCNT2;GCNT2	TSS200;Body	2.64926e-20	1.01189e-17	1.28004e-14	2.8936	0.439358	2.8936	0.439358	1.09431	0.143858
cg16337138	23	36976075	NA	NA	2.65784e-20	1.01204e-17	1.28418e-14	4.21214	0.571181	4.21214	0.571181	1.60779	0.19009
cg13518992	18	55109119	ONECUT2	Body	2.68442e-20	1.02047e-17	1.29702e-14	3.34571	0.44884	3.34571	0.44884	1.27134	0.159497
cg09651145	5	148651144	AFAP1L1;AFAP1L1	TSS1500;TSS1500	2.71937e-20	1.03295e-17	1.31391e-14	3.3656	0.484635	3.3656	0.484635	1.27956	0.162923
cg24711649	12	81472118	ACSS3	1stExon	2.72265e-20	1.03338e-17	1.31549e-14	2.98112	0.420012	2.98112	0.420012	1.12943	0.140198
cg00522883	11	57194120	SLC43A3;SLC43A3;SLC43A3	5'UTR;5'UTR;5'UTR	2.7349e-20	1.0364e-17	1.32141e-14	2.7515	0.422246	2.7515	0.422246	1.03958	0.143904
cg05133205	6	32121249	PPT2;PPT2	TSS200;TSS1500	2.7376e-20	1.03661e-17	1.32272e-14	3.16845	0.473292	3.16845	0.473292	1.20285	0.155772
cg08233811	6	21667333	FLJ22536	Body	2.76108e-20	1.04387e-17	1.33406e-14	3.06955	0.426229	3.06955	0.426229	1.16448	0.158016
cg06968912	17	40573643	PTRF	Body	2.76667e-20	1.04516e-17	1.33676e-14	3.56945	0.485352	3.56945	0.485352	1.35965	0.16381
cg21876626	14	22005045	SALL2	1stExon	2.82283e-20	1.06133e-17	1.3639e-14	2.75456	0.405528	2.75456	0.405528	0.950675	0.130029
cg03698393	15	89438795	HAPLN3	TSS200	2.82496e-20	1.06133e-17	1.36493e-14	4.11537	0.517007	4.11537	0.517007	1.57292	0.175045
cg17235702	7	54956419	NA	NA	2.86177e-20	1.0727e-17	1.38271e-14	3.34904	0.471548	3.34904	0.471548	1.27494	0.14829
cg09659004	6	29975078	HLA-J;NCRNA00171	Body;Body	2.88569e-20	1.07869e-17	1.39427e-14	3.47398	0.469417	3.47398	0.469417	1.32402	0.1584
cg07302069	7	27196286	HOXA7;HOXA7	5'UTR;1stExon	2.88892e-20	1.07869e-17	1.39583e-14	4.61258	0.585339	4.61258	0.585339	1.76711	0.177864
cg09465698	5	140787623	PCDHGA4;PCDHGA6;PCDHGB6;PCDHGA9;PCDHGA1;PCDHGA8;PCDHGA5;PCDHGB1;PCDHGB4;PCDHGA3;PCDHGA2;PCDHGA7;PCDHGB2;PCDHGB5;PCDHGB6;PCDHGB3	Body;Body;TSS200;Body;Body;Body;Body;Body;Body;Body;Body;Body;Body;Body;TSS200;Body	2.90003e-20	1.08201e-17	1.4012e-14	2.84158	0.433388	2.84158	0.433388	0.925264	0.127663
cg19423014	18	59560091	RNF152;RNF152	1stExon;5'UTR	2.91946e-20	1.0859e-17	1.41059e-14	3.33698	0.42364	3.33698	0.42364	1.27094	0.155723
cg16482474	7	151107637	WDR86	TSS1500	2.97777e-20	1.10504e-17	1.43876e-14	4.13053	0.510234	4.13053	0.510234	1.58114	0.185119
cg06561329	22	17602610	CECR6;CECR6	TSS1500;TSS1500	2.98878e-20	1.10742e-17	1.44408e-14	2.84329	0.434652	2.84329	0.434652	1.0783	0.150645
cg03125427	16	88717482	CYBA	TSS200	2.99889e-20	1.11032e-17	1.44897e-14	3.27502	0.486921	3.27502	0.486921	1.13204	0.15054
cg14283569	19	51416213	NA	NA	3.01784e-20	1.11137e-17	1.45812e-14	2.98154	0.429868	2.98154	0.429868	1.13289	0.152523
cg05910443	7	101688675	CUX1;CUX1;CUX1	Body;Body;Body	3.04932e-20	1.11955e-17	1.47333e-14	3.13529	0.42168	3.13529	0.42168	1.19353	0.149613
cg17080163	2	123418757	NA	NA	3.06603e-20	1.12398e-17	1.48141e-14	3.69088	0.528196	3.69088	0.528196	1.411	0.176021
cg24351410	1	58716033	DAB1;DAB1	5'UTR;1stExon	3.07746e-20	1.12731e-17	1.48693e-14	3.53958	0.447237	3.53958	0.447237	1.35205	0.160031
cg17643864	8	56852148	LYN;LYN	5'UTR;5'UTR	3.09157e-20	1.12906e-17	1.49375e-14	2.85738	0.438149	2.85738	0.438149	1.08488	0.152594
cg02119938	15	78505051	ACSBG1	Body	3.11839e-20	1.13754e-17	1.5067e-14	2.69289	0.414097	2.69289	0.414097	1.02038	0.145011
cg17723653	10	75407823	SYNPO2L;SYNPO2L	Body;Body	3.11951e-20	1.13754e-17	1.50725e-14	2.80655	0.406133	2.80655	0.406133	1.06516	0.155477
cg11417025	7	16505589	SOSTDC1	TSS200	3.20863e-20	1.16389e-17	1.5503e-14	3.55787	0.516618	3.55787	0.516618	1.36079	0.167399
cg08253296	5	74907592	NA	NA	3.28084e-20	1.18034e-17	1.58519e-14	3.28946	0.463614	3.28946	0.463614	1.2565	0.175452
cg13387113	17	74696737	MXRA7;MXRA7;MXRA7	Body;Body;Body	3.29618e-20	1.18497e-17	1.5926e-14	2.93317	0.427356	2.93317	0.427356	1.10874	0.150349
cg03764259	7	127176905	NA	NA	3.32799e-20	1.19375e-17	1.60798e-14	4.60564	0.532835	4.60564	0.532835	1.77138	0.18922
cg08034379	2	228736324	WDR69	TSS200	3.38251e-20	1.20654e-17	1.63432e-14	3.85658	0.420963	3.85658	0.420963	1.47972	0.163049
cg05998089	6	29975141	HLA-J;NCRNA00171	Body;Body	3.45401e-20	1.22711e-17	1.66886e-14	2.88551	0.41637	2.88551	0.41637	1.0994	0.145776
cg05744675	16	88717723	CYBA	TSS1500	3.46178e-20	1.22716e-17	1.67262e-14	3.25884	0.418078	3.25884	0.418078	1.15628	0.144273
cg16653620	2	162284135	NA	NA	3.47551e-20	1.22995e-17	1.67925e-14	3.14338	0.471566	3.14338	0.471566	1.20113	0.159038
cg05309989	14	50527872	NA	NA	3.48643e-20	1.23146e-17	1.68453e-14	2.70141	0.404449	2.70141	0.404449	1.02701	0.14087
cg16941302	18	55108947	ONECUT2	Body	3.50565e-20	1.23636e-17	1.69381e-14	3.27169	0.42794	3.27169	0.42794	1.22629	0.160035
cg25489866	15	59729553	FAM81A	TSS1500	3.53454e-20	1.24564e-17	1.70777e-14	3.79282	0.491383	3.79282	0.491383	1.29348	0.16265
cg00165323	1	70035080	NA	NA	3.61029e-20	1.26677e-17	1.74437e-14	3.1003	0.447102	3.1003	0.447102	1.18546	0.155405
cg07657192	6	29894986	NA	NA	3.61928e-20	1.26677e-17	1.74872e-14	3.70777	0.450139	3.70777	0.450139	1.4242	0.166776
cg02028751	17	74378849	NA	NA	3.63445e-20	1.26677e-17	1.75605e-14	3.04206	0.4005	3.04206	0.4005	1.16274	0.158164
cg04557452	11	62691251	NA	NA	3.63644e-20	1.26677e-17	1.75701e-14	3.34946	0.421763	3.34946	0.421763	1.28374	0.149835
cg02156680	8	120651317	ENPP2;ENPP2;ENPP2	TSS1500;TSS1500;TSS1500	3.65612e-20	1.27179e-17	1.76652e-14	3.0715	0.421053	3.0715	0.421053	1.17454	0.156978
cg02916102	15	74658244	CYP11A1;CYP11A1;CYP11A1	1stExon;Body;5'UTR	3.68884e-20	1.27949e-17	1.78233e-14	3.57159	0.449243	3.57159	0.449243	1.37153	0.151079
cg12638737	1	204120607	ETNK2	Body	3.71879e-20	1.28803e-17	1.7968e-14	2.91833	0.414459	2.91833	0.414459	1.11468	0.13904
cg24167314	12	103311500	PAH	TSS200	3.76359e-20	1.30035e-17	1.81844e-14	2.90903	0.428899	2.90903	0.428899	1.11138	0.159318
cg20899354	3	25469392	RARB;RARB	TSS1500;TSS1500	3.78683e-20	1.30597e-17	1.82967e-14	3.96185	0.410951	3.96185	0.410951	1.37333	0.135879
cg00932276	23	13587976	EGFL6;EGFL6;EGFL6;EGFL6	5'UTR;1stExon;5'UTR;1stExon	3.80529e-20	1.30954e-17	1.83859e-14	3.04681	0.425947	3.04681	0.425947	1.16613	0.157665
cg24679890	19	17246356	MYO9B;MYO9B	Body;Body	3.87903e-20	1.3283e-17	1.87422e-14	3.24103	0.476209	3.24103	0.476209	1.24337	0.153626
cg16515500	18	13826508	MC5R	1stExon	3.92953e-20	1.34083e-17	1.89862e-14	3.60492	0.445112	-3.60492	-0.445112	1.34639	0.134647
cg18156204	17	71948613	NA	NA	3.89077e-20	1.33043e-17	1.87989e-14	3.50301	0.458768	3.50301	0.458768	1.33515	0.150328
cg21456897	3	64253803	NA	NA	3.94772e-20	1.34609e-17	1.90741e-14	2.59145	0.401212	2.59145	0.401212	0.987016	0.139073
cg14088357	19	46800338	HIF3A;HIF3A	TSS1500;1stExon	3.9606e-20	1.34876e-17	1.91363e-14	3.25111	0.483352	3.25111	0.483352	1.24807	0.16449
cg00503383	1	91301651	NA	NA	3.96183e-20	1.34876e-17	1.91423e-14	3.16448	0.466134	3.16448	0.466134	1.21392	0.147422
cg01116067	1	2461838	HES5	TSS200	3.96392e-20	1.34876e-17	1.91524e-14	3.13155	0.425979	3.13155	0.425979	1.20037	0.145317
cg25436127	23	36976108	NA	NA	4.00286e-20	1.36009e-17	1.93405e-14	3.03535	0.401623	3.03535	0.401623	1.06576	0.136764
cg08935118	15	35014229	NA	NA	4.06445e-20	1.37715e-17	1.96381e-14	3.54243	0.418875	3.54243	0.418875	1.36379	0.148352
cg25666433	6	28367279	ZSCAN12;ZSCAN12	Body;5'UTR	4.0956e-20	1.38382e-17	1.97886e-14	2.87076	0.418664	2.87076	0.418664	1.0989	0.14259
cg15676455	3	128564943	NA	NA	4.10159e-20	1.38487e-17	1.98175e-14	3.14846	0.45662	3.14846	0.45662	1.20878	0.153986
cg09337254	2	85640762	NA	NA	4.15954e-20	1.40248e-17	2.00975e-14	3.1503	0.448628	3.1503	0.448628	1.20999	0.150344
cg13056495	7	134143249	AKR1B1	Body	4.16253e-20	1.40251e-17	2.0112e-14	3.69877	0.463312	3.69877	0.463312	1.42627	0.16356
cg10266490	1	55013709	ACOT11;ACOT11	TSS200;TSS200	4.19169e-20	1.40534e-17	2.02529e-14	3.01236	0.437319	3.01236	0.437319	1.15571	0.147757
cg11916729	5	180018564	SCGB3A1	TSS200	4.23822e-20	1.41616e-17	2.04777e-14	3.71191	0.512999	3.71191	0.512999	1.43216	0.162345
cg08726522	11	8739587	ST5;ST5;ST5	Body;Body;Body	4.26551e-20	1.42331e-17	2.06095e-14	3.11619	0.439634	3.11619	0.439634	1.19737	0.161221
cg09109520	16	57673258	GPR56;GPR56;GPR56;GPR56;GPR56;GPR56;GPR56;GPR56;GPR56	5'UTR;5'UTR;5'UTR;5'UTR;5'UTR;1stExon;5'UTR;5'UTR;5'UTR	4.30121e-20	1.43324e-17	2.0782e-14	2.91352	0.439806	2.91352	0.439806	1.11739	0.1475
cg26260038	4	16085716	PROM1;PROM1	TSS200;TSS200	4.41407e-20	1.45977e-17	2.13273e-14	2.60628	0.400259	2.60628	0.400259	0.996092	0.142752
cg09236284	7	97361114	TAC1;TAC1;TAC1;TAC1	TSS200;TSS200;TSS200;TSS200	4.48648e-20	1.47564e-17	2.16772e-14	3.48496	0.498449	3.48496	0.498449	1.11863	0.144351
cg02231729	15	89438611	HAPLN3	5'UTR	4.43954e-20	1.46219e-17	2.14504e-14	4.61027	0.573665	4.61027	0.573665	1.78748	0.210514
cg03567358	11	71050535	NA	NA	4.4605e-20	1.4681e-17	2.15517e-14	2.60721	0.403313	2.60721	0.403313	0.909319	0.130389
cg05471296	7	27196302	HOXA7	TSS200	4.50229e-20	1.47883e-17	2.17536e-14	3.82688	0.523765	3.82688	0.523765	1.47992	0.163832
cg26522368	19	49703932	TRPM4	Body	4.53911e-20	1.48587e-17	2.19315e-14	2.9083	0.427619	-2.9083	-0.427619	1.11703	0.155838
cg15523958	2	43864929	PLEKHH2	5'UTR	4.6103e-20	1.5051e-17	2.22755e-14	3.18329	0.427496	3.18329	0.427496	1.22659	0.154605
cg04299389	20	25129296	LOC284798;LOC284798;LOC284798	Body;TSS1500;Body	4.65858e-20	1.51778e-17	2.25087e-14	3.39443	0.4893	3.39443	0.4893	1.31053	0.176938
cg17231999	4	41882564	NA	NA	4.70763e-20	1.52964e-17	2.27457e-14	4.2394	0.577391	4.2394	0.577391	1.64441	0.201882
cg05952494	12	4378316	NA	NA	4.72347e-20	1.5331e-17	2.28223e-14	3.05099	0.421269	3.05099	0.421269	1.17496	0.143926
cg26186239	20	62119492	EEF1A2	3'UTR	4.73236e-20	1.53458e-17	2.28652e-14	2.83287	0.424005	2.83287	0.424005	1.08837	0.149019
cg13945224	9	98111970	NA	NA	4.74946e-20	1.53909e-17	2.29478e-14	2.71535	0.4091	2.71535	0.4091	1.04169	0.144568
cg19448822	6	29974773	HLA-J;NCRNA00171	Body;Body	4.76286e-20	1.54033e-17	2.30125e-14	2.79406	0.408679	2.79406	0.408679	1.07312	0.14108
cg20384898	6	1625111	GMDS	Body	4.81391e-20	1.55165e-17	2.32592e-14	3.56538	0.458091	3.56538	0.458091	1.37938	0.164778
cg11318054	7	157361692	PTPRN2;PTPRN2;PTPRN2	Body;Body;Body	4.83987e-20	1.55587e-17	2.33847e-14	3.67903	0.509166	3.67903	0.509166	1.42452	0.17106
cg14142965	12	104609432	TXNRD1	TSS200	4.90446e-20	1.5733e-17	2.36967e-14	5.08967	0.625668	5.08967	0.625668	1.88776	0.177879
cg17437939	7	97361252	TAC1;TAC1;TAC1;TAC1	TSS200;TSS200;TSS200;TSS200	4.95343e-20	1.58394e-17	2.39333e-14	3.76077	0.526872	3.76077	0.526872	1.45777	0.17905
cg07027116	1	65731738	DNAJC6	Body	4.95943e-20	1.58481e-17	2.39623e-14	3.1252	0.413667	3.1252	0.413667	1.20063	0.179372
cg01635086	17	42386326	RUNDC3A;RUNDC3A;RUNDC3A	Body;Body;Body	5.01431e-20	1.59917e-17	2.42275e-14	4.14413	0.523903	4.14413	0.523903	1.60972	0.169828
cg14428146	8	23563925	NKX2-6	TSS200	5.09249e-20	1.6143e-17	2.46052e-14	2.7489	0.417257	2.7489	0.417257	1.05716	0.144379
cg15797110	7	27196314	HOXA7	TSS200	5.093e-20	1.6143e-17	2.46077e-14	3.43011	0.489464	3.43011	0.489464	1.32798	0.159658
cg21654383	2	85641076	NA	NA	5.09515e-20	1.6143e-17	2.46181e-14	3.63246	0.443944	3.63246	0.443944	1.40814	0.173141
cg21919857	5	180018102	SCGB3A1	Body	5.31418e-20	1.66838e-17	2.56764e-14	3.95229	0.550332	3.95229	0.550332	1.42659	0.190663
cg14781281	6	29974868	HLA-J;NCRNA00171	Body;Body	5.42584e-20	1.69432e-17	2.62159e-14	4.21815	0.552455	4.21815	0.552455	1.64255	0.169389
cg09193347	15	79381867	RASGRF1;RASGRF1	Body;Body	5.43794e-20	1.69512e-17	2.62743e-14	3.77441	0.443595	3.77441	0.443595	1.467	0.159686
cg10024583	17	45772800	TBKBP1;TBKBP1	1stExon;5'UTR	5.45819e-20	1.69924e-17	2.63722e-14	2.7803	0.412478	2.7803	0.412478	1.07181	0.146712
cg26271045	2	238535754	LRRFIP1	TSS1500	5.468e-20	1.7012e-17	2.64196e-14	2.90805	0.422821	2.90805	0.422821	1.12287	0.141798
cg00179217	6	31831340	SLC44A4;NEU1	3'UTR;TSS1500	5.61215e-20	1.7361e-17	2.71161e-14	3.1502	0.425101	3.1502	0.425101	1.2088	0.15103
cg12976581	6	29975032	HLA-J;NCRNA00171	Body;Body	5.63583e-20	1.74219e-17	2.72305e-14	3.44919	0.485502	3.44919	0.485502	1.33936	0.166028
cg23697546	12	54424085	HOXC4;HOXC5;HOXC6;HOXC6	5'UTR;Body;3'UTR;3'UTR	5.6754e-20	1.74995e-17	2.74217e-14	3.25848	0.446795	3.25848	0.446795	1.11205	0.145919
cg11482719	4	57372411	ARL9	5'UTR	5.69911e-20	1.7539e-17	2.75362e-14	3.08041	0.437787	3.08041	0.437787	1.19298	0.155423
cg25514273	13	70681804	KLHL1;ATXN8OS	1stExon;Body	5.70934e-20	1.75587e-17	2.75857e-14	3.18779	0.466319	3.18779	0.466319	1.23583	0.167975
cg10648670	2	25439375	NA	NA	5.71279e-20	1.75587e-17	2.76023e-14	3.76953	0.456182	3.76953	0.456182	1.4671	0.180466
cg04890459	16	67204681	NA	NA	5.72274e-20	1.75781e-17	2.76504e-14	3.70425	0.446849	3.70425	0.446849	1.18793	0.143788
cg16755500	17	27918338	NA	NA	5.87421e-20	1.79068e-17	2.83823e-14	3.49867	0.495564	3.49867	0.495564	1.36061	0.164519
cg13651986	2	175548447	WIPF1	TSS1500	5.96503e-20	1.81491e-17	2.88211e-14	3.05085	0.453465	3.05085	0.453465	1.18272	0.151707
cg01111041	6	32121055	PPT2;PRRT1;PPT2	TSS1500;TSS1500;TSS1500	6.04774e-20	1.83463e-17	2.92207e-14	2.99645	0.411115	2.99645	0.411115	1.16145	0.160059
cg18282455	13	36729109	NA	NA	6.19186e-20	1.86792e-17	2.9917e-14	2.80405	0.412322	2.80405	0.412322	1.0852	0.144763
cg22859061	5	180018503	SCGB3A1	TSS200	6.19332e-20	1.86792e-17	2.99241e-14	3.66478	0.511495	3.66478	0.511495	1.42877	0.171003
cg16437908	2	85640810	NA	NA	6.21112e-20	1.87167e-17	3.00101e-14	3.3946	0.490362	3.3946	0.490362	1.32129	0.172538
cg11644815	17	4891687	INCA1;INCA1;CAMTA2;CAMTA2;CAMTA2;INCA1;CAMTA2;INCA1	3'UTR;3'UTR;TSS1500;TSS1500;TSS1500;3'UTR;TSS1500;3'UTR	6.23353e-20	1.87653e-17	3.01183e-14	3.43125	0.465345	3.43125	0.465345	1.18537	0.145829
cg08548396	6	30095549	NA	NA	6.27032e-20	1.88526e-17	3.02961e-14	4.27305	0.539467	4.27305	0.539467	1.6005	0.184749
cg11795854	5	72598965	NA	NA	6.29503e-20	1.89033e-17	3.04155e-14	3.50655	0.490367	3.50655	0.490367	1.36641	0.169924
cg04006323	4	185937730	NA	NA	6.38009e-20	1.90831e-17	3.08265e-14	3.02751	0.450176	3.02751	0.450176	1.17565	0.157439
cg22796860	11	63828346	MACROD1	Body	6.38252e-20	1.90831e-17	3.08382e-14	2.85706	0.422984	2.85706	0.422984	1.1074	0.140398
cg17162576	1	66999059	SGIP1	TSS1500	6.45332e-20	1.92709e-17	3.11803e-14	2.86605	0.411498	2.86605	0.411498	1.11135	0.141424
cg13800209	15	37390284	MEIS2;MEIS2;MEIS2;MEIS2;MEIS2;MEIS2;MEIS2	1stExon;Body;Body;5'UTR;Body;Body;Body	6.54107e-20	1.9439e-17	3.16043e-14	4.54056	0.49345	4.54056	0.49345	1.77926	0.212959
cg07311845	23	154842736	TMLHE	TSS200	6.59301e-20	1.95671e-17	3.18552e-14	3.84493	0.514891	3.84493	0.514891	1.50305	0.182234
cg24542714	1	46669345	POMGNT1;C1orf190	Body;Body	6.61024e-20	1.96062e-17	3.19385e-14	3.01757	0.440414	3.01757	0.440414	1.17285	0.153684
cg13943560	23	40004481	BCOR;BCOR	5'UTR;5'UTR	6.70904e-20	1.98262e-17	3.24158e-14	3.07604	0.41859	3.07604	0.41859	1.19677	0.15079
cg09614415	10	129535509	FOXI2	TSS200	6.75857e-20	1.99604e-17	3.26552e-14	3.42939	0.45004	3.42939	0.45004	1.33834	0.147798
cg01643123	12	63207179	PPM1H	Body	6.90051e-20	2.03299e-17	3.3341e-14	3.44816	0.499847	3.44816	0.499847	1.34663	0.162142
cg26870725	19	12978805	MAST1	Body	7.17711e-20	2.09405e-17	3.46774e-14	3.60627	0.479465	3.60627	0.479465	1.41134	0.173179
cg09704415	1	48937250	SPATA6	Body	7.18435e-20	2.09489e-17	3.47124e-14	2.87031	0.43589	2.87031	0.43589	1.11647	0.154385
cg07599133	19	35068628	LOC643719	TSS200	7.22387e-20	2.10388e-17	3.49034e-14	2.79332	0.423583	2.79332	0.423583	1.08297	0.148311
cg13721404	18	31739202	NOL4	Body	7.29544e-20	2.11961e-17	3.52491e-14	3.13264	0.402091	3.13264	0.402091	1.22233	0.163488
cg25006194	12	94288553	NA	NA	7.33573e-20	2.12748e-17	3.54438e-14	2.77277	0.424781	2.77277	0.424781	1.07787	0.150055
cg25587069	5	151066484	SPARC;SPARC	1stExon;5'UTR	7.42708e-20	2.1501e-17	3.58852e-14	3.49603	0.432491	3.49603	0.432491	1.36859	0.154054
cg19759135	5	179221059	LTC4S;LTC4S	1stExon;5'UTR	7.74839e-20	2.22314e-17	3.74377e-14	3.15092	0.464492	3.15092	0.464492	1.23177	0.159968
cg12763824	23	153094947	PDZD4	Body	7.82799e-20	2.24198e-17	3.78222e-14	3.08584	0.432962	3.08584	0.432962	1.01649	0.13761
cg21334513	6	30095248	NA	NA	7.96874e-20	2.27421e-17	3.85023e-14	3.17774	0.468933	3.17774	0.468933	1.24354	0.157657
cg05036656	4	41875470	NA	NA	8.01551e-20	2.28487e-17	3.87283e-14	3.13409	0.4633	3.13409	0.4633	1.22619	0.15611
cg11424456	17	1131878	NA	NA	8.05883e-20	2.29059e-17	3.89376e-14	4.12646	0.44595	4.12646	0.44595	1.62421	0.161396
cg14931854	6	42738967	NA	NA	8.12554e-20	2.30263e-17	3.92599e-14	3.78523	0.523307	3.78523	0.523307	1.48801	0.170841
cg11986813	10	43429144	NA	NA	8.15106e-20	2.30716e-17	3.93832e-14	4.29547	0.562927	4.29547	0.562927	1.64442	0.183023
cg17276590	10	119304487	EMX2OS;EMX2;EMX2	Body;Body;Body	8.20528e-20	2.32115e-17	3.96452e-14	3.23517	0.42812	3.23517	0.42812	1.20159	0.161402
cg24645214	8	54789978	RGS20	Body	8.23039e-20	2.32689e-17	3.97665e-14	3.38432	0.473758	3.38432	0.473758	1.32772	0.149786
cg11028201	4	41867562	NA	NA	8.30236e-20	2.34449e-17	4.01143e-14	2.9852	0.452389	2.9852	0.452389	1.16744	0.15647
cg07635623	6	2841875	SERPINB1	5'UTR	8.3351e-20	2.35236e-17	4.02725e-14	3.92074	0.474656	3.92074	0.474656	1.54338	0.147151
cg06966660	10	123923066	TACC2;TACC2;TACC2;TACC2	Body;TSS200;TSS200;Body	8.36516e-20	2.35891e-17	4.04177e-14	3.99337	0.52991	3.99337	0.52991	1.57262	0.183085
cg01146875	3	170746172	SLC2A2	TSS1500	8.36808e-20	2.35891e-17	4.04318e-14	3.75138	0.531781	3.75138	0.531781	1.47567	0.15955
cg17689799	2	27529540	TRIM54;TRIM54	3'UTR;3'UTR	8.54736e-20	2.39965e-17	4.1298e-14	3.8566	0.529035	3.8566	0.529035	1.51875	0.181676
cg26386409	12	63025771	NA	NA	8.61468e-20	2.41435e-17	4.16233e-14	3.33299	0.403779	3.33299	0.403779	1.30879	0.150924
cg14594187	9	124498961	DAB2IP	Body	8.67882e-20	2.4295e-17	4.19332e-14	3.3792	0.490033	3.3792	0.490033	1.32766	0.168338
cg01964152	6	30095546	NA	NA	8.68446e-20	2.42967e-17	4.19605e-14	2.8604	0.41607	2.8604	0.41607	1.07597	0.147255
cg07197059	14	23836012	EFS;EFS	TSS1500;TSS1500	9.02417e-20	2.50169e-17	4.36018e-14	2.67514	0.409499	2.67514	0.409499	1.04472	0.141777
cg01934626	5	180018562	SCGB3A1	TSS200	9.02473e-20	2.50169e-17	4.36045e-14	3.62091	0.493826	3.62091	0.493826	1.42638	0.15996
cg08047907	1	169396858	C1orf114	TSS200	9.10117e-20	2.51711e-17	4.39738e-14	3.79633	0.523267	3.79633	0.523267	1.49723	0.166477
cg23452969	11	62691182	NA	NA	9.26997e-20	2.55065e-17	4.47895e-14	2.82524	0.430145	2.82524	0.430145	1.10638	0.153679
cg14485185	11	118051260	NA	NA	9.27964e-20	2.55186e-17	4.48362e-14	2.72607	0.419079	2.72607	0.419079	1.06356	0.143436
cg26822438	23	119134368	NA	NA	9.44963e-20	2.5839e-17	4.56575e-14	2.65806	0.409974	2.65806	0.409974	1.03917	0.146715
cg09448677	11	70672740	SHANK2	Body	9.65184e-20	2.62286e-17	4.66345e-14	2.85766	0.421276	2.85766	0.421276	1.12081	0.141841
cg04772683	19	51522641	KLK10;KLK10;KLK10	5'UTR;5'UTR;5'UTR	9.69606e-20	2.6334e-17	4.68482e-14	4.52136	0.537357	4.52136	0.537357	1.79128	0.192579
cg13546240	19	46379991	NA	NA	1.00206e-19	2.69428e-17	4.84163e-14	4.13571	0.570854	4.13571	0.570854	1.59103	0.193574
cg14920289	14	23821149	SLC22A17;SLC22A17	Body;Body	9.89755e-20	2.67187e-17	4.78217e-14	2.7433	0.415421	2.7433	0.415421	0.894151	0.121241
cg27413563	7	95026090	PON3	TSS1500	1.00281e-19	2.69479e-17	4.84523e-14	3.106	0.464153	3.106	0.464153	1.22266	0.158096
cg24033558	15	45479755	SHF	Body	1.0091e-19	2.70869e-17	4.87564e-14	4.44552	0.585234	4.44552	0.585234	1.7628	0.187478
cg02590401	19	48984071	CYTH2;CYTH2	3'UTR;3'UTR	1.0133e-19	2.71826e-17	4.89593e-14	2.9918	0.448477	2.9918	0.448477	1.17677	0.155939
cg15081566	11	111169865	C11orf92;C11orf93	5'UTR;TSS200	1.01379e-19	2.71826e-17	4.89831e-14	3.91809	0.458654	3.91809	0.458654	1.55084	0.186339
cg24830730	7	150653195	KCNH2;KCNH2;KCNH2	Body;Body;TSS1500	1.01711e-19	2.72263e-17	4.91435e-14	3.51405	0.510494	3.51405	0.510494	1.25854	0.153754
cg26105015	3	122745099	SEMA5B	5'UTR	1.02746e-19	2.74425e-17	4.96435e-14	3.45833	0.442665	3.45833	0.442665	1.21038	0.156028
cg16429070	5	149535646	PDGFRB	TSS1500	1.02889e-19	2.74656e-17	4.97127e-14	2.65156	0.402013	2.65156	0.402013	1.03907	0.145006
cg05127821	10	94822908	CYP26C1	Body	1.04818e-19	2.78725e-17	5.06444e-14	3.59352	0.490333	3.59352	0.490333	1.3804	0.161082
cg03078363	12	54408664	NA	NA	1.03888e-19	2.76863e-17	5.01953e-14	3.70501	0.500824	3.70501	0.500824	1.3585	0.16874
cg09025324	6	116691685	DSE;DSE	TSS1500;5'UTR	1.03994e-19	2.76993e-17	5.02466e-14	3.29447	0.473846	3.29447	0.473846	1.30021	0.166533
cg24852548	4	57522632	HOPX;HOPX;HOPX;HOPX;HOPX;HOPX;HOPX	1stExon;5'UTR;5'UTR;Body;Body;5'UTR;1stExon	1.04333e-19	2.77588e-17	5.041e-14	3.40684	0.47542	3.40684	0.47542	1.34577	0.174737
cg20457732	1	71172486	NA	NA	1.06372e-19	2.82037e-17	5.13954e-14	3.11872	0.447614	3.11872	0.447614	1.22987	0.145446
cg27142536	11	20618198	NA	NA	1.1036e-19	2.90742e-17	5.33221e-14	2.88454	0.429715	2.88454	0.429715	1.13605	0.154692
cg14077898	12	100750695	SLC17A8;SLC17A8	TSS200;TSS200	1.10438e-19	2.90789e-17	5.33599e-14	3.01219	0.447767	3.01219	0.447767	1.1871	0.165899
cg03329165	3	112052218	CD200;CD200	Body;Body	1.10525e-19	2.9086e-17	5.34019e-14	3.60761	0.480304	3.60761	0.480304	1.3952	0.174976
cg06563300	12	100750811	SLC17A8;SLC17A8	TSS200;TSS200	1.1222e-19	2.9404e-17	5.4221e-14	3.26443	0.486576	3.26443	0.486576	1.09321	0.137394
cg19859290	11	20618399	NA	NA	1.13868e-19	2.97392e-17	5.50175e-14	3.86102	0.524619	3.86102	0.524619	1.53287	0.181552
cg00017221	1	149719536	NA	NA	1.1502e-19	3.00075e-17	5.55739e-14	3.29203	0.425809	3.29203	0.425809	1.30295	0.142851
cg01837657	15	90039822	RHCG	TSS200	1.1697e-19	3.04177e-17	5.65161e-14	3.6817	0.52233	3.6817	0.52233	1.46148	0.184308
cg03628719	15	89438964	HAPLN3	TSS200	1.19097e-19	3.08852e-17	5.75436e-14	2.79456	0.404361	2.79456	0.404361	1.10184	0.13484
cg00409000	23	17395816	NHS	Body	1.20126e-19	3.1063e-17	5.80411e-14	3.65114	0.503549	3.65114	0.503549	1.4502	0.184337
cg08382226	6	108440339	NA	NA	1.21364e-19	3.13149e-17	5.86391e-14	3.3055	0.480661	3.3055	0.480661	1.31041	0.174135
cg00919971	7	1286149	NA	NA	1.21635e-19	3.13439e-17	5.87698e-14	2.69467	0.406566	2.69467	0.406566	1.06171	0.150706
cg26537639	16	88717374	CYBA	1stExon	1.22557e-19	3.15646e-17	5.92154e-14	3.42591	0.500742	3.42591	0.500742	1.35967	0.180035
cg27496526	15	41805530	LTK;LTK;LTK	Body;Body;Body	1.22687e-19	3.15646e-17	5.92784e-14	3.61061	0.493227	3.61061	0.493227	1.43464	0.155332
cg03069204	7	75535491	NA	NA	1.24927e-19	3.19707e-17	6.03607e-14	3.46669	0.471765	3.46669	0.471765	1.33732	0.170107
cg10101773	14	75894136	JDP2;JDP2;JDP2	TSS1500;TSS1500;TSS1500	1.24004e-19	3.18355e-17	5.99145e-14	3.30014	0.486034	3.30014	0.486034	1.25832	0.162238
cg00100121	1	169396635	C1orf114;C1orf114	1stExon;5'UTR	1.25724e-19	3.21375e-17	6.07457e-14	4.31994	0.563356	4.31994	0.563356	1.55362	0.176129
cg09248054	1	969257	AGRN	Body	1.25984e-19	3.21729e-17	6.08711e-14	2.77146	0.418804	2.77146	0.418804	1.03425	0.154478
cg23200020	19	35068555	LOC643719	Body	1.2916e-19	3.27935e-17	6.24059e-14	3.48607	0.500548	3.48607	0.500548	1.38614	0.170038
cg02114084	14	75894209	JDP2;JDP2;JDP2	TSS1500;TSS1500;TSS1500	1.29837e-19	3.2898e-17	6.27329e-14	2.67023	0.407147	2.67023	0.407147	0.932679	0.133996
cg05774229	11	76033097	NA	NA	1.29844e-19	3.2898e-17	6.27364e-14	2.89164	0.438449	2.89164	0.438449	1.14424	0.161085
cg17649385	8	91997985	NA	NA	1.32215e-19	3.34109e-17	6.38817e-14	3.5565	0.488103	3.5565	0.488103	1.41569	0.177439
cg16288089	7	97361408	TAC1;TAC1;TAC1;TAC1;TAC1;TAC1;TAC1;TAC1	5'UTR;1stExon;1stExon;1stExon;5'UTR;5'UTR;1stExon;5'UTR	1.3387e-19	3.37409e-17	6.46813e-14	2.62202	0.40232	2.62202	0.40232	1.03486	0.142137
cg16786640	4	3485263	DOK7;DOK7	Body;Body	1.34314e-19	3.38176e-17	6.48961e-14	2.66349	0.408945	2.66349	0.408945	1.05196	0.153459
cg21333674	8	96705765	NA	NA	1.37807e-19	3.4589e-17	6.65838e-14	2.80172	0.421497	2.80172	0.421497	1.07383	0.149959
cg00893471	2	177029921	HOXD3	5'UTR	1.38091e-19	3.46243e-17	6.67209e-14	2.88241	0.436024	2.88241	0.436024	1.12822	0.155896
cg18673954	10	105036611	INA	TSS1500	1.40251e-19	3.49842e-17	6.77645e-14	3.19778	0.427314	3.19778	0.427314	1.18327	0.157292
cg27494383	15	41805868	LTK;LTK;LTK	1stExon;1stExon;1stExon	1.40397e-19	3.49904e-17	6.78354e-14	3.74407	0.518678	3.74407	0.518678	1.49442	0.174426
cg12080909	17	27917982	GIT1;GIT1	TSS1500;TSS1500	1.42038e-19	3.52843e-17	6.8628e-14	3.00611	0.457132	3.00611	0.457132	1.1926	0.163371
cg07091016	1	36174005	NA	NA	1.45535e-19	3.59498e-17	7.03178e-14	2.99812	0.41429	2.99812	0.41429	1.19159	0.150766
cg21091128	14	104583799	MIR203	Body	1.46543e-19	3.61338e-17	7.08048e-14	3.19787	0.463779	3.19787	0.463779	1.23017	0.166978
cg23146663	5	151066662	SPARC	TSS200	1.47958e-19	3.64179e-17	7.14884e-14	2.86839	0.411994	2.86839	0.411994	1.139	0.14529
cg00744866	3	33701209	CLASP2	Body	1.48161e-19	3.64315e-17	7.15864e-14	2.73961	0.406378	2.73961	0.406378	1.08621	0.150401
cg18096722	8	70947218	NA	NA	1.48236e-19	3.64315e-17	7.16229e-14	3.45431	0.478379	3.45431	0.478379	1.37862	0.182637
cg14130039	6	32121225	PPT2;PPT2	TSS200;TSS1500	1.49233e-19	3.66385e-17	7.21046e-14	3.4421	0.496817	3.4421	0.496817	1.3739	0.165353
cg24146331	10	102590225	NA	NA	1.50317e-19	3.68485e-17	7.26284e-14	2.89877	0.412786	2.89877	0.412786	1.15198	0.144709
cg07833019	5	38258007	EGFLAM	TSS1500	1.50439e-19	3.68596e-17	7.2687e-14	3.20322	0.402365	3.20322	0.402365	1.27664	0.172843
cg12042113	15	90039913	RHCG	TSS200	1.5075e-19	3.68984e-17	7.28373e-14	3.0163	0.442509	3.0163	0.442509	1.20023	0.155686
cg02711647	2	45237689	SIX2	TSS1500	1.53596e-19	3.73868e-17	7.42127e-14	4.5274	0.575267	4.5274	0.575267	1.7656	0.194708
cg23230584	7	95025740	PON3	TSS200	1.51656e-19	3.70575e-17	7.32751e-14	2.9963	0.420056	2.9963	0.420056	1.19225	0.139876
cg25726664	7	42277807	GLI3	TSS1500	1.51755e-19	3.70575e-17	7.3323e-14	2.90627	0.432761	2.90627	0.432761	1.15537	0.159625
cg25587431	3	177542099	NA	NA	1.52647e-19	3.72306e-17	7.37538e-14	2.71549	0.406184	2.71549	0.406184	1.07723	0.146915
cg07298473	11	47279183	NR1H3;NR1H3;NR1H3	5'UTR;TSS1500;TSS1500	1.53328e-19	3.73417e-17	7.40831e-14	2.75037	0.405829	2.75037	0.405829	1.09171	0.151664
cg12814550	23	119134684	NA	NA	1.55217e-19	3.77433e-17	7.49959e-14	2.96911	0.427686	2.96911	0.427686	1.15726	0.157146
cg04986616	11	63537378	C11orf95	TSS1500	1.56217e-19	3.79673e-17	7.5479e-14	3.70935	0.526142	3.70935	0.526142	1.48478	0.184663
cg18698788	15	89952499	NA	NA	1.60569e-19	3.87909e-17	7.75819e-14	2.97982	0.448324	2.97982	0.448324	1.18743	0.166979
cg01167755	5	139284498	NRG2;NRG2;NRG2;NRG2	Body;Body;Body;Body	1.60784e-19	3.88233e-17	7.76854e-14	3.44634	0.42353	3.44634	0.42353	1.37854	0.174001
cg26459372	7	45613676	ADCY1	TSS1500	1.60974e-19	3.88498e-17	7.77773e-14	3.2564	0.448715	3.2564	0.448715	1.30088	0.162479
cg05986933	2	43020457	HAAO	TSS1500	1.63388e-19	3.93146e-17	7.89437e-14	3.44655	0.456608	3.44655	0.456608	1.37926	0.16739
cg18753440	7	63955786	NA	NA	1.64773e-19	3.9569e-17	7.96129e-14	2.89883	0.440556	2.89883	0.440556	1.15504	0.161301
cg14230696	2	176968920	NA	NA	1.64906e-19	3.95813e-17	7.96772e-14	3.12069	0.456979	3.12069	0.456979	1.24615	0.159537
cg10249375	1	63795934	NA	NA	1.6533e-19	3.96437e-17	7.98821e-14	4.43932	0.533865	4.43932	0.533865	1.78492	0.196708
cg07143418	8	23567548	NA	NA	1.66758e-19	3.99069e-17	8.05721e-14	3.35835	0.488598	3.35835	0.488598	1.34289	0.164762
cg22116670	5	151066730	SPARC	TSS1500	1.68578e-19	4.02428e-17	8.14514e-14	2.97956	0.410505	2.97956	0.410505	1.15283	0.146721
cg15366353	6	116691382	DSE;DSE	TSS1500;5'UTR	1.69059e-19	4.02698e-17	8.16839e-14	2.61483	0.403485	2.61483	0.403485	1.03889	0.147366
cg14826711	1	169396909	C1orf114	TSS1500	1.69108e-19	4.02698e-17	8.17075e-14	3.08192	0.45153	3.08192	0.45153	1.23113	0.156578
cg18222083	17	41364007	TMEM106A	5'UTR	1.69241e-19	4.02756e-17	8.17714e-14	4.20044	0.563931	4.20044	0.563931	1.68067	0.197454
cg01385327	10	123356336	FGFR2;FGFR2;FGFR2;FGFR2;FGFR2;FGFR2	5'UTR;5'UTR;5'UTR;5'UTR;5'UTR;TSS200	1.69433e-19	4.02756e-17	8.18642e-14	2.90438	0.420397	2.90438	0.420397	1.15824	0.156186
cg23179456	14	24803873	ADCY4	TSS200	1.69479e-19	4.02756e-17	8.18866e-14	3.89563	0.541809	3.89563	0.541809	1.35328	0.161512
cg04912843	1	78511856	GIPC2	1stExon	1.71787e-19	4.07411e-17	8.3002e-14	3.13444	0.439254	3.13444	0.439254	1.25325	0.152046
cg23026024	6	29974512	HLA-J;NCRNA00171	Body;Body	1.73614e-19	4.10394e-17	8.38846e-14	3.31731	0.481668	3.31731	0.481668	1.30543	0.167468
cg04164058	15	89949694	NA	NA	1.75869e-19	4.14914e-17	8.49743e-14	2.72788	0.404572	2.72788	0.404572	1.08675	0.147357
cg13696283	13	74707153	KLF12	5'UTR	1.82895e-19	4.29344e-17	8.83687e-14	3.83213	0.495247	3.83213	0.495247	1.5417	0.19321
cg04714041	19	35068710	LOC643719	TSS200	1.86263e-19	4.34554e-17	8.9996e-14	2.94033	0.420691	2.94033	0.420691	1.17063	0.158028
cg26871372	4	41867517	NA	NA	1.87937e-19	4.37523e-17	9.08052e-14	2.85522	0.436359	2.85522	0.436359	1.14141	0.154713
cg18759209	20	55842071	BMP7	TSS1500	1.8919e-19	4.39261e-17	9.14101e-14	3.24182	0.440749	3.24182	0.440749	1.25551	0.162369
cg21790626	19	58220494	ZNF154;ZNF154	5'UTR;1stExon	1.90509e-19	4.41092e-17	9.20478e-14	3.26052	0.4288	3.26052	0.4288	1.30883	0.149755
cg10789281	12	81471882	ACSS3;ACSS3	1stExon;5'UTR	1.90598e-19	4.41092e-17	9.20909e-14	3.22897	0.43193	3.22897	0.43193	1.29588	0.15921
cg24015249	9	124498633	DAB2IP	Body	1.91152e-19	4.41483e-17	9.23581e-14	3.07367	0.435834	3.07367	0.435834	1.23205	0.151725
cg12200124	5	179220820	LTC4S	TSS200	1.94595e-19	4.48151e-17	9.4022e-14	2.72816	0.407228	2.72816	0.407228	1.09004	0.148228
cg20842253	2	27529788	TRIM54;TRIM54	3'UTR;3'UTR	1.963e-19	4.51327e-17	9.48456e-14	3.55026	0.487535	3.55026	0.487535	1.38751	0.165604
cg03834574	23	56259094	KLF8;KLF8;KLF8;KLF8	5'UTR;1stExon;1stExon;5'UTR	1.96517e-19	4.51327e-17	9.49506e-14	3.78696	0.513505	3.78696	0.513505	1.38051	0.159599
cg12287358	6	29796032	HLA-G	Body	1.97157e-19	4.5254e-17	9.52597e-14	3.23189	0.441431	3.23189	0.441431	1.29833	0.178179
cg23357130	11	3181928	OSBPL5;OSBPL5;OSBPL5	5'UTR;5'UTR;5'UTR	2.00858e-19	4.58648e-17	9.70478e-14	4.21259	0.573768	4.21259	0.573768	1.51232	0.173268
cg23348764	5	140749834	PCDHGA4;PCDHGA2;PCDHGB2;PCDHGA1;PCDHGB3;PCDHGB3;PCDHGA5;PCDHGB1;PCDHGA3	Body;Body;Body;Body;TSS200;TSS200;Body;Body;Body	2.03171e-19	4.63482e-17	9.81656e-14	2.61614	0.400057	2.61614	0.400057	0.967388	0.136556
cg07152196	2	87016436	CD8A;CD8A;CD8A;CD8A	Body;Body;Body;Body	2.04063e-19	4.65053e-17	9.85963e-14	2.83069	0.410294	2.83069	0.410294	1.13397	0.153181
cg11282676	6	26018003	HIST1H1A;HIST1H1A	5'UTR;1stExon	2.04148e-19	4.65053e-17	9.86377e-14	2.85538	0.413249	2.85538	0.413249	1.1442	0.155254
cg27507295	15	90039794	RHCG;RHCG	1stExon;5'UTR	2.0895e-19	4.73979e-17	1.00958e-13	2.66722	0.412944	2.66722	0.412944	1.03588	0.145289
cg03465513	13	28550046	NA	NA	2.07649e-19	4.71692e-17	1.00329e-13	2.8239	0.423379	2.8239	0.423379	1.13172	0.152827
cg11856897	1	47998999	NA	NA	2.09225e-19	4.74336e-17	1.01091e-13	4.11939	0.466603	4.11939	0.466603	1.66556	0.150977
cg25594899	1	1182226	FAM132A	TSS200	2.10177e-19	4.75871e-17	1.01551e-13	3.55445	0.412823	3.55445	0.412823	1.36849	0.169899
cg10377903	10	101290699	NA	NA	2.12035e-19	4.78955e-17	1.02448e-13	3.14366	0.429775	3.14366	0.429775	1.26461	0.169694
cg09486902	12	65219478	NA	NA	2.13158e-19	4.80593e-17	1.02991e-13	3.89205	0.543425	3.89205	0.543425	1.00701	0.11456
cg07330230	3	125899925	ALDH1L1	TSS1500	2.1779e-19	4.87632e-17	1.05229e-13	3.78265	0.504956	3.78265	0.504956	1.44058	0.171634
cg13123964	8	38323238	FGFR1;FGFR1;FGFR1;FGFR1;FGFR1;FGFR1;FGFR1	5'UTR;5'UTR;5'UTR;5'UTR;5'UTR;5'UTR;5'UTR	2.20329e-19	4.92395e-17	1.06456e-13	3.38347	0.4768	3.38347	0.4768	1.26595	0.155907
cg20498859	3	154145810	GPR149	Body	2.23474e-19	4.9827e-17	1.07975e-13	3.4001	0.416598	3.4001	0.416598	1.37243	0.135501
cg22747746	8	23564193	NKX2-6	TSS1500	2.28359e-19	5.07524e-17	1.10336e-13	3.91752	0.528628	3.91752	0.528628	1.44334	0.173491
cg21624902	3	138679358	NA	NA	2.29791e-19	5.09768e-17	1.11027e-13	2.87006	0.432356	2.87006	0.432356	1.15418	0.151539
cg17498803	8	61822428	NA	NA	2.29952e-19	5.0989e-17	1.11105e-13	3.45782	0.488342	3.45782	0.488342	1.39738	0.173664
cg14250833	6	10882240	GCM2	TSS200	2.32623e-19	5.15341e-17	1.12396e-13	3.82952	0.517395	3.82952	0.517395	1.55117	0.186695
cg08244085	12	63025730	NA	NA	2.3441e-19	5.18822e-17	1.13259e-13	2.95532	0.43452	2.95532	0.43452	1.19021	0.15913
cg15198729	23	100446496	NA	NA	2.385e-19	5.25268e-17	1.15236e-13	2.99765	0.447163	2.99765	0.447163	1.20836	0.156125
cg12630147	10	70321574	TET1	5'UTR	2.42499e-19	5.32095e-17	1.17167e-13	3.70176	0.527822	3.70176	0.527822	1.50027	0.184567
cg00073010	17	17627194	RAI1	5'UTR	2.44846e-19	5.36293e-17	1.18302e-13	3.54254	0.460705	3.54254	0.460705	1.4349	0.176096
cg08378442	2	220117704	TUBA4B;TUBA4A	TSS1500;Body	2.4539e-19	5.36733e-17	1.18564e-13	3.16233	0.435756	3.16233	0.435756	1.23733	0.160045
cg20303028	2	74607507	DCTN1;DCTN1	TSS200;TSS200	2.46181e-19	5.37732e-17	1.18946e-13	2.75578	0.421443	2.75578	0.421443	1.06609	0.151457
cg23095615	6	146136563	FBXO30	TSS1500	2.48293e-19	5.41857e-17	1.19967e-13	4.35479	0.566421	4.35479	0.566421	1.69147	0.201299
cg08104202	1	169396712	C1orf114	TSS200	2.48891e-19	5.42917e-17	1.20256e-13	4.05467	0.54345	4.05467	0.54345	1.58951	0.179964
cg02639634	8	54792161	RGS20;RGS20	Body;TSS1500	2.50319e-19	5.45539e-17	1.20946e-13	3.06006	0.4568	3.06006	0.4568	1.23595	0.159456
cg22675937	17	59481571	TBX2	Body	2.52685e-19	5.50447e-17	1.22089e-13	3.08172	0.450902	3.08172	0.450902	1.24527	0.165359
cg06100756	17	43221575	NA	NA	2.53369e-19	5.51687e-17	1.22419e-13	2.85955	0.43644	2.85955	0.43644	1.08376	0.152132
cg22097768	17	61615913	KCNH6;KCNH6	Body;Body	2.57305e-19	5.59502e-17	1.24321e-13	4.00211	0.426697	4.00211	0.426697	1.23273	0.135266
cg21858255	12	104609609	TXNRD1	1stExon	2.60183e-19	5.6373e-17	1.25712e-13	2.98489	0.434211	2.98489	0.434211	1.20608	0.147452
cg07536910	2	176948105	EVX2	1stExon	2.6599e-19	5.74253e-17	1.28518e-13	3.50009	0.446301	3.50009	0.446301	1.4207	0.167396
cg04382470	17	43974975	MAPT;MAPT;MAPT;MAPT;LOC100130148;MAPT;MAPT	5'UTR;5'UTR;5'UTR;5'UTR;Body;5'UTR;5'UTR	2.66677e-19	5.75221e-17	1.2885e-13	3.53454	0.505827	3.53454	0.505827	1.27297	0.165975
cg20300343	1	149719461	NA	NA	2.6906e-19	5.79586e-17	1.30001e-13	2.91739	0.422278	2.91739	0.422278	1.17914	0.132547
cg01451808	8	49676562	NA	NA	2.70176e-19	5.8147e-17	1.3054e-13	3.03601	0.440204	3.03601	0.440204	1.22865	0.167802
cg26115633	10	129535893	FOXI2	1stExon	2.73901e-19	5.87134e-17	1.3234e-13	2.71132	0.416431	2.71132	0.416431	1.0938	0.148636
cg05661282	19	58220370	ZNF154;ZNF154	5'UTR;1stExon	2.77402e-19	5.92536e-17	1.34032e-13	3.56472	0.510743	3.56472	0.510743	1.4492	0.169748
cg24480859	1	9129791	SLC2A5;SLC2A5;SLC2A5;SLC2A5;SLC2A5	5'UTR;5'UTR;1stExon;1stExon;Body	2.78351e-19	5.93796e-17	1.3449e-13	3.82829	0.475522	3.82829	0.475522	1.54803	0.177487
cg11930554	4	74809912	NA	NA	2.82425e-19	6.00346e-17	1.36459e-13	3.53443	0.483399	3.53443	0.483399	1.43738	0.175627
cg22562494	17	41607896	ETV4;ETV4	Body;Body	2.87292e-19	6.08283e-17	1.3881e-13	2.76159	0.414908	2.76159	0.414908	1.11632	0.153937
cg11869049	3	48278910	NA	NA	2.93188e-19	6.1698e-17	1.41659e-13	2.86926	0.423792	2.86926	0.423792	1.12593	0.147476
cg02026062	6	117086479	FAM162B	Body	2.89038e-19	6.10909e-17	1.39654e-13	2.92404	0.405581	2.92404	0.405581	1.18435	0.164033
cg21063282	14	95235402	GSC	Body	2.89889e-19	6.1165e-17	1.40065e-13	3.33367	0.457071	3.33367	0.457071	1.35503	0.172392
cg14164044	15	89952135	NA	NA	2.90041e-19	6.1169e-17	1.40138e-13	2.94268	0.426901	2.94268	0.426901	1.19224	0.162352
cg11961138	17	38599366	IGFBP4	TSS1500	2.94321e-19	6.19096e-17	1.42206e-13	2.90837	0.4112	2.90837	0.4112	1.17842	0.153633
cg21869055	19	51522454	KLK10;KLK10;KLK10	5'UTR;5'UTR;5'UTR	3.01864e-19	6.30943e-17	1.45851e-13	4.31084	0.512783	4.31084	0.512783	1.63954	0.222441
cg14991984	1	99470129	LPPR5;LPPR5	1stExon;1stExon	3.03157e-19	6.32997e-17	1.46476e-13	3.73923	0.465284	3.73923	0.465284	1.52538	0.194946
cg26120958	11	6439806	APBB1;APBB1	5'UTR;5'UTR	3.03527e-19	6.33261e-17	1.46654e-13	2.82407	0.419609	2.82407	0.419609	1.14423	0.153494
cg00506343	12	54421033	HOXC4;HOXC5;HOXC6;HOXC6	5'UTR;Body;TSS1500;5'UTR	3.07009e-19	6.3977e-17	1.48337e-13	3.02848	0.418344	3.02848	0.418344	1.1546	0.14673
cg13720108	3	62364032	NA	NA	3.0885e-19	6.42662e-17	1.49226e-13	3.287	0.466652	3.287	0.466652	1.33804	0.173884
cg08167951	7	95025611	PON3	1stExon	3.13314e-19	6.49991e-17	1.51383e-13	2.83741	0.427604	2.83741	0.427604	1.15086	0.15432
cg27395066	17	43221220	ACBD4;ACBD4;ACBD4;ACBD4	3'UTR;3'UTR;3'UTR;3'UTR	3.1758e-19	6.57149e-17	1.53444e-13	2.97353	0.445739	2.97353	0.445739	1.20825	0.166968
cg02534363	3	47050950	NBEAL2	3'UTR	3.18938e-19	6.59394e-17	1.541e-13	2.76716	0.422237	2.76716	0.422237	1.1052	0.155294
cg13507084	9	34555042	CNTFR;CNTFR	Body;Body	3.23616e-19	6.67637e-17	1.56361e-13	2.81192	0.411825	2.81192	0.411825	1.14126	0.150816
cg02320862	17	75370284	SEPT9;SEPT9;SEPT9;SEPT9	5'UTR;Body;Body;Body	3.24906e-19	6.69726e-17	1.56984e-13	3.18619	0.473475	3.18619	0.473475	1.29791	0.16819
cg07153010	22	21312388	NA	NA	3.27489e-19	6.72754e-17	1.58232e-13	3.12161	0.466347	3.12161	0.466347	1.2565	0.172484
cg01529637	20	50721911	ZFP64	Body	3.3132e-19	6.79469e-17	1.60083e-13	3.21654	0.442798	3.21654	0.442798	1.31131	0.173497
cg10257049	5	154230308	C5orf4	TSS200	3.32287e-19	6.80874e-17	1.6055e-13	2.94899	0.446752	2.94899	0.446752	1.19955	0.158776
cg14468692	11	504784	RNH1;RNH1;RNH1;RNH1;RNH1;RNH1;RNH1;RNH1	5'UTR;5'UTR;5'UTR;5'UTR;5'UTR;5'UTR;5'UTR;5'UTR	3.39311e-19	6.9233e-17	1.63944e-13	3.04547	0.432609	3.04547	0.432609	1.20526	0.163099
cg02589791	7	63955666	NA	NA	3.36134e-19	6.86718e-17	1.62409e-13	2.65419	0.41171	2.65419	0.41171	1.07629	0.149347
cg20229534	6	10882250	GCM2	TSS200	3.3735e-19	6.88912e-17	1.62996e-13	3.45005	0.468203	3.45005	0.468203	1.40948	0.177158
cg14861089	10	102895043	TLX1	Body	3.41746e-19	6.96711e-17	1.6512e-13	2.89898	0.435193	2.89898	0.435193	1.17597	0.166462
cg07990546	2	74742309	TLX2	1stExon	3.47322e-19	7.05137e-17	1.67815e-13	3.0537	0.441578	3.0537	0.441578	1.24495	0.161471
cg02164046	3	187388148	SST;SST	1stExon;5'UTR	3.47339e-19	7.05137e-17	1.67823e-13	3.11506	0.415738	3.11506	0.415738	1.15566	0.157073
cg12733607	10	21813501	C10orf140	5'UTR	3.49359e-19	7.08048e-17	1.68799e-13	2.97683	0.418843	2.97683	0.418843	1.21295	0.150839
cg15853125	21	32932267	TIAM1	TSS1500	3.52427e-19	7.13668e-17	1.70281e-13	3.14234	0.40451	3.14234	0.40451	1.28258	0.171632
cg10721782	15	90039809	RHCG	TSS200	3.53326e-19	7.14498e-17	1.70716e-13	2.63013	0.407611	2.63013	0.407611	1.06773	0.154957
cg17322044	12	125140105	NA	NA	3.53429e-19	7.14498e-17	1.70765e-13	2.83892	0.419889	2.83892	0.419889	1.1555	0.15391
cg09354556	3	47051341	NA	NA	3.59957e-19	7.25269e-17	1.73919e-13	2.85567	0.432268	2.85567	0.432268	1.1082	0.151237
cg05226168	16	68118441	NFATC3;NFATC3;NFATC3;NFATC3	TSS1500;TSS1500;TSS1500;TSS1500	3.61504e-19	7.27779e-17	1.74667e-13	2.84686	0.413825	2.84686	0.413825	1.12897	0.149468
cg09938227	1	156390124	C1orf61	5'UTR	3.62837e-19	7.29549e-17	1.75311e-13	2.79734	0.41979	2.79734	0.41979	1.0715	0.155475
cg06132069	20	44686038	SLC12A5;SLC12A5	Body;Body	3.68501e-19	7.38786e-17	1.78047e-13	2.60786	0.405483	2.60786	0.405483	1.05964	0.153982
cg11421255	15	60690974	ANXA2;ANXA2;ANXA2;ANXA2	TSS1500;TSS1500;TSS1500;TSS1500	3.74606e-19	7.4916e-17	1.80997e-13	3.23598	0.432513	3.23598	0.432513	1.20672	0.1567
cg11566244	11	67351786	GSTP1	Body	3.97147e-19	7.86339e-17	1.91888e-13	2.79191	0.424519	2.79191	0.424519	1.13959	0.159875
cg15963417	12	103311300	PAH;PAH	5'UTR;1stExon	3.99088e-19	7.88333e-17	1.92826e-13	3.70961	0.490256	3.70961	0.490256	1.38771	0.17087
cg21526205	1	76540574	ST6GALNAC3;ST6GALNAC3	Body;Body	4.00321e-19	7.90445e-17	1.93422e-13	3.71494	0.483496	3.71494	0.483496	1.50535	0.172691
cg09771468	9	135462169	BARHL1	Body	4.02635e-19	7.9469e-17	1.9454e-13	2.70007	0.409252	2.70007	0.409252	1.1013	0.153422
cg07486895	18	59560433	RNF152	TSS200	4.08108e-19	8.03849e-17	1.97184e-13	4.44706	0.521308	4.44706	0.521308	1.83429	0.197487
cg07696699	4	17783502	FAM184B	TSS1500	4.09141e-19	8.04899e-17	1.97683e-13	3.07579	0.460369	3.07579	0.460369	1.26011	0.164779
cg15356923	3	68981011	FAM19A4;FAM19A4	5'UTR;5'UTR	4.21404e-19	8.2466e-17	2.03609e-13	3.88644	0.530041	3.88644	0.530041	1.60142	0.174902
cg04452959	8	120651190	ENPP2;ENPP2;ENPP2	TSS200;TSS200;TSS200	4.24955e-19	8.29592e-17	2.05324e-13	3.78522	0.469228	3.78522	0.469228	1.55939	0.195398
cg25943872	23	73642385	SLC16A2	Body	4.25419e-19	8.30164e-17	2.05549e-13	3.40214	0.451568	3.40214	0.451568	1.20799	0.162102
cg24812837	10	102894120	TLX1	Body	4.29656e-19	8.36068e-17	2.07596e-13	2.92385	0.40916	2.92385	0.40916	1.16353	0.146677
cg15574705	1	58715744	DAB1	5'UTR	4.31554e-19	8.39086e-17	2.08513e-13	3.2852	0.406172	3.2852	0.406172	1.31541	0.179213
cg15410675	4	154144800	TRIM2;TRIM2	Body;5'UTR	4.38867e-19	8.51932e-17	2.12046e-13	3.64754	0.528211	3.64754	0.528211	1.42011	0.181412
cg08879910	6	29974319	HLA-J;NCRNA00171	Body;Body	4.39649e-19	8.53108e-17	2.12424e-13	3.77324	0.531275	3.77324	0.531275	1.55587	0.190445
cg10224600	17	43975063	MAPT;MAPT;MAPT;MAPT;LOC100130148;MAPT;MAPT	5'UTR;5'UTR;5'UTR;5'UTR;Body;5'UTR;5'UTR	4.39858e-19	8.53172e-17	2.12525e-13	3.41797	0.47878	3.41797	0.47878	1.40672	0.172582
cg17913386	3	48632582	COL7A1	1stExon	4.41386e-19	8.55791e-17	2.13263e-13	3.28743	0.465771	3.28743	0.465771	1.35196	0.183922
cg00397479	6	31831510	NEU1;SLC44A4	TSS1500;Body	4.55257e-19	8.77754e-17	2.19965e-13	2.84826	0.419048	2.84826	0.419048	1.16792	0.164106
cg03704700	16	75529019	CHST6	TSS200	4.64424e-19	8.92578e-17	2.24394e-13	2.95214	0.406588	2.95214	0.406588	1.2125	0.172798
cg14371731	10	81003175	ZMIZ1	Body	4.72335e-19	9.06341e-17	2.28217e-13	3.50125	0.45678	3.50125	0.45678	1.44052	0.173497
cg11659501	12	81471678	ACSS3	TSS200	4.74632e-19	9.08943e-17	2.29326e-13	3.02468	0.443795	3.02468	0.443795	1.24391	0.164453
cg15754153	2	43865055	PLEKHH2	5'UTR	4.85639e-19	9.25254e-17	2.34645e-13	3.36362	0.422347	3.36362	0.422347	1.3878	0.177687
cg07485916	15	90039805	RHCG	TSS200	4.89569e-19	9.30907e-17	2.36543e-13	2.63898	0.409408	2.63898	0.409408	1.08163	0.154899
cg04224064	14	36992233	NA	NA	5.04051e-19	9.53566e-17	2.43541e-13	3.17704	0.467986	3.17704	0.467986	1.31049	0.162629
cg24653181	15	90039582	RHCG	Body	5.08416e-19	9.5957e-17	2.4565e-13	3.06231	0.456254	3.06231	0.456254	1.2623	0.157287
cg03310939	7	101688730	CUX1;CUX1;CUX1	Body;Body;Body	5.10958e-19	9.6295e-17	2.46878e-13	2.73616	0.418855	2.73616	0.418855	1.12426	0.15451
cg10541755	3	170625872	EIF5A2	5'UTR	5.11004e-19	9.6295e-17	2.469e-13	2.78585	0.404729	2.78585	0.404729	1.14535	0.169181
cg20142972	7	150652808	KCNH2;KCNH2;KCNH2;KCNH2	5'UTR;Body;Body;1stExon	5.15703e-19	9.69914e-17	2.49171e-13	2.77971	0.407704	2.77971	0.407704	1.08761	0.146463
cg18674980	8	86350581	CA3	TSS1500	5.16341e-19	9.70735e-17	2.49479e-13	3.43195	0.4895	3.43195	0.4895	1.41909	0.170656
cg06428620	5	140864276	PCDHGA4;PCDHGC3;PCDHGA12;PCDHGC4;PCDHGA11;PCDHGA11;PCDHGA9;PCDHGA1;PCDHGB1;PCDHGB6;PCDHGC4;PCDHGB3;PCDHGB7;PCDHGA6;PCDHGA8;PCDHGA10;PCDHGA5;PCDHGB4;PCDHGA3;PCDHGA2;PCDHGA7;PCDHGB2;PCDHGB5;PCDHGC3	Body;Body;Body;TSS1500;Body;Body;Body;Body;Body;Body;TSS1500;Body;Body;Body;Body;Body;Body;Body;Body;Body;Body;Body;Body;Body	5.1737e-19	9.72292e-17	2.49976e-13	3.37214	0.482704	3.37214	0.482704	1.39392	0.180954
cg00368055	4	11429689	HS3ST1	5'UTR	5.24465e-19	9.83172e-17	2.53404e-13	3.5614	0.433174	3.5614	0.433174	1.3282	0.151977
cg16001422	8	145022842	PLEC1;PLEC1;PLEC1;PLEC1	Body;Body;Body;Body	5.27195e-19	9.86403e-17	2.54723e-13	3.19413	0.441976	3.19413	0.441976	1.31941	0.174542
cg17329164	6	32121259	PPT2;PPT2	TSS200;TSS1500	5.27457e-19	9.86403e-17	2.5485e-13	3.0417	0.431639	3.0417	0.431639	1.25491	0.166395
cg14777768	3	170746265	SLC2A2	TSS1500	5.2862e-19	9.87671e-17	2.55412e-13	3.27972	0.479071	3.27972	0.479071	1.35572	0.168856
cg23405212	2	208989382	CRYGD	TSS200	5.41037e-19	1.00766e-16	2.61411e-13	3.18135	0.462754	3.18135	0.462754	1.31498	0.154283
cg03191045	20	36040903	NA	NA	5.49301e-19	1.01922e-16	2.65404e-13	3.89135	0.427917	3.89135	0.427917	1.61562	0.174635
cg10119075	10	7709738	ITIH5;ITIH5	TSS1500;TSS1500	5.55955e-19	1.03038e-16	2.68619e-13	3.40045	0.497156	3.40045	0.497156	1.29025	0.15976
cg21604042	6	35181401	SCUBE3	TSS1500	5.57116e-19	1.03163e-16	2.6918e-13	2.764	0.406984	2.764	0.406984	1.13892	0.145922
cg06942445	23	54947373	TRO;TRO;TRO	5'UTR;5'UTR;5'UTR	5.62767e-19	1.03981e-16	2.7191e-13	3.64618	0.418117	3.64618	0.418117	1.41796	0.174858
cg21117965	2	220325369	SPEG	Body	5.65459e-19	1.04349e-16	2.73211e-13	2.71897	0.412475	2.71897	0.412475	1.12025	0.150581
cg21523564	15	75251491	NA	NA	5.6833e-19	1.04778e-16	2.74598e-13	3.64977	0.516086	3.64977	0.516086	1.51513	0.186496
cg13331550	1	151118416	SEMA6C	5'UTR	5.69067e-19	1.04826e-16	2.74954e-13	3.31511	0.4805	3.31511	0.4805	1.29369	0.162256
cg06452665	13	43148436	TNFSF11;TNFSF11;TNFSF11	1stExon;5'UTR;5'UTR	5.7533e-19	1.05736e-16	2.7798e-13	2.78594	0.410232	2.78594	0.410232	1.14933	0.14923
cg14009098	1	234041306	SLC35F3	Body	5.78123e-19	1.06096e-16	2.7933e-13	2.72875	0.41773	2.72875	0.41773	1.12513	0.15085
cg06839900	1	2461900	HES5	TSS1500	5.86592e-19	1.06952e-16	2.83422e-13	3.58015	0.433448	3.58015	0.433448	1.48703	0.147513
cg04330513	14	36983694	SFTA3	TSS1500	5.87458e-19	1.07069e-16	2.8384e-13	2.80095	0.410913	2.80095	0.410913	1.15642	0.16761
cg08350814	2	191045309	C2orf88;C2orf88;C2orf88;C2orf88	TSS1500;5'UTR;TSS1500;5'UTR	5.92383e-19	1.07804e-16	2.8622e-13	4.84955	0.53267	4.84955	0.53267	2.02354	0.20458
cg20744163	10	80999841	ZMIZ1	Body	6.03381e-19	1.09437e-16	2.91534e-13	2.92831	0.4345	2.92831	0.4345	1.21155	0.154286
cg10184889	8	86350919	CA3	TSS200	6.0468e-19	1.09588e-16	2.92162e-13	3.23262	0.429664	3.23262	0.429664	1.34096	0.178516
cg01927745	5	72677723	NA	NA	6.05014e-19	1.09607e-16	2.92323e-13	2.8294	0.422404	2.8294	0.422404	1.16952	0.153938
cg19915711	13	43566421	EPSTI1;EPSTI1	TSS200;TSS200	6.15882e-19	1.10952e-16	2.97574e-13	3.97374	0.528562	3.97374	0.528562	1.65576	0.192583
cg04098270	15	72489686	GRAMD2	Body	6.18818e-19	1.11398e-16	2.98992e-13	3.85879	0.515981	3.85879	0.515981	1.55827	0.180511
cg03923561	12	54447220	HOXC4;HOXC4	5'UTR;TSS1500	6.23887e-19	1.12018e-16	3.01441e-13	3.22335	0.479477	3.22335	0.479477	1.32185	0.172233
cg04276508	6	50819054	NA	NA	6.35205e-19	1.13628e-16	3.0691e-13	2.6523	0.400308	2.6523	0.400308	1.09555	0.146394
cg01959730	1	119548825	NA	NA	6.36808e-19	1.13789e-16	3.07684e-13	2.94978	0.443529	2.94978	0.443529	1.22258	0.15535
cg25830182	4	85417077	NKX6-1	Body	6.37775e-19	1.1384e-16	3.08152e-13	3.63382	0.487046	3.63382	0.487046	1.38667	0.18695
cg02602541	5	7850438	C5orf49	Body	6.39031e-19	1.13933e-16	3.08759e-13	4.16023	0.483937	4.16023	0.483937	1.73645	0.201179
cg18094781	3	25469430	RARB;RARB	TSS1500;TSS1500	6.50817e-19	1.15594e-16	3.14453e-13	3.75458	0.471349	3.75458	0.471349	1.36991	0.155385
cg10446179	6	121758653	GJA1	5'UTR	6.58702e-19	1.16837e-16	3.18263e-13	3.55988	0.467218	3.55988	0.467218	1.33476	0.175287
cg25503903	3	138679512	NA	NA	6.63686e-19	1.17591e-16	3.20671e-13	3.04534	0.450059	3.04534	0.450059	1.26479	0.172068
cg20293594	7	27196296	HOXA7	TSS200	6.75163e-19	1.19275e-16	3.26217e-13	3.50421	0.465391	3.50421	0.465391	1.46076	0.175016
cg02027945	11	20618230	NA	NA	6.88251e-19	1.21012e-16	3.3254e-13	4.73246	0.607337	4.73246	0.607337	1.98259	0.193682
cg08177833	16	88717537	CYBA	TSS200	6.95884e-19	1.22265e-16	3.36228e-13	4.06376	0.486187	4.06376	0.486187	1.46901	0.148922
cg02909711	16	67360805	LRRC36;KCTD19	1stExon;TSS200	6.98247e-19	1.22591e-16	3.3737e-13	3.80368	0.465044	3.80368	0.465044	1.58631	0.194799
cg23356769	23	129245245	ELF4;ELF4	TSS1500;TSS1500	6.98685e-19	1.22623e-16	3.37582e-13	2.92189	0.408283	2.92189	0.408283	1.21395	0.15731
cg24276035	19	42927286	LIPE	Body	7.07135e-19	1.23874e-16	3.41664e-13	2.69262	0.405667	2.69262	0.405667	1.11625	0.153119
cg26124016	3	25469402	RARB;RARB	TSS1500;TSS1500	7.20468e-19	1.25989e-16	3.48106e-13	4.38329	0.462477	4.38329	0.462477	1.63993	0.150104
cg08772003	10	104629869	AS3MT	Body	7.24294e-19	1.26338e-16	3.49955e-13	2.61406	0.405834	2.61406	0.405834	1.06945	0.151031
cg13708158	12	116037223	NA	NA	7.24661e-19	1.26356e-16	3.50132e-13	3.02856	0.414001	3.02856	0.414001	1.26083	0.161948
cg13273396	12	81471867	ACSS3;ACSS3	1stExon;5'UTR	7.29711e-19	1.27099e-16	3.52572e-13	3.93042	0.534731	3.93042	0.534731	1.54072	0.178908
cg02264990	12	54447243	HOXC4;HOXC4	5'UTR;TSS1500	7.34086e-19	1.27677e-16	3.54686e-13	3.28652	0.471591	3.28652	0.471591	1.37146	0.17184
cg09489306	19	44203913	NA	NA	7.36995e-19	1.28091e-16	3.56092e-13	3.79275	0.446185	3.79275	0.446185	1.56901	0.193302
cg01710865	1	48937404	SPATA6	Body	7.40556e-19	1.28571e-16	3.57812e-13	3.49646	0.504577	3.49646	0.504577	1.37879	0.182646
cg19871940	14	57264287	NA	NA	7.46991e-19	1.29432e-16	3.60921e-13	3.33069	0.468495	3.33069	0.468495	1.391	0.177487
cg15222899	18	55095249	NA	NA	7.47561e-19	1.29432e-16	3.61197e-13	3.46663	0.489571	3.46663	0.489571	1.44901	0.16181
cg12926938	8	93114150	NA	NA	7.62403e-19	1.31419e-16	3.68368e-13	3.0296	0.408022	3.0296	0.408022	1.19633	0.153295
cg16725050	2	220117771	TUBA4B;TUBA4A	TSS200;Body	7.63193e-19	1.31508e-16	3.6875e-13	3.04	0.458492	3.04	0.458492	1.07503	0.151258
cg11909912	17	43974919	MAPT;MAPT;MAPT;MAPT;LOC100130148;MAPT;MAPT	5'UTR;5'UTR;5'UTR;5'UTR;Body;5'UTR;5'UTR	7.64065e-19	1.31612e-16	3.69171e-13	3.61005	0.517582	3.61005	0.517582	1.35906	0.172101
cg14227486	4	41867415	NA	NA	7.69408e-19	1.32249e-16	3.71752e-13	2.746	0.416071	2.746	0.416071	1.14191	0.150717
cg01392772	17	53342740	HLF;HLF	5'UTR;1stExon	7.74213e-19	1.32981e-16	3.74074e-13	3.68465	0.471002	3.68465	0.471002	1.53657	0.195534
cg21026663	6	26189234	HIST1H4D	1stExon	7.74525e-19	1.32987e-16	3.74225e-13	3.69082	0.405285	3.69082	0.405285	1.49903	0.164226
cg22590258	17	61615739	KCNH6;KCNH6	Body;Body	7.75746e-19	1.33055e-16	3.74815e-13	3.00151	0.435899	3.00151	0.435899	1.01371	0.140867
cg07249274	5	112629565	MCC;MCC	Body;Body	7.85273e-19	1.3426e-16	3.79418e-13	3.58766	0.448871	3.58766	0.448871	1.50271	0.183027
cg02489958	4	85417416	NKX6-1	Body	8.0342e-19	1.36882e-16	3.88186e-13	2.76269	0.417869	2.76269	0.417869	1.15052	0.159821
cg23851088	23	40004432	BCOR;BCOR	5'UTR;5'UTR	8.04388e-19	1.36995e-16	3.88654e-13	3.27833	0.475021	3.27833	0.475021	1.26817	0.171228
cg06117341	16	3062653	CLDN9;CLDN9	1stExon;5'UTR	8.12079e-19	1.37916e-16	3.9237e-13	2.63442	0.406332	2.63442	0.406332	1.09571	0.147419
cg07906520	20	37435716	PPP1R16B	5'UTR	8.21517e-19	1.38981e-16	3.9693e-13	2.91931	0.42012	2.91931	0.42012	1.21854	0.162949
cg15931205	6	29894820	HCG4P6	TSS1500	8.3263e-19	1.40547e-16	4.023e-13	4.06986	0.542426	4.06986	0.542426	1.71107	0.205281
cg13940444	12	53617382	RARG	Body	8.36732e-19	1.4116e-16	4.04281e-13	2.68806	0.412167	2.68806	0.412167	1.11976	0.157594
cg09994356	20	42875779	GDAP1L1	TSS200	8.54438e-19	1.43716e-16	4.12836e-13	4.05281	0.515528	4.05281	0.515528	1.70506	0.203287
cg16647921	4	41867533	NA	NA	8.57658e-19	1.43976e-16	4.14392e-13	4.01676	0.539604	4.01676	0.539604	1.68985	0.189083
cg22719241	19	36524058	CLIP3	TSS1500	8.59573e-19	1.44158e-16	4.15317e-13	2.6043	0.401822	2.6043	0.401822	1.08453	0.148139
cg08186924	1	179544721	NPHS2	Body	8.64125e-19	1.4477e-16	4.17517e-13	2.72882	0.419209	2.72882	0.419209	1.03764	0.146291
cg20486569	22	19512228	CLDN5;CLDN5;CLDN5	1stExon;5'UTR;5'UTR	8.64807e-19	1.44834e-16	4.17846e-13	3.56266	0.495372	3.56266	0.495372	1.49618	0.198327
cg18960629	17	36585452	NA	NA	8.75753e-19	1.46363e-16	4.23135e-13	2.73654	0.423521	2.73654	0.423521	1.14214	0.16239
cg22444124	1	226867960	ITPKB	Body	8.81691e-19	1.47098e-16	4.26004e-13	3.0682	0.456532	3.0682	0.456532	1.28502	0.171438
cg06612088	5	11589016	CTNND2	Body	8.81834e-19	1.47098e-16	4.26073e-13	2.77362	0.410275	2.77362	0.410275	1.15834	0.154723
cg22488256	1	66258046	PDE4B;PDE4B	TSS200;TSS1500	9.02155e-19	1.49945e-16	4.35892e-13	2.93595	0.435183	2.93595	0.435183	1.22901	0.159908
cg22074576	11	3181726	OSBPL5;OSBPL5;OSBPL5	5'UTR;5'UTR;5'UTR	9.18758e-19	1.52495e-16	4.43913e-13	4.04207	0.517817	4.04207	0.517817	1.40427	0.154698
cg00590761	1	55008319	NA	NA	9.31906e-19	1.54306e-16	4.50266e-13	4.15025	0.513573	4.15025	0.513573	1.75097	0.206066
cg10706039	23	119134323	NA	NA	9.35218e-19	1.5459e-16	4.51867e-13	3.9709	0.511026	3.9709	0.511026	1.44557	0.18899
cg11617147	7	105517689	ATXN7L1;ATXN7L1	TSS1500;TSS1500	9.35638e-19	1.54606e-16	4.52069e-13	4.29121	0.491914	4.29121	0.491914	1.79702	0.208611
cg00677574	17	43221327	ACBD4;ACBD4;ACBD4;ACBD4	3'UTR;3'UTR;3'UTR;3'UTR	9.42943e-19	1.55548e-16	4.55599e-13	3.49513	0.50589	3.49513	0.50589	1.20415	0.16031
cg01185682	17	53343553	HLF	Body	9.48135e-19	1.56351e-16	4.58108e-13	3.53361	0.415807	3.53361	0.415807	1.48767	0.153398
cg15336765	12	50355307	AQP5;AQP5	1stExon;5'UTR	9.5505e-19	1.57223e-16	4.61448e-13	3.62425	0.500747	3.62425	0.500747	1.51962	0.17683
cg09953499	19	51416202	NA	NA	9.56213e-19	1.57361e-16	4.62011e-13	3.93363	0.537574	3.93363	0.537574	1.65951	0.201166
cg00157477	6	29855473	HLA-H	Body	9.66681e-19	1.58813e-16	4.67069e-13	3.36168	0.483233	3.36168	0.483233	1.41467	0.175326
cg14276379	9	97663142	C9orf3	Body	9.76139e-19	1.60203e-16	4.71638e-13	2.72715	0.413905	2.72715	0.413905	1.14169	0.15721
cg02235562	13	36729137	NA	NA	9.78844e-19	1.6058e-16	4.72945e-13	3.08999	0.461397	3.08999	0.461397	1.29829	0.169466
cg11142705	3	42306974	CCK	TSS1500	9.79926e-19	1.60661e-16	4.73468e-13	4.30679	0.558491	4.30679	0.558491	1.70303	0.187019
cg20678442	1	244893503	NA	NA	9.92642e-19	1.6236e-16	4.79612e-13	3.41757	0.469337	3.41757	0.469337	1.28818	0.162556
cg02773050	23	134654287	DDX26B	TSS1500	1.0153e-18	1.65595e-16	4.90562e-13	4.34654	0.499928	4.34654	0.499928	1.66756	0.196873
cg16674860	10	100206094	HPS1;HPS1	5'UTR;5'UTR	1.02944e-18	1.67416e-16	4.97392e-13	3.1626	0.457283	3.1626	0.457283	1.05706	0.148358
cg09944213	16	5037570	SEC14L5	Body	1.03219e-18	1.67749e-16	4.98719e-13	3.35828	0.444147	3.35828	0.444147	1.268	0.164514
cg11022432	3	125899878	ALDH1L1	TSS1500	1.03424e-18	1.67913e-16	4.99709e-13	4.05526	0.526793	4.05526	0.526793	1.25647	0.14242
cg12630714	4	54975894	NA	NA	1.07676e-18	1.7405e-16	5.20253e-13	3.19797	0.449252	3.19797	0.449252	1.34847	0.157856
cg05618150	24	7140718	PRKY	TSS1500	1.07746e-18	1.74054e-16	5.20594e-13	3.5432	0.495961	3.5432	0.495961	1.17565	0.158326
cg01370541	4	41882812	NA	NA	1.09548e-18	1.76491e-16	5.29297e-13	3.4645	0.490893	3.4645	0.490893	1.46408	0.18213
cg08396863	2	220117599	TUBA4B;TUBA4A	TSS1500;Body	1.10533e-18	1.77723e-16	5.34058e-13	2.86516	0.430144	2.86516	0.430144	1.20562	0.169906
cg03515663	7	157478510	PTPRN2;PTPRN2;PTPRN2	Body;Body;Body	1.13163e-18	1.81288e-16	5.46765e-13	2.62511	0.40495	2.62511	0.40495	1.09166	0.157508
cg20229496	19	35395800	NA	NA	1.15695e-18	1.84671e-16	5.59e-13	3.02251	0.427933	3.02251	0.427933	1.26555	0.171445
cg00196827	18	55108068	ONECUT2	Body	1.17682e-18	1.86855e-16	5.68599e-13	3.22663	0.461224	3.22663	0.461224	1.36433	0.17707
cg05183931	11	17717588	NA	NA	1.18273e-18	1.8767e-16	5.71455e-13	2.66346	0.404474	2.66346	0.404474	1.12041	0.161455
cg02930667	2	219671206	CYP27A1	Body	1.19389e-18	1.89132e-16	5.76849e-13	2.93584	0.439824	2.93584	0.439824	1.23898	0.167838
cg26319579	6	35466014	TULP1;TEAD3	3'UTR;TSS1500	1.19408e-18	1.89132e-16	5.76942e-13	2.99719	0.429033	2.99719	0.429033	1.07113	0.149611
cg08100618	23	125686801	DCAF12L1;DCAF12L1	1stExon;5'UTR	1.20046e-18	1.89481e-16	5.80022e-13	3.09779	0.453638	3.09779	0.453638	1.29862	0.170671
cg01250960	16	85783863	C16orf74	5'UTR	1.21911e-18	1.92072e-16	5.89032e-13	2.85067	0.406217	2.85067	0.406217	1.20276	0.166965
cg20072171	3	62356962	FEZF2	Body	1.24123e-18	1.94968e-16	5.99721e-13	3.80857	0.529401	3.80857	0.529401	1.61799	0.169117
cg19074496	2	220117868	TUBA4B;TUBA4A	TSS200;Body	1.25883e-18	1.96964e-16	6.08226e-13	3.85891	0.431806	3.85891	0.431806	1.64038	0.207287
cg16294013	1	66258022	PDE4B;PDE4B	TSS200;TSS1500	1.2707e-18	1.9849e-16	6.13959e-13	2.82606	0.418571	2.82606	0.418571	1.19352	0.164664
cg10442157	11	61284134	SYT7	3'UTR	1.27105e-18	1.9849e-16	6.14127e-13	2.71343	0.415014	2.71343	0.415014	1.13715	0.163579
cg21464492	2	1691062	PXDN	Body	1.27563e-18	1.99078e-16	6.16344e-13	3.18468	0.419379	-3.18468	-0.419379	1.23477	0.151954
cg19545232	14	70654247	SLC8A3;SLC8A3;SLC8A3;SLC8A3	5'UTR;5'UTR;5'UTR;5'UTR	1.28094e-18	1.99648e-16	6.1891e-13	3.40805	0.444015	3.40805	0.444015	1.44626	0.178214
cg27543103	4	54975677	NA	NA	1.2828e-18	1.99809e-16	6.19808e-13	2.97366	0.428011	2.97366	0.428011	1.25799	0.165869
cg08864042	2	74607470	DCTN1;DCTN1;DCTN1;DCTN1	5'UTR;1stExon;1stExon;5'UTR	1.28804e-18	2.00561e-16	6.22339e-13	2.7129	0.401555	2.7129	0.401555	1.02718	0.14223
cg26206183	14	24457993	DHRS4L2	TSS200	1.30674e-18	2.03276e-16	6.31375e-13	3.26214	0.439984	3.26214	0.439984	1.18469	0.132313
cg06361405	10	104434010	ARL3	3'UTR	1.31406e-18	2.04348e-16	6.34909e-13	3.56787	0.435983	3.56787	0.435983	1.50572	0.166023
cg09480054	2	43020129	HAAO	TSS1500	1.3168e-18	2.04709e-16	6.36236e-13	3.78713	0.473381	3.78713	0.473381	1.58903	0.197367
cg18054172	12	54424902	HOXC4;HOXC5	5'UTR;Body	1.32041e-18	2.05138e-16	6.3798e-13	2.74971	0.413012	2.74971	0.413012	1.1541	0.155809
cg02134353	6	108440118	NA	NA	1.32471e-18	2.05409e-16	6.40056e-13	3.24401	0.45837	3.24401	0.45837	1.24875	0.156293
cg15835232	17	53343075	HLF	Body	1.32925e-18	2.05892e-16	6.42249e-13	2.90436	0.41743	2.90436	0.41743	1.18622	0.160271
cg26719062	6	30095349	NA	NA	1.33427e-18	2.06553e-16	6.44674e-13	2.76186	0.421254	2.76186	0.421254	1.06976	0.143195
cg04879832	16	88717456	CYBA;CYBA	1stExon;5'UTR	1.35762e-18	2.09404e-16	6.55958e-13	3.94962	0.537202	3.94962	0.537202	1.63096	0.184478
cg08669447	19	44203749	NA	NA	1.37273e-18	2.11363e-16	6.63257e-13	2.9728	0.41604	2.9728	0.41604	1.17489	0.165349
cg06679087	10	99473206	MARVELD1;MARVELD1	TSS1500;TSS1500	1.37439e-18	2.11552e-16	6.64061e-13	3.33751	0.465922	3.33751	0.465922	1.41859	0.193075
cg09329826	23	153094594	PDZD4	Body	1.38606e-18	2.13144e-16	6.69697e-13	3.39559	0.49354	3.39559	0.49354	1.44414	0.194253
cg01270241	14	97673030	NA	NA	1.40057e-18	2.14903e-16	6.76708e-13	3.08876	0.418735	-3.08876	-0.418735	1.31128	0.172647
cg07103129	6	50787964	TFAP2B	Body	1.41012e-18	2.16085e-16	6.81323e-13	2.89131	0.421706	2.89131	0.421706	1.15974	0.156563
cg10874556	23	100446569	NA	NA	1.41698e-18	2.16726e-16	6.84638e-13	3.00413	0.444035	3.00413	0.444035	1.27489	0.165309
cg07014673	2	237078733	NA	NA	1.42123e-18	2.17171e-16	6.86694e-13	2.75782	0.413705	2.75782	0.413705	1.16764	0.156494
cg21739934	11	116371391	NA	NA	1.46653e-18	2.23244e-16	7.08578e-13	2.61241	0.402857	2.61241	0.402857	0.939815	0.135873
cg26792821	5	113390882	NA	NA	1.46788e-18	2.23381e-16	7.09233e-13	3.13831	0.455532	3.13831	0.455532	1.16337	0.151263
cg04112211	5	87436327	NA	NA	1.48576e-18	2.25533e-16	7.17873e-13	2.90401	0.419012	2.90401	0.419012	1.08194	0.155022
cg25647300	8	49670412	NA	NA	1.50347e-18	2.2772e-16	7.26427e-13	2.7733	0.419459	2.7733	0.419459	1.12936	0.156718
cg16510657	23	100333950	TMEM35;TMEM35	1stExon;5'UTR	1.50548e-18	2.27954e-16	7.274e-13	3.09516	0.436397	3.09516	0.436397	1.3137	0.187497
cg19414980	7	92673176	NA	NA	1.51071e-18	2.28531e-16	7.29927e-13	2.59515	0.402861	2.59515	0.402861	0.936544	0.132266
cg21961771	12	100750652	SLC17A8;SLC17A8	TSS1500;TSS1500	1.52014e-18	2.29812e-16	7.3448e-13	2.73749	0.419008	2.73749	0.419008	1.04692	0.140046
cg00848728	1	58716018	DAB1;DAB1	5'UTR;1stExon	1.52432e-18	2.30373e-16	7.36502e-13	3.10274	0.405528	3.10274	0.405528	1.32059	0.170601
cg17568996	22	42828125	NFAM1	Body	1.55495e-18	2.33832e-16	7.51302e-13	3.18467	0.434207	3.18467	0.434207	1.35708	0.170026
cg01514828	17	36715074	SRCIN1	Body	1.56175e-18	2.34781e-16	7.54586e-13	3.46381	0.451127	3.46381	0.451127	1.33719	0.174017
cg10784570	11	69452398	NA	NA	1.58604e-18	2.37645e-16	7.66323e-13	2.94769	0.43507	2.94769	0.43507	1.25441	0.166151
cg18450254	3	64200005	PRICKLE2	5'UTR	1.59686e-18	2.38796e-16	7.7155e-13	2.62836	0.401366	2.62836	0.401366	1.11489	0.155808
cg03694713	8	23564156	NKX2-6	TSS1500	1.64948e-18	2.45147e-16	7.96973e-13	2.83051	0.425594	2.83051	0.425594	1.09166	0.155549
cg01179012	2	131595107	NA	NA	1.65201e-18	2.45363e-16	7.98195e-13	3.01515	0.424476	3.01515	0.424476	1.2854	0.15943
cg04448487	20	42875777	GDAP1L1	TSS200	1.66309e-18	2.46439e-16	8.03549e-13	3.25899	0.462055	3.25899	0.462055	1.39216	0.184229
cg25498489	17	8230483	NA	NA	1.66323e-18	2.46439e-16	8.03618e-13	2.99206	0.402392	2.99206	0.402392	1.25454	0.151477
cg20291855	4	13524143	NA	NA	1.67488e-18	2.47806e-16	8.09246e-13	3.17	0.446494	3.17	0.446494	1.32064	0.17146
cg22645427	20	25129520	LOC284798;LOC284798;LOC284798	TSS1500;TSS200;TSS200	1.70232e-18	2.5107e-16	8.22507e-13	3.24028	0.432159	3.24028	0.432159	1.38493	0.162696
cg19045644	4	57976756	IGFBP7	TSS1500	1.71011e-18	2.51834e-16	8.26268e-13	3.65095	0.461402	3.65095	0.461402	1.41948	0.186569
cg08358166	17	18538271	NA	NA	1.71837e-18	2.52743e-16	8.30261e-13	3.18763	0.433318	3.18763	0.433318	1.3623	0.156171
cg23248887	14	38679643	SSTR1	Body	1.71896e-18	2.52753e-16	8.30547e-13	3.02033	0.442624	3.02033	0.442624	1.2527	0.169616
cg00795341	5	79330929	THBS4	TSS200	1.72408e-18	2.53165e-16	8.33016e-13	2.88308	0.421306	2.88308	0.421306	1.22165	0.172762
cg12379948	17	44896424	WNT3	TSS1500	1.72869e-18	2.53721e-16	8.35248e-13	4.77482	0.497999	4.77482	0.497999	2.05373	0.232351
cg05732750	7	6704045	NA	NA	1.73222e-18	2.5393e-16	8.36951e-13	3.18328	0.447984	3.18328	0.447984	1.36071	0.162831
cg23489273	6	29910292	HLA-A	TSS200	1.73951e-18	2.54921e-16	8.40473e-13	3.20385	0.406697	3.20385	0.406697	1.36987	0.149827
cg05947181	23	50557283	SHROOM4;SHROOM4	TSS1500;TSS1500	1.80671e-18	2.62776e-16	8.72942e-13	3.55032	0.429121	3.55032	0.429121	1.31274	0.179655
cg03276785	7	54956202	NA	NA	1.8201e-18	2.64446e-16	8.79412e-13	3.02923	0.458156	3.02923	0.458156	1.06898	0.13566
cg00441573	10	43428471	NA	NA	1.845e-18	2.67299e-16	8.91442e-13	2.86789	0.401934	2.86789	0.401934	1.12265	0.158477
cg02081266	17	59529618	NA	NA	1.89567e-18	2.73525e-16	9.15925e-13	3.35365	0.444905	3.35365	0.444905	1.33231	0.156677
cg03702236	5	9546755	SEMA5A	TSS1500	1.93918e-18	2.7902e-16	9.3695e-13	3.46946	0.46372	3.46946	0.46372	1.41365	0.187159
cg18023455	7	49894664	VWC2	Body	2.05767e-18	2.92411e-16	9.94198e-13	2.8221	0.421928	-2.8221	-0.421928	1.141	0.153655
cg13209481	14	36973483	SFTA3	Body	2.00285e-18	2.8622e-16	9.67709e-13	2.70829	0.401659	2.70829	0.401659	1.12703	0.155865
cg22369786	13	80911626	SPRY2	Body	2.0228e-18	2.88236e-16	9.7735e-13	2.93883	0.43936	2.93883	0.43936	1.25942	0.166444
cg08214995	16	22826243	HS3ST2	1stExon	2.02591e-18	2.88408e-16	9.78855e-13	2.74733	0.417146	2.74733	0.417146	1.10661	0.157894
cg11014124	5	140782297	PCDHGA4;PCDHGA6;PCDHGA1;PCDHGA8;PCDHGA5;PCDHGB1;PCDHGB4;PCDHGA3;PCDHGA2;PCDHGA7;PCDHGB2;PCDHGA9;PCDHGB5;PCDHGA9;PCDHGB3	Body;Body;Body;Body;Body;Body;Body;Body;Body;Body;Body;TSS1500;Body;TSS1500;Body	2.09855e-18	2.97172e-16	1.01395e-12	2.88767	0.43591	2.88767	0.43591	1.08806	0.157498
cg16509851	4	174430614	NA	NA	2.11143e-18	2.98558e-16	1.02017e-12	2.88898	0.402715	2.88898	0.402715	1.23903	0.157922
cg07355189	10	45923374	ALOX5	Body	2.25249e-18	3.14183e-16	1.08833e-12	3.28334	0.416297	3.28334	0.416297	1.25635	0.149567
cg24779587	11	47209163	PACSIN3	TSS1500	2.13607e-18	3.01073e-16	1.03208e-12	3.05317	0.446881	3.05317	0.446881	1.23076	0.167237
cg21899596	4	57522493	HOPX;HOPX;HOPX;HOPX;HOPX;HOPX	1stExon;5'UTR;5'UTR;Body;Body;5'UTR	2.14502e-18	3.02246e-16	1.0364e-12	2.8394	0.429063	2.8394	0.429063	1.1585	0.161506
cg26469991	23	51139481	NA	NA	2.1512e-18	3.02941e-16	1.03939e-12	3.24459	0.420323	3.24459	0.420323	1.30229	0.175937
cg16136262	1	169429604	NA	NA	2.17005e-18	3.05417e-16	1.0485e-12	3.29685	0.47058	3.29685	0.47058	1.41957	0.174274
cg10992014	6	121758817	GJA1	5'UTR	2.17687e-18	3.06021e-16	1.05179e-12	3.32122	0.405077	3.32122	0.405077	1.33685	0.175264
cg09827752	1	2461823	HES5	TSS200	2.18785e-18	3.07e-16	1.05709e-12	3.59909	0.487712	3.59909	0.487712	1.49026	0.168178
cg01861913	3	61550569	PTPRG	Body	2.20102e-18	3.08339e-16	1.06346e-12	2.78346	0.424677	2.78346	0.424677	1.16162	0.160538
cg26452868	10	57387715	NA	NA	2.21943e-18	3.10648e-16	1.07236e-12	3.44653	0.492769	3.44653	0.492769	1.47535	0.180848
cg26870192	6	137242062	SLC35D3	TSS1500	2.23465e-18	3.12446e-16	1.07971e-12	3.28948	0.43476	3.28948	0.43476	1.41753	0.181948
cg16277128	1	146556479	NA	NA	2.30442e-18	3.20317e-16	1.11342e-12	3.74921	0.411158	3.74921	0.411158	1.62097	0.189822
cg26701408	10	102906057	NA	NA	2.30959e-18	3.2065e-16	1.11592e-12	3.13504	0.418368	3.13504	0.418368	1.26825	0.160636
cg13261825	10	98939742	SLIT1	Body	2.3152e-18	3.21075e-16	1.11863e-12	3.1399	0.461756	3.1399	0.461756	1.35309	0.174792
cg12725760	1	192873912	NA	NA	2.32119e-18	3.21814e-16	1.12152e-12	2.93719	0.439593	2.93719	0.439593	1.26375	0.171417
cg11873482	7	97361244	TAC1;TAC1;TAC1;TAC1	TSS200;TSS200;TSS200;TSS200	2.32255e-18	3.2191e-16	1.12218e-12	3.74805	0.527196	3.74805	0.527196	1.62082	0.185862
cg06244497	19	39466575	FBXO17	TSS200	2.3237e-18	3.21977e-16	1.12273e-12	3.28733	0.455395	3.28733	0.455395	1.3649	0.18608
cg16898833	6	26189333	HIST1H4D	TSS200	2.32722e-18	3.22355e-16	1.12444e-12	4.11869	0.487806	4.11869	0.487806	1.78365	0.23242
cg24029517	4	11429531	HS3ST1	5'UTR	2.33333e-18	3.22941e-16	1.12739e-12	3.23684	0.444616	3.23684	0.444616	1.12041	0.142461
cg17036062	23	25034037	ARX;ARX	1stExon;5'UTR	2.35602e-18	3.25615e-16	1.13835e-12	3.06524	0.402767	3.06524	0.402767	1.16485	0.151326
cg08440556	4	83718952	SCD5;SCD5	Body;Body	2.36217e-18	3.26278e-16	1.14132e-12	2.9657	0.437818	2.9657	0.437818	1.27699	0.175529
cg00902147	17	76993394	CANT1;CANT1;CANT1	Body;Body;Body	2.37549e-18	3.27837e-16	1.14776e-12	3.30005	0.461376	-3.30005	-0.461376	1.4247	0.19048
cg23960736	1	4171594	NA	NA	2.4223e-18	3.32777e-16	1.17038e-12	3.9567	0.417158	-3.9567	-0.417158	1.71453	0.196309
cg26786980	3	25469872	RARB;RARB;RARB;RARB	5'UTR;1stExon;1stExon;5'UTR	2.43428e-18	3.34056e-16	1.17616e-12	2.8329	0.425204	2.8329	0.425204	0.792379	0.11132
cg08860070	5	140892822	NA	NA	2.62414e-18	3.55402e-16	1.2679e-12	3.8742	0.539858	3.8742	0.539858	1.49571	0.192868
cg00961866	10	102905737	NA	NA	2.51463e-18	3.43411e-16	1.21499e-12	3.08685	0.457419	3.08685	0.457419	1.3329	0.175253
cg24098326	10	123923050	TACC2;TACC2;TACC2;TACC2	Body;TSS200;TSS200;Body	2.55762e-18	3.48355e-16	1.23576e-12	3.21975	0.409399	3.21975	0.409399	1.34927	0.157496
cg14574728	9	110187656	NA	NA	2.56338e-18	3.48705e-16	1.23854e-12	3.36959	0.471778	3.36959	0.471778	1.40256	0.17869
cg00054525	16	88717587	CYBA	TSS200	2.57674e-18	3.50112e-16	1.245e-12	3.70497	0.420856	3.70497	0.420856	1.48779	0.1531
cg16807089	7	143582499	FAM115A	5'UTR	2.59304e-18	3.52029e-16	1.25287e-12	3.69955	0.522153	3.69955	0.522153	1.60461	0.196343
cg04767500	6	38682956	NA	NA	2.63534e-18	3.56469e-16	1.27331e-12	2.67835	0.404679	2.67835	0.404679	1.15359	0.156347
cg20024850	23	138774368	MCF2	5'UTR	2.69363e-18	3.63438e-16	1.30147e-12	4.93619	0.522662	4.93619	0.522662	1.97396	0.221084
cg17101450	10	102900365	NA	NA	2.71725e-18	3.66319e-16	1.31289e-12	2.92293	0.440082	2.92293	0.440082	1.22682	0.168385
cg17537073	13	24902500	NA	NA	2.72894e-18	3.67689e-16	1.31853e-12	3.16832	0.433826	3.16832	0.433826	1.24502	0.14255
cg19561297	7	102553457	LRRC17;FBXL13;LRRC17;LRRC17;LRRC17;FBXL13	5'UTR;Body;5'UTR;1stExon;1stExon;Body	2.73273e-18	3.67995e-16	1.32037e-12	2.81786	0.423052	2.81786	0.423052	1.21682	0.166694
cg12744820	6	137814960	OLIG3	1stExon	2.73575e-18	3.68196e-16	1.32182e-12	2.80813	0.404718	2.80813	0.404718	1.21254	0.148318
cg03301582	7	95026095	PON3	TSS1500	2.74048e-18	3.6873e-16	1.32411e-12	3.20078	0.467773	3.20078	0.467773	1.38669	0.173651
cg04543008	11	71955332	PHOX2A	TSS200	2.74593e-18	3.69361e-16	1.32674e-12	3.49503	0.413321	3.49503	0.413321	1.51692	0.186621
cg24375409	1	38200920	EPHA10	Body	2.76858e-18	3.71712e-16	1.33769e-12	3.88837	0.527288	3.88837	0.527288	1.691	0.202373
cg07489502	5	140811642	PCDHGA4;PCDHGA11;PCDHGA11;PCDHGA9;PCDHGA1;PCDHGB1;PCDHGB6;PCDHGA12;PCDHGB3;PCDHGB7;PCDHGA6;PCDHGA8;PCDHGA10;PCDHGA12;PCDHGA5;PCDHGB4;PCDHGA3;PCDHGA2;PCDHGA7;PCDHGB2;PCDHGB5	Body;Body;Body;Body;Body;Body;Body;1stExon;Body;Body;Body;Body;Body;1stExon;Body;Body;Body;Body;Body;Body;Body	2.79277e-18	3.74269e-16	1.34938e-12	3.14876	0.467363	3.14876	0.467363	1.25183	0.166837
cg24896649	4	188916726	ZFP42	TSS200	2.79622e-18	3.74561e-16	1.35104e-12	3.07231	0.406622	3.07231	0.406622	1.29988	0.159008
cg06088324	16	19895321	GPRC5B	5'UTR	2.80159e-18	3.75176e-16	1.35363e-12	3.70908	0.463859	3.70908	0.463859	1.5405	0.194604
cg00890485	14	70653919	SLC8A3;SLC8A3;SLC8A3;SLC8A3	5'UTR;5'UTR;5'UTR;5'UTR	2.80992e-18	3.75875e-16	1.35766e-12	2.89555	0.436923	2.89555	0.436923	1.25232	0.172765
cg21695661	1	63796263	NA	NA	2.81128e-18	3.75953e-16	1.35832e-12	2.76581	0.4214	2.76581	0.4214	1.19469	0.165926
cg10692693	7	101688648	CUX1;CUX1;CUX1	Body;Body;Body	2.81445e-18	3.76194e-16	1.35985e-12	2.72962	0.416619	2.72962	0.416619	1.17863	0.160248
cg27014380	3	133393454	NA	NA	2.81854e-18	3.7661e-16	1.36183e-12	3.78868	0.470999	3.78868	0.470999	1.64785	0.208812
cg00763725	23	154842689	TMLHE	TSS200	2.81931e-18	3.7661e-16	1.3622e-12	3.49632	0.494043	3.49632	0.494043	1.42334	0.190098
cg12929487	4	41869175	NA	NA	2.82416e-18	3.77049e-16	1.36454e-12	3.57181	0.50952	3.57181	0.50952	1.55211	0.19002
cg19624849	1	145415412	HFE2;HFE2;HFE2;HFE2	5'UTR;5'UTR;5'UTR;Body	2.84154e-18	3.78896e-16	1.37294e-12	2.98224	0.409266	2.98224	0.409266	1.29123	0.159162
cg10572355	1	119549145	NA	NA	2.86649e-18	3.81856e-16	1.38499e-12	2.64897	0.401863	2.64897	0.401863	1.14335	0.161942
cg00790395	10	94822172	CYP26C1	Body	2.88608e-18	3.83831e-16	1.39446e-12	3.42934	0.497026	3.42934	0.497026	1.49003	0.179159
cg15313226	2	191045668	C2orf88;C2orf88;C2orf88;C2orf88;C2orf88	5'UTR;5'UTR;1stExon;5'UTR;TSS200	2.88949e-18	3.84179e-16	1.39611e-12	3.05016	0.419415	3.05016	0.419415	1.27446	0.174346
cg02467990	7	49813102	VWC2	TSS200	2.92248e-18	3.87499e-16	1.41205e-12	3.65521	0.473262	3.65521	0.473262	1.59055	0.220342
cg08096786	16	57571099	CCDC102A	TSS1500	2.95572e-18	3.90936e-16	1.42811e-12	3.31797	0.473297	3.31797	0.473297	1.34859	0.171631
cg11809014	17	39067081	NA	NA	3.00026e-18	3.95532e-16	1.44963e-12	3.05488	0.453353	3.05488	0.453353	1.32556	0.172125
cg22381068	1	906363	PLEKHN1;PLEKHN1	Body;Body	3.02289e-18	3.98056e-16	1.46056e-12	2.97698	0.449366	2.97698	0.449366	1.20868	0.164135
cg00947032	13	36919960	SPG20;SPG20;SPG20;SPG20	5'UTR;5'UTR;5'UTR;5'UTR	3.07371e-18	4.03017e-16	1.48512e-12	3.17063	0.432988	3.17063	0.432988	1.27481	0.172951
cg01121022	14	104338788	NA	NA	3.07816e-18	4.03381e-16	1.48727e-12	2.64498	0.403991	2.64498	0.403991	1.0665	0.149847
cg09777525	17	74965708	NA	NA	3.08242e-18	4.0347e-16	1.48933e-12	2.6735	0.408526	2.6735	0.408526	1.15413	0.16661
cg10236452	1	208132590	NA	NA	3.11785e-18	4.07088e-16	1.50644e-12	3.89388	0.407873	3.89388	0.407873	1.67297	0.155705
cg19818890	11	76033391	NA	NA	3.18489e-18	4.14557e-16	1.53884e-12	2.78888	0.403482	2.78888	0.403482	1.17385	0.153441
cg23614791	12	81471754	ACSS3	TSS200	3.24054e-18	4.2078e-16	1.56572e-12	3.13394	0.415128	3.13394	0.415128	1.36373	0.166963
cg17199325	14	23821229	SLC22A17;SLC22A17	Body;1stExon	3.25938e-18	4.22658e-16	1.57482e-12	3.14851	0.464832	3.14851	0.464832	1.23557	0.157161
cg19767131	14	92979698	RIN3	TSS1500	3.37058e-18	4.34744e-16	1.62855e-12	3.40032	0.408463	3.40032	0.408463	1.23943	0.166894
cg17759274	19	39260954	NA	NA	3.39829e-18	4.37734e-16	1.64194e-12	2.65746	0.403823	2.65746	0.403823	1.15288	0.153618
cg18438793	1	40149837	HPCAL4	Body	3.4123e-18	4.39422e-16	1.64871e-12	3.32672	0.464948	3.32672	0.464948	1.45163	0.193591
cg10758286	1	15481367	TMEM51;TMEM51;TMEM51;TMEM51	5'UTR;5'UTR;5'UTR;5'UTR	3.44468e-18	4.43237e-16	1.66436e-12	2.94536	0.411586	2.94536	0.411586	1.17262	0.150212
cg03947979	6	78176785	NA	NA	3.4714e-18	4.46082e-16	1.67727e-12	2.96924	0.431885	2.96924	0.431885	1.29299	0.178571
cg13482308	9	37002685	PAX5	Body	3.47539e-18	4.46289e-16	1.67919e-12	3.90702	0.516432	3.90702	0.516432	1.71042	0.17999
cg02586610	3	122745092	SEMA5B	5'UTR	3.48062e-18	4.46586e-16	1.68172e-12	3.21199	0.430898	3.21199	0.430898	1.20126	0.155201
cg17160382	6	121758980	GJA1	5'UTR	3.48235e-18	4.46586e-16	1.68255e-12	3.60346	0.463695	3.60346	0.463695	1.57563	0.205713
cg02177231	1	119529930	TBX15	5'UTR	3.4922e-18	4.47445e-16	1.68731e-12	3.25256	0.470362	3.25256	0.470362	1.41957	0.185709
cg11906781	2	28183394	BRE;BRE;BRE;BRE;BRE	Body;Body;Body;Body;Body	3.51277e-18	4.49723e-16	1.69725e-12	2.65137	0.404463	2.65137	0.404463	1.15128	0.158493
cg09489281	5	43604149	NNT;NNT	5'UTR;5'UTR	3.59098e-18	4.58027e-16	1.73504e-12	4.32065	0.56403	4.32065	0.56403	1.89576	0.191335
cg01908462	4	184718215	NA	NA	3.5928e-18	4.58027e-16	1.73592e-12	3.90881	0.539304	3.90881	0.539304	1.45817	0.171989
cg14258341	1	46914023	NA	NA	3.59745e-18	4.58258e-16	1.73817e-12	3.55162	0.50708	3.55162	0.50708	1.43888	0.175104
cg24287239	13	43148278	TNFSF11;TNFSF11	TSS200;5'UTR	3.63177e-18	4.61777e-16	1.75475e-12	2.97654	0.440966	2.97654	0.440966	1.10244	0.150161
cg09354692	6	160122650	NA	NA	3.70318e-18	4.69005e-16	1.78925e-12	2.78845	0.419902	2.78845	0.419902	1.13869	0.159149
cg06525551	23	137792939	FGF13;FGF13;FGF13;FGF13;FGF13;FGF13	Body;Body;Body;Body;Body;Body	3.75591e-18	4.74316e-16	1.81473e-12	4.51735	0.58182	4.51735	0.58182	1.35264	0.161832
cg16761581	14	24803807	ADCY4	1stExon	3.74529e-18	4.73222e-16	1.8096e-12	4.08452	0.506316	4.08452	0.506316	1.35758	0.132298
cg25859972	3	64670515	ADAMTS9	Body	3.78733e-18	4.77285e-16	1.82991e-12	2.65433	0.406183	2.65433	0.406183	1.15516	0.158608
cg05196026	23	137793096	FGF13;FGF13;FGF13;FGF13;FGF13;FGF13	Body;1stExon;Body;Body;Body;Body	3.80181e-18	4.78611e-16	1.83691e-12	4.53777	0.587829	4.53777	0.587829	1.56706	0.193505
cg08812897	23	20286243	RPS6KA3	TSS1500	3.82688e-18	4.80516e-16	1.84902e-12	3.49519	0.468214	3.49519	0.468214	1.53166	0.160915
cg23906738	14	36987301	NKX2-1;NKX2-1	Body;Body	3.87654e-18	4.85867e-16	1.87302e-12	3.45266	0.443461	3.45266	0.443461	1.51325	0.202941
cg07201456	16	75528813	CHST6	5'UTR	3.87908e-18	4.86059e-16	1.87424e-12	4.41222	0.520182	4.41222	0.520182	1.94071	0.22827
cg22389730	1	161697241	FCRLB	Body	3.90533e-18	4.88714e-16	1.88693e-12	3.57299	0.411277	3.57299	0.411277	1.50077	0.187958
cg02636041	10	43698008	RASGEF1A	Body	4.26515e-18	5.24906e-16	2.06078e-12	4.92199	0.610776	4.92199	0.610776	2.0286	0.223974
cg12506775	10	5734571	C10orf18	5'UTR	4.1278e-18	5.11574e-16	1.99442e-12	2.77857	0.412174	2.77857	0.412174	1.21395	0.165784
cg11670211	11	89224288	NOX4;NOX4;NOX4;NOX4	5'UTR;Body;Body;Body	4.12824e-18	5.11574e-16	1.99463e-12	3.47165	0.457902	3.47165	0.457902	1.52451	0.186082
cg23241781	14	70653964	SLC8A3;SLC8A3;SLC8A3;SLC8A3	5'UTR;5'UTR;5'UTR;5'UTR	4.24385e-18	5.2284e-16	2.05049e-12	2.99584	0.442479	2.99584	0.442479	1.27678	0.171262
cg02058870	14	72053146	SIPA1L1	5'UTR	4.19958e-18	5.18561e-16	2.0291e-12	2.65573	0.408654	2.65573	0.408654	1.1593	0.15917
cg01616225	16	57662347	GPR56;GPR56;GPR56;GPR56;GPR56;GPR56;GPR56	TSS200;TSS200;TSS200;5'UTR;TSS200;5'UTR;TSS200	4.2243e-18	5.21072e-16	2.04104e-12	2.76726	0.421329	2.76726	0.421329	1.15096	0.160044
cg18372607	11	31827084	PAX6;PAX6;PAX6	Body;Body;Body	4.31285e-18	5.29697e-16	2.08383e-12	2.8106	0.41757	2.8106	0.41757	1.18115	0.169431
cg25714826	16	85784062	C16orf74	5'UTR	4.35703e-18	5.34172e-16	2.10517e-12	3.52533	0.46675	3.52533	0.46675	1.37709	0.17719
cg07045330	3	62364315	NA	NA	4.37163e-18	5.35826e-16	2.11223e-12	3.13407	0.403049	3.13407	0.403049	1.35479	0.193628
cg24848035	8	101118525	RGS22	TSS200	4.3909e-18	5.37915e-16	2.12154e-12	2.97913	0.417833	2.97913	0.417833	1.23175	0.150423
cg18572413	2	233741639	NA	NA	4.39355e-18	5.38035e-16	2.12282e-12	3.3941	0.43901	3.3941	0.43901	1.49253	0.189273
cg24947764	4	41881359	NA	NA	4.45553e-18	5.44479e-16	2.15277e-12	2.72625	0.416322	2.72625	0.416322	1.12638	0.154954
cg03796321	15	86162442	AKAP13;AKAP13	Body;Body	4.45878e-18	5.44574e-16	2.15433e-12	3.12087	0.440378	3.12087	0.440378	1.36834	0.168249
cg14832998	7	157530956	PTPRN2;PTPRN2;PTPRN2	Body;Body;Body	4.51047e-18	5.4936e-16	2.17931e-12	3.05944	0.447441	3.05944	0.447441	1.34231	0.176801
cg19790294	16	88717755	CYBA	TSS1500	4.54178e-18	5.52755e-16	2.19444e-12	3.43153	0.486036	3.43153	0.486036	1.17322	0.142262
cg06372850	2	164205188	NA	NA	4.5706e-18	5.55417e-16	2.20837e-12	2.90116	0.417111	2.90116	0.417111	1.21643	0.150356
cg15467646	1	22141014	LDLRAD2	Body	4.5766e-18	5.55733e-16	2.21126e-12	4.06946	0.4777	4.06946	0.4777	1.62224	0.174131
cg00510539	2	27958611	NA	NA	4.63699e-18	5.61373e-16	2.24044e-12	2.63844	0.407456	2.63844	0.407456	1.07426	0.159341
cg22869726	21	34398265	OLIG2;OLIG2	1stExon;5'UTR	4.67594e-18	5.65947e-16	2.25926e-12	3.55138	0.420388	3.55138	0.420388	1.5658	0.195572
cg20059012	12	53613154	RARG;RARG	Body;Body	4.84577e-18	5.81983e-16	2.34132e-12	4.46532	0.536812	4.46532	0.536812	1.87088	0.221778
cg22187722	7	29185965	CPVL;CPVL;CPVL	5'UTR;1stExon;5'UTR	4.67918e-18	5.66197e-16	2.26083e-12	2.95678	0.430045	2.95678	0.430045	1.25244	0.16965
cg07776847	4	140201065	C4orf49	Body	4.73136e-18	5.70796e-16	2.28604e-12	3.32925	0.423205	3.32925	0.423205	1.33468	0.173967
cg00126034	17	44896162	WNT3	TSS200	4.7449e-18	5.71858e-16	2.29258e-12	3.41503	0.41572	3.41503	0.41572	1.50528	0.189661
cg16262614	3	133464971	TF	TSS200	4.76134e-18	5.73553e-16	2.30052e-12	3.05859	0.405161	3.05859	0.405161	1.25518	0.180117
cg15083233	9	112810402	PALM2-AKAP2;AKAP2;PALM2-AKAP2	Body;TSS1500;Body	4.80651e-18	5.7813e-16	2.32235e-12	3.15192	0.462037	3.15192	0.462037	1.38758	0.187986
cg10592478	12	53612641	RARG;RARG	Body;Body	4.8212e-18	5.79608e-16	2.32944e-12	2.97717	0.432368	2.97717	0.432368	1.30904	0.171296
cg12118269	10	102893980	TLX1	Body	4.8419e-18	5.81662e-16	2.33945e-12	3.27793	0.464151	3.27793	0.464151	1.44455	0.177892
cg09967633	16	84918794	CRISPLD2	Body	4.89883e-18	5.87333e-16	2.36695e-12	2.66587	0.406002	2.66587	0.406002	1.1238	0.158563
cg21817737	11	89867704	NAALAD2	TSS200	4.90114e-18	5.87464e-16	2.36807e-12	2.92629	0.411335	2.92629	0.411335	1.28674	0.162806
cg10824705	2	149645724	KIF5C	Body	4.91283e-18	5.8853e-16	2.37372e-12	2.61946	0.403539	2.61946	0.403539	1.08421	0.155864
cg20527270	8	49468688	NA	NA	4.92614e-18	5.89437e-16	2.38015e-12	3.84203	0.464816	3.84203	0.464816	1.58444	0.19274
cg25987744	19	46916588	CCDC8;CCDC8	1stExon;5'UTR	4.93782e-18	5.90028e-16	2.38579e-12	2.68997	0.409934	2.68997	0.409934	1.18032	0.163965
cg22459630	15	68121028	LBXCOR1	Body	4.9384e-18	5.90028e-16	2.38607e-12	2.94598	0.432725	2.94598	0.432725	1.2959	0.180283
cg09671837	7	143582308	FAM115A	5'UTR	4.97601e-18	5.9408e-16	2.40424e-12	2.75203	0.409625	2.75203	0.409625	1.20864	0.167471
cg06805513	23	73641955	SLC16A2	Body	5.01955e-18	5.98244e-16	2.42528e-12	4.13634	0.491484	4.13634	0.491484	1.66791	0.20102
cg01791587	1	110693985	SLC6A17	5'UTR	5.1259e-18	6.09566e-16	2.47667e-12	2.80611	0.405688	2.80611	0.405688	1.23414	0.162516
cg06405186	11	61283968	SYT7	3'UTR	5.1423e-18	6.11065e-16	2.48459e-12	2.9344	0.433595	2.9344	0.433595	1.29221	0.181405
cg05031016	14	24804153	ADCY4	TSS1500	5.20197e-18	6.16639e-16	2.51342e-12	3.53246	0.50212	3.53246	0.50212	1.3068	0.16545
cg14092045	9	116450241	NA	NA	5.30473e-18	6.26974e-16	2.56307e-12	2.98201	0.407183	2.98201	0.407183	1.3149	0.169521
cg24446178	12	100750702	SLC17A8;SLC17A8	TSS200;TSS200	5.30988e-18	6.27122e-16	2.56556e-12	2.74653	0.411252	2.74653	0.411252	1.20846	0.168798
cg02774862	10	70321580	TET1	5'UTR	5.64107e-18	6.58671e-16	2.72558e-12	3.92986	0.542942	3.92986	0.542942	1.60301	0.180652
cg16909733	2	241459847	ANKMY1;ANKMY1	Body;Body	5.35907e-18	6.32089e-16	2.58933e-12	2.97874	0.43023	2.97874	0.43023	1.21803	0.149139
cg03306374	16	23847325	PRKCB;PRKCB;PRKCB;PRKCB	1stExon;5'UTR;5'UTR;1stExon	5.3764e-18	6.33585e-16	2.5977e-12	3.04437	0.406901	3.04437	0.406901	1.24984	0.164951
cg11770080	5	78408179	BHMT	Body	5.37898e-18	6.33735e-16	2.59895e-12	3.29925	0.477812	3.29925	0.477812	1.38098	0.176095
cg07326438	11	57194562	SLC43A3;SLC43A3;SLC43A3;SLC43A3	5'UTR;TSS200;1stExon;5'UTR	5.38119e-18	6.33841e-16	2.60001e-12	3.25755	0.438576	3.25755	0.438576	1.43982	0.193214
cg23829024	6	26018074	HIST1H1A	TSS200	5.52473e-18	6.48167e-16	2.66937e-12	3.32526	0.42862	3.32526	0.42862	1.47147	0.175057
cg20647610	2	228736258	WDR69	TSS200	5.60382e-18	6.55113e-16	2.70758e-12	3.95445	0.510524	3.95445	0.510524	1.75559	0.216914
cg25594119	18	11947571	NA	NA	5.61035e-18	6.55717e-16	2.71073e-12	3.08957	0.444123	3.08957	0.444123	1.3375	0.176676
cg06998282	8	120651398	ENPP2;ENPP2;ENPP2	TSS1500;TSS1500;TSS1500	5.668e-18	6.60605e-16	2.73859e-12	3.92677	0.520985	3.92677	0.520985	1.74371	0.198747
cg13804182	6	30711796	FLOT1;IER3	TSS1500;Body	5.69807e-18	6.63723e-16	2.75312e-12	3.44506	0.453963	3.44506	0.453963	1.48408	0.193845
cg02532096	11	111411289	LAYN;LAYN	5'UTR;1stExon	5.75449e-18	6.69322e-16	2.78038e-12	3.20353	0.442057	3.20353	0.442057	1.26482	0.1688
cg09846875	7	143582630	FAM115A	5'UTR	5.86833e-18	6.79803e-16	2.83538e-12	2.95908	0.433443	2.95908	0.433443	1.30841	0.170541
cg08231349	6	29894644	HCG4P6	TSS1500	5.90164e-18	6.82172e-16	2.85148e-12	2.99483	0.439912	2.99483	0.439912	1.32482	0.168368
cg06947913	12	50297793	FAIM2	TSS200	6.01809e-18	6.94802e-16	2.90774e-12	2.69738	0.414323	2.69738	0.414323	1.0545	0.150103
cg00107772	14	57261886	NA	NA	6.03412e-18	6.96485e-16	2.91549e-12	2.88264	0.426218	2.88264	0.426218	1.27481	0.173162
cg19263700	6	32223236	NA	NA	6.04325e-18	6.97233e-16	2.9199e-12	3.30033	0.420783	3.30033	0.420783	1.46405	0.168778
cg00794881	1	19043573	PAX7;PAX7;PAX7	Body;Body;Body	6.11581e-18	7.04232e-16	2.95496e-12	2.9087	0.40601	2.9087	0.40601	1.28714	0.17033
cg25737323	2	29338100	CLIP4	TSS1500	6.13662e-18	7.06292e-16	2.96501e-12	4.01899	0.507636	4.01899	0.507636	1.74685	0.208515
cg24500959	10	99474813	MARVELD1;MARVELD1;MARVELD1	Body;3'UTR;1stExon	6.14999e-18	7.07394e-16	2.97147e-12	2.97532	0.402268	2.97532	0.402268	1.31757	0.16915
cg08235161	14	57262049	NA	NA	6.15059e-18	7.07394e-16	2.97176e-12	3.04801	0.446655	3.04801	0.446655	1.32807	0.176712
cg05907933	5	77268888	NA	NA	6.16226e-18	7.08062e-16	2.9774e-12	3.19597	0.439139	3.19597	0.439139	1.41764	0.181489
cg20101352	7	29186234	CPVL;CPVL	TSS200;TSS200	6.37226e-18	7.27865e-16	3.07887e-12	3.57424	0.452168	3.57424	0.452168	1.50767	0.187008
cg18420599	18	32173206	DTNA;DTNA;DTNA;DTNA	TSS200;5'UTR;5'UTR;5'UTR	6.40555e-18	7.30424e-16	3.09495e-12	2.62559	0.401152	2.62559	0.401152	1.11105	0.152418
cg11348442	2	220117784	TUBA4B;TUBA4A	TSS200;Body	6.40676e-18	7.30424e-16	3.09554e-12	3.20648	0.429994	3.20648	0.429994	1.37133	0.168695
cg26574003	1	150186289	NA	NA	6.44063e-18	7.33285e-16	3.1119e-12	3.43225	0.406022	3.43225	0.406022	1.48288	0.185808
cg06426416	4	5710403	EVC2;EVC2	5'UTR;TSS200	6.54333e-18	7.43013e-16	3.16152e-12	3.645	0.489871	3.645	0.489871	1.53047	0.20161
cg09187007	1	3514990	MEGF6	Body	6.64686e-18	7.53446e-16	3.21154e-12	3.43561	0.455775	3.43561	0.455775	1.48533	0.18357
cg16783744	8	105478855	DPYS	Body	6.65069e-18	7.5361e-16	3.21339e-12	3.06191	0.435064	3.06191	0.435064	1.28278	0.163235
cg02423318	7	65509125	NA	NA	6.68615e-18	7.56386e-16	3.23053e-12	4.23234	0.552049	4.23234	0.552049	1.89023	0.235797
cg09278708	23	101905837	GPRASP1;GPRASP1;GPRASP1	TSS1500;TSS1500;TSS1500	6.72436e-18	7.59819e-16	3.24899e-12	3.14919	0.46229	3.14919	0.46229	1.3849	0.183619
cg10210594	1	208132787	NA	NA	6.76477e-18	7.63493e-16	3.26851e-12	3.0018	0.429091	3.0018	0.429091	1.31349	0.161315
cg22027897	17	60885856	2010-03-01	TSS200	6.85854e-18	7.72633e-16	3.31382e-12	3.30619	0.470723	3.30619	0.470723	1.23709	0.15079
cg13721134	8	86350390	CA3	TSS1500	6.87155e-18	7.73918e-16	3.32011e-12	2.72848	0.407894	2.72848	0.407894	1.20944	0.152603
cg19370054	2	98964186	CNGA3;CNGA3	5'UTR;5'UTR	6.87421e-18	7.74037e-16	3.32139e-12	3.25461	0.434436	3.25461	0.434436	1.44882	0.183977
cg25975621	1	217311177	ESRRG	TSS200	6.90491e-18	7.76227e-16	3.33622e-12	2.94776	0.443234	2.94776	0.443234	1.30951	0.180037
cg26761826	8	67419572	C8orf46	Body	6.982e-18	7.83799e-16	3.37347e-12	2.778	0.415524	2.778	0.415524	1.2326	0.166544
cg10715092	20	26190354	MIR663	TSS1500	7.03321e-18	7.88998e-16	3.39822e-12	3.11433	0.458133	3.11433	0.458133	1.38602	0.17874
cg00930615	15	60690667	ANXA2;ANXA2;ANXA2;ANXA2	TSS1500;TSS1500;TSS1500;TSS1500	7.05909e-18	7.908e-16	3.41072e-12	3.6008	0.459953	3.6008	0.459953	1.27826	0.178348
cg01561916	2	43020169	HAAO	TSS1500	7.15074e-18	7.98468e-16	3.455e-12	3.79303	0.482439	3.79303	0.482439	1.61633	0.202747
cg08183724	20	21497429	NA	NA	7.15461e-18	7.98468e-16	3.45687e-12	3.25238	0.451818	3.25238	0.451818	1.40474	0.189813
cg16800165	14	85996364	FLRT2	TSS200	7.16353e-18	7.9854e-16	3.46118e-12	3.23821	0.441709	3.23821	0.441709	1.27558	0.162531
cg26104752	1	119527377	TBX15	5'UTR	7.36356e-18	8.17665e-16	3.55783e-12	3.11968	0.420876	3.11968	0.420876	1.36601	0.187117
cg16771578	3	125899895	ALDH1L1	TSS1500	7.41413e-18	8.22375e-16	3.58226e-12	3.95098	0.516759	3.95098	0.516759	1.46703	0.161946
cg13181974	15	37389489	MEIS2;MEIS2;MEIS2;MEIS2;MEIS2;MEIS2;MEIS2	Body;Body;Body;Body;Body;Body;Body	7.44602e-18	8.25533e-16	3.59767e-12	3.33913	0.429777	3.33913	0.429777	1.47906	0.199019
cg00914041	8	91997810	NA	NA	7.54574e-18	8.34483e-16	3.64585e-12	3.5213	0.43155	3.5213	0.43155	1.53977	0.183876
cg19059495	6	30095495	NA	NA	7.66185e-18	8.44809e-16	3.70195e-12	3.27761	0.477348	3.27761	0.477348	1.4639	0.184241
cg08681924	3	62359924	FEZF2	TSS1500	8.17883e-18	8.91718e-16	3.95174e-12	3.53159	0.502124	3.53159	0.502124	1.49752	0.184554
cg21448423	1	55013956	ACOT11;ACOT11;ACOT11;ACOT11	1stExon;5'UTR;1stExon;5'UTR	7.92923e-18	8.69134e-16	3.83114e-12	2.98791	0.445752	2.98791	0.445752	1.18503	0.157065
cg03810476	23	17392798	NHS	TSS1500	8.2937e-18	9.01596e-16	4.00724e-12	3.28715	0.47486	3.28715	0.47486	1.39233	0.188843
cg08901662	2	131595321	NA	NA	8.0313e-18	8.77932e-16	3.88046e-12	4.46338	0.571874	4.46338	0.571874	2.00522	0.246274
cg13735819	19	2253850	JSRP1	Body	8.15568e-18	8.89717e-16	3.94056e-12	2.80891	0.418143	2.80891	0.418143	1.25241	0.159486
cg09445472	10	7709962	ITIH5;ITIH5	TSS1500;TSS1500	8.23842e-18	8.97555e-16	3.98053e-12	3.10871	0.442943	3.10871	0.442943	1.3899	0.167482
cg16629469	6	108440603	NA	NA	8.24939e-18	8.98519e-16	3.98583e-12	2.62624	0.402863	2.62624	0.402863	1.1691	0.166682
cg11332236	15	90039818	RHCG	TSS200	8.2551e-18	8.98534e-16	3.98859e-12	3.91376	0.516471	3.91376	0.516471	1.75694	0.182312
cg01175020	10	102896475	TLX1	Body	8.26812e-18	8.99749e-16	3.99488e-12	2.86711	0.424492	2.86711	0.424492	1.22337	0.159249
cg12638731	13	36045281	NBEA	Body	8.32431e-18	9.03624e-16	4.02203e-12	2.63189	0.402741	2.63189	0.402741	1.10785	0.155679
cg09537620	11	31826574	PAX6;PAX6;PAX6	Body;Body;Body	8.34105e-18	9.05035e-16	4.03012e-12	3.08526	0.432209	3.08526	0.432209	1.37968	0.171787
cg13573928	4	169754534	PALLD;PALLD;PALLD;PALLD	5'UTR;Body;Body;Body	8.36741e-18	9.07691e-16	4.04286e-12	2.70441	0.40882	2.70441	0.40882	1.06694	0.152598
cg15469272	1	91189314	NA	NA	8.41474e-18	9.12006e-16	4.06572e-12	2.62396	0.405008	2.62396	0.405008	1.05043	0.147394
cg20771240	11	133906693	LOC100128239	Body	8.45054e-18	9.1486e-16	4.08302e-12	3.5885	0.498664	3.5885	0.498664	1.60995	0.189985
cg11267955	5	101632327	SLCO4C1	TSS200	8.56181e-18	9.2587e-16	4.13679e-12	2.75535	0.401224	2.75535	0.401224	1.17523	0.166681
cg12265829	14	24804022	ADCY4	TSS200	8.78779e-18	9.45914e-16	4.24597e-12	2.9997	0.439508	2.9997	0.439508	1.01123	0.136224
cg18006568	2	71205891	ANKRD53;ANKRD53	1stExon;1stExon	9.01431e-18	9.67871e-16	4.35542e-12	3.07303	0.435707	3.07303	0.435707	1.37723	0.186416
cg11183365	6	27064769	NA	NA	9.01737e-18	9.67984e-16	4.35689e-12	3.04913	0.442501	3.04913	0.442501	1.36629	0.175517
cg04285033	21	46143498	NA	NA	9.08915e-18	9.73958e-16	4.39158e-12	2.74787	0.405349	2.74787	0.405349	1.18535	0.169591
cg21039708	14	57278729	OTX2OS1	TSS1500	9.09447e-18	9.74172e-16	4.39415e-12	2.93297	0.430839	2.93297	0.430839	1.27871	0.178865
cg14817655	4	188916724	ZFP42	TSS200	9.20929e-18	9.85303e-16	4.44963e-12	2.97837	0.428363	2.97837	0.428363	1.26691	0.170184
cg08668790	19	58220662	ZNF154	TSS200	9.26166e-18	9.90248e-16	4.47493e-12	2.77158	0.419851	2.77158	0.419851	1.23996	0.163996
cg15866977	17	79919578	NOTUM	TSS1500	9.27322e-18	9.91264e-16	4.48051e-12	3.1735	0.434037	3.1735	0.434037	1.42442	0.200166
cg25216704	4	3485393	DOK7;DOK7	Body;Body	9.30563e-18	9.94026e-16	4.49617e-12	2.70711	0.411138	2.70711	0.411138	1.21049	0.169991
cg14095438	8	49468684	NA	NA	9.39348e-18	1.0008e-15	4.53862e-12	3.04789	0.413485	3.04789	0.413485	1.19394	0.161436
cg04384626	4	41882580	NA	NA	9.44941e-18	1.00543e-15	4.56564e-12	2.88956	0.437089	2.88956	0.437089	1.27271	0.179559
cg16283183	3	45718805	LIMD1	3'UTR	9.57478e-18	1.0163e-15	4.62622e-12	2.92546	0.428304	2.92546	0.428304	1.12292	0.144951
cg19656282	2	74742786	TLX2	Body	9.67185e-18	1.02458e-15	4.67312e-12	3.19201	0.430444	3.19201	0.430444	1.34838	0.179813
cg07638650	10	43697849	RASGEF1A	Body	9.72565e-18	1.02915e-15	4.69912e-12	3.93209	0.482668	3.93209	0.482668	1.745	0.206042
cg10513702	1	200003800	NR5A2;NR5A2	Body;Body	9.73273e-18	1.0295e-15	4.70253e-12	3.21595	0.4323	3.21595	0.4323	1.44592	0.181794
cg06970510	12	52401448	GRASP	Body	9.74367e-18	1.03016e-15	4.70782e-12	2.78833	0.424546	2.78833	0.424546	1.24953	0.167225
cg14311670	3	181444999	SOX2OT	Body	9.76437e-18	1.03189e-15	4.71782e-12	3.13339	0.449559	3.13339	0.449559	1.35179	0.179679
cg18005828	10	120031911	NA	NA	9.88551e-18	1.04287e-15	4.77635e-12	2.89887	0.426017	2.89887	0.426017	1.13959	0.147297
cg06769296	11	133906761	LOC100128239	Body	9.94079e-18	1.04779e-15	4.80306e-12	2.81992	0.427909	2.81992	0.427909	1.26481	0.171851
cg15949044	5	140864549	PCDHGA4;PCDHGC3;PCDHGA12;PCDHGA11;PCDHGA11;PCDHGA9;PCDHGA1;PCDHGB1;PCDHGC4;PCDHGB6;PCDHGB3;PCDHGC4;PCDHGB7;PCDHGA6;PCDHGA8;PCDHGA10;PCDHGA5;PCDHGB4;PCDHGA3;PCDHGA2;PCDHGA7;PCDHGB2;PCDHGB5;PCDHGC3	Body;Body;Body;Body;Body;Body;Body;Body;TSS200;Body;Body;TSS200;Body;Body;Body;Body;Body;Body;Body;Body;Body;Body;Body;Body	9.97276e-18	1.05047e-15	4.81851e-12	2.99875	0.444455	2.99875	0.444455	1.30341	0.174631
cg27651229	4	780336	CPLX1	Body	1.00294e-17	1.05591e-15	4.84586e-12	2.97354	0.441997	2.97354	0.441997	1.25177	0.167543
cg18726691	15	90039613	RHCG	1stExon	1.01762e-17	1.06702e-15	4.91679e-12	3.66664	0.516134	3.66664	0.516134	1.65452	0.197092
cg00257296	12	120799373	MSI1	Body	1.03452e-17	1.08064e-15	4.99847e-12	2.71142	0.411473	2.71142	0.411473	1.18519	0.163284
cg06346505	10	116164640	AFAP1L2;AFAP1L2	TSS200;TSS200	1.03655e-17	1.08193e-15	5.00825e-12	2.67343	0.402617	2.67343	0.402617	1.14834	0.157693
cg25547580	18	55103734	ONECUT2	1stExon	1.03766e-17	1.08263e-15	5.01365e-12	4.00232	0.534159	4.00232	0.534159	1.80924	0.198244
cg01528052	6	30095728	NA	NA	1.04438e-17	1.08893e-15	5.0461e-12	3.43272	0.45852	3.43272	0.45852	1.23107	0.165497
cg06102403	20	30458708	TTLL9;DUSP15;DUSP15;DUSP15;TTLL9	5'UTR;TSS1500;TSS1500;TSS1500;1stExon	1.06087e-17	1.10255e-15	5.12577e-12	3.46041	0.411845	3.46041	0.411845	1.50648	0.175152
cg11833968	6	79620685	NA	NA	1.0653e-17	1.10596e-15	5.14716e-12	3.29931	0.467478	3.29931	0.467478	1.48807	0.178051
cg12161228	11	89224506	NOX4;NOX4;NOX4;NOX4;NOX4;NOX4	1stExon;1stExon;5'UTR;5'UTR;5'UTR;Body	1.07341e-17	1.11276e-15	5.18636e-12	3.51946	0.472266	3.51946	0.472266	1.58954	0.177577
cg23258678	1	200004095	NR5A2;NR5A2	Body;Body	1.08225e-17	1.12091e-15	5.22906e-12	3.11726	0.413151	3.11726	0.413151	1.38205	0.181013
cg22864077	2	131185333	NA	NA	1.08291e-17	1.12136e-15	5.23227e-12	2.71654	0.407244	2.71654	0.407244	1.22029	0.161896
cg25174438	4	85403915	NA	NA	1.0873e-17	1.12494e-15	5.25345e-12	2.71043	0.405721	2.71043	0.405721	1.17325	0.163388
cg00177388	5	72677886	NA	NA	1.08989e-17	1.12665e-15	5.26597e-12	2.68004	0.411787	2.68004	0.411787	1.19333	0.166376
cg17757602	5	42952113	NA	NA	1.0996e-17	1.13427e-15	5.31292e-12	3.07669	0.44578	3.07669	0.44578	1.28946	0.17141
cg15816712	8	72630628	NA	NA	1.12402e-17	1.156e-15	5.43091e-12	3.25903	0.422348	-3.25903	-0.422348	1.47188	0.176535
cg08193579	3	169529701	LRRC34	Body	1.18491e-17	1.2114e-15	5.72509e-12	2.9445	0.412683	2.9445	0.412683	1.32899	0.181636
cg08067566	4	13529282	NA	NA	1.1942e-17	1.21909e-15	5.76997e-12	3.56161	0.422404	3.56161	0.422404	1.43009	0.209635
cg13021619	8	23563859	NKX2-6	1stExon	1.19468e-17	1.21932e-15	5.77228e-12	3.69214	0.510932	3.69214	0.510932	1.63236	0.197891
cg06193578	19	35396475	NA	NA	1.21475e-17	1.23538e-15	5.86927e-12	3.0346	0.451252	3.0346	0.451252	1.37161	0.184978
cg01336781	8	23563182	NKX2-6	Body	1.21611e-17	1.23624e-15	5.87584e-12	3.68947	0.477714	3.68947	0.477714	1.51016	0.169065
cg15707833	8	131455276	NA	NA	1.21671e-17	1.23659e-15	5.87875e-12	3.17846	0.405355	3.17846	0.405355	1.3955	0.173597
cg13601435	9	120507431	NA	NA	1.24223e-17	1.25829e-15	6.00203e-12	3.33714	0.480034	3.33714	0.480034	1.46705	0.182723
cg24624901	7	19184273	NA	NA	1.2564e-17	1.27051e-15	6.07049e-12	2.97751	0.435424	2.97751	0.435424	1.34656	0.173464
cg14380270	17	33700747	SLFN11;SLFN11;SLFN11;SLFN11;SLFN11	TSS200;TSS200;TSS200;TSS200;TSS200	1.30227e-17	1.30896e-15	6.29216e-12	3.9253	0.439022	3.9253	0.439022	1.71453	0.190148
cg13969001	1	18958084	PAX7;PAX7;PAX7;PAX7;PAX7;PAX7	5'UTR;1stExon;5'UTR;1stExon;1stExon;5'UTR	1.31361e-17	1.31788e-15	6.34691e-12	3.85916	0.427772	3.85916	0.427772	1.75573	0.198753
cg27494647	7	150038898	RARRES2	TSS200	1.32288e-17	1.32498e-15	6.39171e-12	2.63855	0.406462	2.63855	0.406462	1.15998	0.167771
cg24448259	7	29186110	CPVL;CPVL;CPVL;CPVL	5'UTR;1stExon;1stExon;5'UTR	1.32583e-17	1.32738e-15	6.40595e-12	4.04986	0.433888	4.04986	0.433888	1.84414	0.217832
cg26549701	5	72599503	NA	NA	1.33003e-17	1.33076e-15	6.42624e-12	2.67903	0.40206	2.67903	0.40206	1.06849	0.148416
cg23013309	12	65218841	NA	NA	1.33932e-17	1.33895e-15	6.47116e-12	3.57463	0.504665	3.57463	0.504665	1.10211	0.129531
cg23740882	20	44098387	WFDC2	TSS200	1.35537e-17	1.35248e-15	6.5487e-12	3.92954	0.51448	3.92954	0.51448	1.71318	0.193596
cg09065876	17	45949756	NA	NA	1.38055e-17	1.37307e-15	6.67038e-12	2.93952	0.439628	2.93952	0.439628	1.11688	0.154053
cg01518607	6	27235891	NA	NA	1.38845e-17	1.37979e-15	6.70855e-12	2.84067	0.415063	2.84067	0.415063	1.287	0.167078
cg12435415	3	186490344	NA	NA	1.40088e-17	1.38977e-15	6.76861e-12	3.37662	0.44393	3.37662	0.44393	1.53588	0.182315
cg09500443	5	180018465	SCGB3A1;SCGB3A1	5'UTR;1stExon	1.41873e-17	1.402e-15	6.85485e-12	3.13998	0.459436	3.13998	0.459436	1.42679	0.187156
cg13958426	1	169396637	C1orf114;C1orf114	1stExon;5'UTR	1.42315e-17	1.40531e-15	6.87619e-12	3.89036	0.536236	3.89036	0.536236	1.3787	0.158547
cg23807890	2	228736357	WDR69;WDR69	1stExon;5'UTR	1.44358e-17	1.422e-15	6.97492e-12	3.71602	0.435855	3.71602	0.435855	1.59967	0.213372
cg21672292	8	145025128	PLEC1;PLEC1;PLEC1;PLEC1	Body;Body;Body;TSS200	1.44596e-17	1.42405e-15	6.98638e-12	2.83614	0.417743	2.83614	0.417743	1.25	0.160041
cg27299406	2	43020013	HAAO	TSS1500	1.44907e-17	1.42566e-15	7.00143e-12	4.22074	0.495071	4.22074	0.495071	1.76254	0.213311
cg02285579	23	106516174	NA	NA	1.51854e-17	1.48584e-15	7.33707e-12	3.53836	0.503721	3.53836	0.503721	1.57203	0.196448
cg04603730	13	96204870	CLDN10;CLDN10;CLDN10	TSS200;Body;Body	1.49895e-17	1.46846e-15	7.24245e-12	3.58399	0.41427	3.58399	0.41427	1.56572	0.19172
cg18486102	12	50297777	FAIM2	TSS200	1.51788e-17	1.4855e-15	7.3339e-12	4.56459	0.484359	4.56459	0.484359	1.35848	0.150868
cg02776664	19	12978624	MAST1	Body	1.51965e-17	1.48661e-15	7.34246e-12	3.58815	0.4312	3.58815	0.4312	1.45994	0.18824
cg17052266	7	29186183	CPVL;CPVL	TSS200;TSS200	1.53096e-17	1.49617e-15	7.39709e-12	4.47368	0.505146	4.47368	0.505146	1.77303	0.220025
cg15271616	9	35490515	RUSC2	5'UTR	1.53567e-17	1.49987e-15	7.41984e-12	3.11824	0.451948	3.11824	0.451948	1.42002	0.189283
cg23445461	5	140864733	PCDHGA4;PCDHGC3;PCDHGA12;PCDHGA11;PCDHGA11;PCDHGA9;PCDHGA1;PCDHGB1;PCDHGC4;PCDHGB6;PCDHGB3;PCDHGC4;PCDHGB7;PCDHGA6;PCDHGA8;PCDHGA10;PCDHGA5;PCDHGB4;PCDHGA3;PCDHGA2;PCDHGA7;PCDHGB2;PCDHGB5;PCDHGC3	Body;Body;Body;Body;Body;Body;Body;Body;TSS200;Body;Body;TSS200;Body;Body;Body;Body;Body;Body;Body;Body;Body;Body;Body;Body	1.56173e-17	1.52144e-15	7.54577e-12	3.0133	0.4446	3.0133	0.4446	1.29031	0.171969
cg10286969	16	2765843	PRSS27	Body	1.56358e-17	1.52251e-15	7.55471e-12	2.79619	0.411545	2.79619	0.411545	1.17387	0.156648
cg07602744	7	157484164	PTPRN2;PTPRN2;PTPRN2	Body;Body;Body	1.59055e-17	1.54504e-15	7.68501e-12	3.42517	0.451036	3.42517	0.451036	1.51939	0.191308
cg18437710	19	51522894	KLK10;KLK10;KLK10;KLK10	5'UTR;5'UTR;1stExon;5'UTR	1.59526e-17	1.54868e-15	7.70777e-12	3.29521	0.46193	3.29521	0.46193	0.971372	0.128344
cg17577122	22	19511967	CLDN5;CLDN5	1stExon;Body	1.6015e-17	1.5538e-15	7.7379e-12	3.50539	0.414552	3.50539	0.414552	1.56836	0.205036
cg03376794	16	25704507	HS3ST4	Body	1.60783e-17	1.55868e-15	7.76848e-12	3.384	0.469914	3.384	0.469914	1.54555	0.201401
cg01630690	14	36992001	NA	NA	1.60836e-17	1.55888e-15	7.77104e-12	3.16217	0.459884	3.16217	0.459884	1.35275	0.176707
cg24771804	18	55107755	ONECUT2	Body	1.6209e-17	1.56821e-15	7.83164e-12	3.10335	0.412711	3.10335	0.412711	1.21098	0.159066
cg23008871	17	45949743	NA	NA	1.62147e-17	1.56845e-15	7.83441e-12	2.96187	0.449078	2.96187	0.449078	1.16589	0.159431
cg01733638	4	140201100	C4orf49	Body	1.62598e-17	1.57186e-15	7.85618e-12	3.31023	0.422186	3.31023	0.422186	1.49658	0.210253
cg13012916	14	36973691	SFTA3	Body	1.62805e-17	1.5733e-15	7.86619e-12	2.92269	0.404712	2.92269	0.404712	1.33134	0.18265
cg07431286	5	72526496	NA	NA	1.62847e-17	1.5733e-15	7.86823e-12	3.57881	0.480696	3.57881	0.480696	1.6154	0.189493
cg18425434	10	118429648	C10orf82	TSS200	1.63697e-17	1.57965e-15	7.90932e-12	2.74841	0.400996	2.74841	0.400996	1.25022	0.175683
cg00482488	17	70216332	NA	NA	1.6447e-17	1.58439e-15	7.94663e-12	2.94716	0.436018	2.94716	0.436018	1.34316	0.173316
cg20295992	6	108440280	NA	NA	1.64605e-17	1.58461e-15	7.95315e-12	3.60484	0.503542	3.60484	0.503542	1.41669	0.187215
cg07475973	22	42306951	NA	NA	1.69083e-17	1.61998e-15	8.16955e-12	4.42871	0.526946	4.42871	0.526946	1.77254	0.199973
cg22524657	1	47999163	NA	NA	1.69239e-17	1.62115e-15	8.17707e-12	3.82079	0.527675	3.82079	0.527675	1.68334	0.212489
cg08300419	11	47208959	PACSIN3	TSS1500	1.69656e-17	1.62482e-15	8.19722e-12	3.46066	0.469031	3.46066	0.469031	1.54383	0.1805
cg05573767	6	167171394	RPS6KA2	Body	1.70985e-17	1.63534e-15	8.26145e-12	2.92187	0.437198	2.92187	0.437198	1.27754	0.174487
cg10310168	1	4376380	NA	NA	1.78228e-17	1.69017e-15	8.6114e-12	3.51788	0.410964	-3.51788	-0.410964	1.52725	0.177865
cg24383056	17	48071706	DLX3	Body	1.7206e-17	1.64383e-15	8.31336e-12	2.66981	0.405367	2.66981	0.405367	1.14085	0.159647
cg15672768	5	140741220	PCDHGA4;PCDHGA2;PCDHGB2;PCDHGA1;PCDHGB1;PCDHGA3;PCDHGB2	Body;Body;1stExon;Body;Body;Body;1stExon	1.72864e-17	1.65064e-15	8.35222e-12	2.74799	0.415024	2.74799	0.415024	1.25204	0.157343
cg02822259	17	61615504	KCNH6;KCNH6	Body;Body	1.73006e-17	1.65134e-15	8.35907e-12	3.23181	0.47279	3.23181	0.47279	1.06006	0.141873
cg24759821	12	103311462	PAH	TSS200	1.77414e-17	1.6841e-15	8.57205e-12	2.76647	0.41012	2.76647	0.41012	1.26166	0.174923
cg03186486	3	68980947	FAM19A4;FAM19A4	5'UTR;5'UTR	1.78137e-17	1.68976e-15	8.607e-12	3.59451	0.465579	3.59451	0.465579	1.44189	0.16175
cg00920348	1	66999304	SGIP1	TSS1500	1.78665e-17	1.69298e-15	8.6325e-12	3.06499	0.429225	3.06499	0.429225	1.25929	0.15937
cg27292588	1	45285892	PTCH2	3'UTR	1.79189e-17	1.69694e-15	8.6578e-12	3.23208	0.414831	3.23208	0.414831	1.43295	0.182131
cg23426473	7	155255232	EN2	Body	1.8184e-17	1.71566e-15	8.7859e-12	3.03903	0.419852	3.03903	0.419852	1.3901	0.165969
cg24723331	12	22487219	ST8SIA1;ST8SIA1	5'UTR;1stExon	1.81978e-17	1.71629e-15	8.79256e-12	2.9308	0.42118	2.9308	0.42118	1.32967	0.165469
cg14820415	2	6121680	LOC400940	TSS1500	1.82824e-17	1.72293e-15	8.83347e-12	3.33164	0.456532	3.33164	0.456532	1.49146	0.199539
cg03604011	5	400201	AHRR	Body	1.83161e-17	1.72476e-15	8.84976e-12	3.66489	0.473953	3.66489	0.473953	1.64472	0.193111
cg15124757	2	17699904	RAD51AP2	TSS200	1.83264e-17	1.72506e-15	8.85471e-12	3.06534	0.436224	3.06534	0.436224	1.34472	0.185054
cg24725574	6	29974717	HLA-J;NCRNA00171	Body;Body	1.83647e-17	1.72732e-15	8.87323e-12	3.07821	0.430125	3.07821	0.430125	1.40883	0.184799
cg04926881	7	29024378	NA	NA	1.85787e-17	1.74371e-15	8.9766e-12	2.87601	0.422245	2.87601	0.422245	1.21869	0.165076
cg26043257	4	15780238	CD38	1stExon	1.85788e-17	1.74371e-15	8.97664e-12	3.13006	0.419664	3.13006	0.419664	1.39258	0.185646
cg17279839	7	150038598	RARRES2	5'UTR	1.86572e-17	1.74972e-15	9.01456e-12	2.66435	0.400025	2.66435	0.400025	1.21566	0.16146
cg23235241	16	25704505	HS3ST4	Body	1.87437e-17	1.75715e-15	9.05633e-12	3.65973	0.505142	3.65973	0.505142	1.64407	0.205848
cg20523861	13	70682324	KLHL1;KLHL1;ATXN8OS	1stExon;5'UTR;Body	1.9205e-17	1.79135e-15	9.27921e-12	3.3445	0.457808	3.3445	0.457808	1.36577	0.183921
cg10603004	8	23564294	NKX2-6	TSS1500	1.88403e-17	1.76313e-15	9.10303e-12	2.90842	0.42996	2.90842	0.42996	1.1512	0.156237
cg13887205	5	139525946	NA	NA	1.88526e-17	1.76393e-15	9.10894e-12	2.95785	0.424118	2.95785	0.424118	1.35172	0.177852
cg00169617	3	87138700	NA	NA	1.89441e-17	1.77046e-15	9.15318e-12	2.93916	0.41813	2.93916	0.41813	1.18701	0.155357
cg10204868	2	131512971	FAM123C;FAM123C;FAM123C;FAM123C	TSS1500;TSS200;TSS1500;TSS1500	1.91611e-17	1.78829e-15	9.25799e-12	2.69499	0.409712	2.69499	0.409712	1.14205	0.156096
cg00691999	4	55094011	PDGFRA	TSS1500	1.95893e-17	1.82192e-15	9.46489e-12	3.12076	0.403833	3.12076	0.403833	1.43144	0.188537
cg20891501	14	36979758	SFTA3	Body	1.9731e-17	1.83369e-15	9.53335e-12	2.93288	0.415831	2.93288	0.415831	1.34372	0.180398
cg24341611	17	50235279	CA10;CA10;CA10;CA10	1stExon;5'UTR;5'UTR;5'UTR	1.97459e-17	1.8344e-15	9.54059e-12	3.25706	0.421839	3.25706	0.421839	1.49556	0.195209
cg09403666	10	23461493	NA	NA	1.97912e-17	1.83752e-15	9.56246e-12	2.65261	0.404809	2.65261	0.404809	1.05032	0.14713
cg14904662	8	41655673	ANK1;ANK1;ANK1;ANK1;ANK1	TSS1500;TSS1500;TSS1500;TSS1500;Body	1.99922e-17	1.85297e-15	9.65955e-12	2.72117	0.408704	2.72117	0.408704	1.24486	0.17176
cg22671410	6	29895031	NA	NA	2.03524e-17	1.88203e-15	9.83359e-12	2.745	0.407071	2.745	0.407071	1.25673	0.174725
cg12648074	5	140864474	PCDHGA4;PCDHGC3;PCDHGA12;PCDHGC4;PCDHGA11;PCDHGA11;PCDHGA9;PCDHGA1;PCDHGB1;PCDHGB6;PCDHGC4;PCDHGB3;PCDHGB7;PCDHGA6;PCDHGA8;PCDHGA10;PCDHGA5;PCDHGB4;PCDHGA3;PCDHGA2;PCDHGA7;PCDHGB2;PCDHGB5;PCDHGC3	Body;Body;Body;TSS1500;Body;Body;Body;Body;Body;Body;TSS1500;Body;Body;Body;Body;Body;Body;Body;Body;Body;Body;Body;Body;Body	2.05755e-17	1.89939e-15	9.94138e-12	2.9451	0.439814	2.9451	0.439814	1.32018	0.17982
cg27649239	15	68120393	LBXCOR1	Body	2.10669e-17	1.93687e-15	1.01788e-11	3.28681	0.473052	3.28681	0.473052	1.41364	0.18901
cg21708058	8	38585602	TACC1	TSS200	2.1842e-17	1.99459e-15	1.05534e-11	2.82113	0.413062	2.82113	0.413062	1.21978	0.158704
cg27268352	10	30387860	NA	NA	2.24229e-17	2.0403e-15	1.0834e-11	2.93506	0.434791	2.93506	0.434791	1.34985	0.185083
cg19267596	19	15334821	NA	NA	2.27248e-17	2.0633e-15	1.09799e-11	3.25893	0.427829	3.25893	0.427829	1.44629	0.187666
cg06428055	23	129243872	ELF4;ELF4	5'UTR;5'UTR	2.28296e-17	2.07146e-15	1.10305e-11	4.00906	0.511178	4.00906	0.511178	1.66997	0.187854
cg05143887	12	81471938	ACSS3	1stExon	2.28495e-17	2.07248e-15	1.10401e-11	3.61315	0.430504	3.61315	0.430504	1.64226	0.189435
cg02374745	17	6679564	FBXO39;FBXO39	1stExon;5'UTR	2.29518e-17	2.08059e-15	1.10896e-11	3.1359	0.409911	3.1359	0.409911	1.44528	0.193264
cg10304637	6	6003220	NRN1	Body	2.30185e-17	2.08585e-15	1.11218e-11	2.75159	0.409972	2.75159	0.409972	1.26445	0.177358
cg20988073	3	125900093	ALDH1L1	TSS1500	2.30849e-17	2.08913e-15	1.11539e-11	2.64019	0.402826	2.64019	0.402826	1.09876	0.153618
cg07816687	16	67197186	HSF4;HSF4;FBXL8	TSS200;TSS200;Body	2.31505e-17	2.09392e-15	1.11855e-11	3.4979	0.483258	3.4979	0.483258	1.43424	0.180102
cg01804193	12	63026212	NA	NA	2.36934e-17	2.13392e-15	1.14479e-11	4.37279	0.496603	4.37279	0.496603	1.97454	0.231011
cg06065225	11	65640137	EFEMP2	5'UTR	2.32691e-17	2.10186e-15	1.12429e-11	4.20281	0.403353	4.20281	0.403353	1.94639	0.212017
cg24884703	1	91185422	NA	NA	2.3954e-17	2.15327e-15	1.15738e-11	3.77792	0.503267	3.77792	0.503267	1.69662	0.218391
cg13421439	18	21199515	ANKRD29	Body	2.45675e-17	2.20022e-15	1.18702e-11	3.22166	0.403481	3.22166	0.403481	1.36571	0.166833
cg02373152	6	52227767	PAQR8	5'UTR	2.54174e-17	2.26e-15	1.22809e-11	4.06751	0.547174	4.06751	0.547174	1.83896	0.220261
cg20232986	6	100915767	NA	NA	2.49916e-17	2.23076e-15	1.20751e-11	2.87698	0.423996	2.87698	0.423996	1.32678	0.17496
cg12840719	9	21968233	CDKN2A;CDKN2A;CDKN2A	Body;3'UTR;3'UTR	2.50737e-17	2.23644e-15	1.21148e-11	3.32906	0.482116	3.32906	0.482116	1.44405	0.188804
cg11751344	8	92622592	NA	NA	2.50966e-17	2.23807e-15	1.21259e-11	3.33301	0.462317	-3.33301	-0.462317	1.30887	0.154045
cg00409917	6	29894679	HCG4P6	TSS1500	2.51249e-17	2.24018e-15	1.21395e-11	3.81748	0.47223	3.81748	0.47223	1.76984	0.171524
cg00488692	2	174877566	NA	NA	2.52276e-17	2.24809e-15	1.21891e-11	2.95453	0.420432	2.95453	0.420432	1.23805	0.163914
cg17395064	12	104609476	TXNRD1	TSS200	2.58127e-17	2.2901e-15	1.24719e-11	3.07373	0.442419	3.07373	0.442419	1.42097	0.177776
cg22964842	10	102495141	NA	NA	2.60839e-17	2.30906e-15	1.26029e-11	3.16714	0.457085	3.16714	0.457085	1.42062	0.185603
cg10187879	6	32223208	NA	NA	2.62669e-17	2.32333e-15	1.26913e-11	3.20141	0.461402	3.20141	0.461402	1.48197	0.182325
cg13605988	15	45421612	DUOX1;DUOX1;DUOXA1	TSS1500;TSS1500;5'UTR	2.68598e-17	2.36648e-15	1.29778e-11	3.67885	0.472652	3.67885	0.472652	1.53562	0.205149
cg17911788	17	44343683	NA	NA	2.65793e-17	2.3469e-15	1.28423e-11	2.9509	0.423419	2.9509	0.423419	1.29077	0.179625
cg23398076	2	66664960	MEIS1	Body	2.68402e-17	2.36562e-15	1.29683e-11	3.08738	0.458619	3.08738	0.458619	1.37695	0.186412
cg11044163	7	29186153	CPVL;CPVL	TSS200;TSS200	2.71446e-17	2.38635e-15	1.31154e-11	3.99517	0.458309	3.99517	0.458309	1.7938	0.224504
cg09493505	7	49813111	VWC2	TSS200	2.72975e-17	2.39629e-15	1.31892e-11	3.26646	0.418965	3.26646	0.418965	1.51437	0.219552
cg21327343	23	56258579	KLF8;KLF8	TSS1500;TSS1500	2.7662e-17	2.42214e-15	1.33653e-11	3.19105	0.457595	3.19105	0.457595	1.47934	0.187119
cg07687766	7	129421353	NA	NA	2.77005e-17	2.42507e-15	1.3384e-11	3.571	0.434838	3.571	0.434838	1.3171	0.158995
cg15232539	8	19459672	CSGALNACT1;CSGALNACT1;CSGALNACT1;CSGALNACT1	1stExon;5'UTR;Body;5'UTR	2.92094e-17	2.52967e-15	1.4113e-11	2.88256	0.429521	2.88256	0.429521	1.32341	0.178727
cg23041295	5	15502456	FBXL7	Body	2.9277e-17	2.53507e-15	1.41457e-11	2.95949	0.419751	2.95949	0.419751	1.37216	0.17799
cg23191956	14	29235123	FOXG1	TSS1500	2.93315e-17	2.53797e-15	1.4172e-11	2.73411	0.414045	2.73411	0.414045	1.08298	0.154199
cg25154801	8	41655826	ANK1;ANK1;ANK1;ANK1;ANK1	TSS1500;TSS1500;TSS1500;TSS1500;Body	2.9517e-17	2.55219e-15	1.42616e-11	2.9064	0.405137	2.9064	0.405137	1.34732	0.178214
cg15718581	4	188916581	ZFP42	TSS1500	2.96071e-17	2.55907e-15	1.43052e-11	2.98417	0.426341	2.98417	0.426341	1.17585	0.163733
cg25025879	12	53359317	NA	NA	2.96788e-17	2.56389e-15	1.43398e-11	2.79926	0.41666	2.79926	0.41666	1.27073	0.175316
cg13114305	23	100446736	NA	NA	2.98605e-17	2.5759e-15	1.44276e-11	3.53652	0.500339	3.53652	0.500339	1.64614	0.194243
cg06333058	2	29338077	CLIP4	TSS1500	3.11592e-17	2.67361e-15	1.50551e-11	3.79548	0.424904	3.79548	0.424904	1.6199	0.184109
cg08190858	12	54321346	NA	NA	3.11699e-17	2.67405e-15	1.50603e-11	3.53027	0.480554	3.53027	0.480554	1.61599	0.199567
cg14262681	20	21084420	NA	NA	3.14312e-17	2.69217e-15	1.51865e-11	4.28529	0.551342	4.28529	0.551342	1.76439	0.207411
cg01238435	5	141595696	NA	NA	3.20543e-17	2.73971e-15	1.54876e-11	3.28836	0.467593	3.28836	0.467593	1.49071	0.194885
cg04669815	10	101296619	NA	NA	3.2064e-17	2.74005e-15	1.54923e-11	3.25548	0.446858	3.25548	0.446858	1.51639	0.18139
cg04505435	11	70672511	SHANK2	Body	3.53256e-17	2.96786e-15	1.70682e-11	4.28991	0.572147	4.28991	0.572147	1.55647	0.178857
cg14202850	17	43974869	MAPT;MAPT;MAPT;MAPT;LOC100130148;MAPT;MAPT	5'UTR;5'UTR;5'UTR;5'UTR;Body;5'UTR;5'UTR	3.23402e-17	2.75829e-15	1.56257e-11	3.0444	0.452606	3.0444	0.452606	1.30813	0.176369
cg12812583	8	23567310	NA	NA	3.24493e-17	2.7637e-15	1.56784e-11	3.59282	0.466204	3.59282	0.466204	1.67685	0.183682
cg14568259	9	127421654	NR6A1;NR6A1	Body;Body	3.25889e-17	2.77265e-15	1.57459e-11	3.22818	0.408119	3.22818	0.408119	1.25421	0.172993
cg24846199	7	1283915	NA	NA	3.26196e-17	2.77428e-15	1.57607e-11	3.20101	0.448176	3.20101	0.448176	1.49132	0.184235
cg02381898	4	54970175	NA	NA	3.28115e-17	2.78864e-15	1.58534e-11	2.68214	0.406879	2.68214	0.406879	1.24478	0.168158
cg24530250	11	71955599	PHOX2A	TSS1500	3.28196e-17	2.78884e-15	1.58574e-11	3.63238	0.485723	3.63238	0.485723	1.69616	0.201383
cg26104932	2	219647360	CYP27A1	Body	3.30184e-17	2.80304e-15	1.59534e-11	3.40274	0.468259	3.40274	0.468259	1.56187	0.198413
cg07575518	14	92413497	FBLN5	Body	3.33576e-17	2.82697e-15	1.61173e-11	2.7432	0.403945	2.7432	0.403945	1.27341	0.169954
cg10903903	6	27647843	NA	NA	3.42635e-17	2.89372e-15	1.6555e-11	3.03765	0.431771	3.03765	0.431771	1.4158	0.195542
cg27049766	19	58220516	ZNF154;ZNF154	5'UTR;1stExon	3.48837e-17	2.93891e-15	1.68547e-11	3.47545	0.492355	3.47545	0.492355	1.62471	0.200568
cg02649597	2	45171621	SIX3	Body	3.50524e-17	2.95164e-15	1.69362e-11	2.74591	0.413014	2.74591	0.413014	1.27769	0.171507
cg24845848	4	85414873	NKX6-1	Body	3.51284e-17	2.95644e-15	1.69729e-11	2.98697	0.416823	2.98697	0.416823	1.25771	0.170185
cg20430847	1	2461820	HES5	TSS200	3.57512e-17	2.99684e-15	1.72738e-11	3.82846	0.444209	3.82846	0.444209	1.73089	0.164648
cg22771759	13	24902376	NA	NA	3.63731e-17	3.04106e-15	1.75743e-11	2.78098	0.400035	2.78098	0.400035	1.29585	0.161045
cg20289949	2	43019614	HAAO	1stExon	3.64828e-17	3.04917e-15	1.76273e-11	4.05589	0.493512	4.05589	0.493512	1.85389	0.222671
cg06234063	12	65219392	NA	NA	3.66567e-17	3.05947e-15	1.77113e-11	3.33792	0.474343	3.33792	0.474343	1.1674	0.140308
cg07627485	7	100464958	TRIP6;TRIP6	1stExon;5'UTR	3.76393e-17	3.1269e-15	1.8186e-11	3.53501	0.428566	3.53501	0.428566	1.40634	0.190616
cg13568106	17	26835115	NA	NA	3.69107e-17	3.07643e-15	1.7834e-11	3.0085	0.43975	3.0085	0.43975	1.36066	0.183998
cg07133749	17	29249870	ADAP2	Body	3.71004e-17	3.08851e-15	1.79257e-11	2.80109	0.40709	2.80109	0.40709	1.22052	0.166847
cg23083672	23	13587603	EGFL6;EGFL6	TSS200;TSS200	3.71798e-17	3.09351e-15	1.7964e-11	3.06503	0.448877	3.06503	0.448877	1.39234	0.179536
cg21773872	7	30722320	CRHR2	TSS200	3.81338e-17	3.16069e-15	1.8425e-11	3.82675	0.423855	3.82675	0.423855	1.69251	0.217324
cg15229124	3	139258912	RBP1;RBP1;RBP1	TSS1500;TSS1500;TSS1500	3.81376e-17	3.16069e-15	1.84268e-11	2.92441	0.412289	2.92441	0.412289	1.35251	0.172493
cg06714180	12	54409525	HOXC4;HOXC6;HOXC5	TSS1500;TSS1500;TSS1500	3.84706e-17	3.18392e-15	1.85877e-11	3.27903	0.448461	3.27903	0.448461	1.46345	0.196495
cg22905097	13	43566401	EPSTI1;EPSTI1	TSS200;TSS200	3.94484e-17	3.2537e-15	1.90602e-11	3.37998	0.467778	3.37998	0.467778	1.36415	0.171155
cg18349298	3	158450550	RARRES1;RARRES1	TSS1500;TSS1500	4.02149e-17	3.30563e-15	1.94305e-11	2.84026	0.422174	2.84026	0.422174	1.2033	0.156827
cg21106407	14	57262177	NA	NA	4.03702e-17	3.31671e-15	1.95056e-11	2.93751	0.435657	2.93751	0.435657	1.34959	0.183358
cg25032595	13	96204978	CLDN10;CLDN10;CLDN10;CLDN10	5'UTR;1stExon;Body;Body	4.05579e-17	3.32929e-15	1.95962e-11	2.6709	0.402453	2.6709	0.402453	1.23143	0.178349
cg02036261	14	57276057	OTX2	5'UTR	4.17404e-17	3.41245e-15	2.01676e-11	2.73925	0.404617	2.73925	0.404617	1.19386	0.158503
cg13077262	6	44310350	SPATS1	TSS200	4.18953e-17	3.4233e-15	2.02424e-11	2.72344	0.402694	2.72344	0.402694	0.995625	0.132125
cg14619259	5	141705539	SPRY4;SPRY4	TSS1500;TSS1500	4.32286e-17	3.51449e-15	2.08866e-11	3.5253	0.472854	3.5253	0.472854	1.57638	0.207821
cg20956738	18	55108537	ONECUT2	Body	4.33655e-17	3.52384e-15	2.09528e-11	2.79234	0.408759	2.79234	0.408759	1.30813	0.176927
cg23497752	23	153598077	FLNA;FLNA	Body;Body	4.3754e-17	3.55123e-15	2.11405e-11	3.55604	0.413416	3.55604	0.413416	1.50727	0.184008
cg06532037	2	191045430	C2orf88;C2orf88;C2orf88;C2orf88	5'UTR;TSS1500;TSS200;5'UTR	4.52025e-17	3.65407e-15	2.18404e-11	4.1703	0.466222	4.1703	0.466222	1.94786	0.2092
cg10087036	16	19130461	ITPRIPL2;ITPRIPL2;ITPRIPL2	1stExon;Body;3'UTR	4.53169e-17	3.66209e-15	2.18956e-11	3.0073	0.419607	3.0073	0.419607	1.41306	0.176829
cg05135644	6	108489795	NR2E1	Body	4.54182e-17	3.66966e-15	2.19446e-11	2.84948	0.416791	2.84948	0.416791	1.14388	0.15923
cg10146929	6	26017939	HIST1H1A	1stExon	4.69607e-17	3.77832e-15	2.26899e-11	3.30921	0.467177	3.30921	0.467177	1.5381	0.193946
cg14936968	3	57198533	IL17RD	Body	4.7079e-17	3.78613e-15	2.2747e-11	4.12298	0.535989	4.12298	0.535989	1.65236	0.199651
cg02550961	15	45406866	DUOXA2;DUOX2	1stExon;TSS1500	4.71756e-17	3.79326e-15	2.27937e-11	3.74763	0.466071	3.74763	0.466071	1.67163	0.219029
cg27498387	8	41655789	ANK1;ANK1;ANK1;ANK1;ANK1	TSS1500;TSS1500;TSS1500;TSS1500;Body	4.72493e-17	3.79792e-15	2.28293e-11	2.76621	0.403016	2.76621	0.403016	1.29799	0.164932
cg23831143	8	22960427	TNFRSF10C	TSS200	4.75031e-17	3.8162e-15	2.29519e-11	3.19708	0.432292	3.19708	0.432292	1.37808	0.186668
cg02288341	5	137610226	GFRA3;GFRA3	1stExon;5'UTR	4.75584e-17	3.81896e-15	2.29787e-11	4.08386	0.51986	4.08386	0.51986	1.93089	0.251461
cg03205103	5	38257541	EGFLAM	TSS1500	4.76712e-17	3.82737e-15	2.30331e-11	2.82487	0.406457	2.82487	0.406457	1.32749	0.172066
cg23477967	2	188419087	TFPI;TFPI;TFPI;TFPI	1stExon;5'UTR;1stExon;5'UTR	4.77387e-17	3.83152e-15	2.30658e-11	3.43466	0.459009	3.43466	0.459009	1.54217	0.171097
cg00862116	7	87230344	ABCB1	5'UTR	4.7976e-17	3.84729e-15	2.31804e-11	3.08204	0.401723	3.08204	0.401723	1.45138	0.195402
cg02865822	11	46383141	DGKZ;DGKZ;DGKZ;DGKZ	Body;TSS200;Body;Body	4.84866e-17	3.88123e-15	2.34271e-11	2.96111	0.405173	2.96111	0.405173	1.23373	0.152468
cg02161900	10	28035631	MKX	TSS1500	4.87525e-17	3.89864e-15	2.35556e-11	2.62875	0.403643	2.62875	0.403643	1.22464	0.171729
cg11606461	5	112629604	MCC;MCC	Body;Body	4.88037e-17	3.90136e-15	2.35803e-11	3.82433	0.437984	3.82433	0.437984	1.62503	0.182837
cg27493151	19	38701994	DPF1;DPF1;DPF1	3'UTR;3'UTR;3'UTR	4.88284e-17	3.90148e-15	2.35923e-11	3.82504	0.491382	3.82504	0.491382	1.79341	0.211202
cg08827001	11	111384048	BTG4;C11orf88;C11orf88;MIR34C	TSS1500;TSS1500;TSS1500;TSS200	4.96577e-17	3.95692e-15	2.39929e-11	2.78269	0.404953	2.78269	0.404953	1.13535	0.151732
cg09908110	11	63828713	MACROD1	Body	4.97774e-17	3.96289e-15	2.40508e-11	2.93843	0.429537	2.93843	0.429537	1.38389	0.184965
cg00365499	7	104909430	SRPK2;SRPK2;SRPK2	5'UTR;1stExon;Body	5.08256e-17	4.03107e-15	2.45573e-11	4.32056	0.446109	4.32056	0.446109	1.92502	0.206063
cg21821833	3	42306493	CCK	TSS200	4.98292e-17	3.96636e-15	2.40758e-11	2.90548	0.416833	2.90548	0.416833	1.36807	0.186909
cg22876812	2	71116188	NA	NA	4.99241e-17	3.97195e-15	2.41217e-11	3.07056	0.450096	3.07056	0.450096	1.44758	0.199022
cg12065285	1	155946346	ARHGEF2;ARHGEF2;ARHGEF2	Body;Body;5'UTR	5.06835e-17	4.02244e-15	2.44886e-11	2.84856	0.404806	2.84856	0.404806	1.34135	0.17739
cg17755964	1	2461834	HES5	TSS200	5.21482e-17	4.12175e-15	2.51963e-11	3.33688	0.429108	3.33688	0.429108	1.57136	0.170847
cg18376288	1	8181555	NA	NA	5.2454e-17	4.14186e-15	2.5344e-11	3.19108	0.454682	3.19108	0.454682	1.42432	0.188559
cg03562414	19	52391078	ZNF577;ZNF577;ZNF577	Body;5'UTR;5'UTR	5.25334e-17	4.1461e-15	2.53824e-11	2.95774	0.438564	2.95774	0.438564	1.3131	0.181206
cg18442524	5	137610372	GFRA3	TSS200	5.29483e-17	4.17475e-15	2.55829e-11	3.12805	0.447705	3.12805	0.447705	1.37881	0.196185
cg21799346	11	2905372	CDKN1C;CDKN1C;CDKN1C	Body;Body;Body	5.34712e-17	4.20711e-15	2.58355e-11	4.1869	0.491472	4.1869	0.491472	1.67054	0.195331
cg18334392	5	9547825	SNORD123	TSS1500	5.35228e-17	4.20974e-15	2.58604e-11	3.25281	0.461618	3.25281	0.461618	1.44567	0.188544
cg15934958	3	37212084	LRRFIP2;LRRFIP2;LRRFIP2	5'UTR;5'UTR;5'UTR	5.36949e-17	4.22053e-15	2.59436e-11	2.94911	0.424245	2.94911	0.424245	1.39218	0.176438
cg23255835	2	29338121	CLIP4	TSS200	5.52446e-17	4.32125e-15	2.66924e-11	3.00343	0.431273	3.00343	0.431273	1.41957	0.202377
cg14820199	4	11429415	HS3ST1	5'UTR	5.55784e-17	4.34384e-15	2.68536e-11	2.8009	0.418798	2.8009	0.418798	1.1974	0.167382
cg15994026	4	15780306	CD38	Body	5.6454e-17	4.40231e-15	2.72767e-11	3.76802	0.494954	3.76802	0.494954	1.73805	0.230526
cg06907680	14	91580129	C14orf159;C14orf159;C14orf159;C14orf159;C14orf159	TSS1500;TSS1500;TSS1500;TSS1500;TSS1500	5.64987e-17	4.40508e-15	2.72983e-11	2.85396	0.414865	2.85396	0.414865	1.34832	0.18966
cg01589129	4	74810017	NA	NA	5.77544e-17	4.48706e-15	2.7905e-11	3.16608	0.423132	3.16608	0.423132	1.42166	0.185409
cg12177793	14	24837892	NFATC4;NFATC4	Body;Body	5.82927e-17	4.52597e-15	2.81651e-11	3.15739	0.426788	3.15739	0.426788	1.28878	0.173458
cg12315302	6	26189340	HIST1H4D	TSS200	5.84278e-17	4.53499e-15	2.82304e-11	3.81406	0.419914	3.81406	0.419914	1.70611	0.210143
cg11720950	6	32223114	NA	NA	5.91959e-17	4.58211e-15	2.86015e-11	3.87013	0.475431	3.87013	0.475431	1.75458	0.196422
cg10748765	20	3218905	SLC4A11	TSS1500	5.95072e-17	4.60031e-15	2.87519e-11	3.17487	0.450762	3.17487	0.450762	1.46118	0.193079
cg01663018	15	53097777	NA	NA	5.95677e-17	4.60351e-15	2.87811e-11	3.58418	0.472594	3.58418	0.472594	1.70312	0.214301
cg21601837	3	125900065	ALDH1L1	TSS1500	5.96871e-17	4.61053e-15	2.88389e-11	3.0695	0.452161	3.0695	0.452161	1.13324	0.154261
cg13215579	14	25900545	NA	NA	6.01477e-17	4.64091e-15	2.90614e-11	3.45675	0.432153	-3.45675	-0.432153	1.57857	0.194864
cg22341256	1	18958367	PAX7;PAX7;PAX7	Body;Body;Body	6.07013e-17	4.6769e-15	2.93288e-11	2.87935	0.405825	2.87935	0.405825	1.36352	0.168113
cg23618344	12	54423428	HOXC4;HOXC6;HOXC5;HOXC6	5'UTR;Body;Body;Body	6.27525e-17	4.80582e-15	3.03199e-11	3.55343	0.503903	3.55343	0.503903	1.64211	0.201501
cg07285673	2	29337984	CLIP4	TSS1500	6.15218e-17	4.73107e-15	2.97253e-11	2.75781	0.410404	2.75781	0.410404	1.19431	0.164119
cg10617784	2	71134586	VAX2	Body	6.21706e-17	4.77185e-15	3.00388e-11	2.80965	0.422221	2.80965	0.422221	1.28999	0.173838
cg15496864	10	119312767	NA	NA	6.29626e-17	4.82115e-15	3.04215e-11	3.47889	0.487556	3.47889	0.487556	1.50155	0.192783
cg23300372	5	71015432	CARTPT	Body	6.30739e-17	4.82814e-15	3.04752e-11	2.81624	0.404755	2.81624	0.404755	1.31512	0.186493
cg20098471	11	13032613	RASSF10	Body	6.32351e-17	4.83818e-15	3.05531e-11	3.18436	0.449294	3.18436	0.449294	1.49312	0.201897
cg02348751	4	183064035	MGC45800	Body	6.32958e-17	4.8413e-15	3.05825e-11	4.30587	0.550495	4.30587	0.550495	1.99577	0.214543
cg16297011	4	13539023	NA	NA	6.33449e-17	4.84428e-15	3.06062e-11	2.73162	0.410706	2.73162	0.410706	1.29359	0.172244
cg08614290	7	158938491	VIPR2	TSS1500	6.39173e-17	4.88033e-15	3.08827e-11	2.70684	0.409753	2.70684	0.409753	1.24253	0.168655
cg25953350	11	45167368	PRDM11	Body	6.40779e-17	4.88941e-15	3.09603e-11	2.82412	0.417403	2.82412	0.417403	1.33894	0.185835
cg04319276	19	42445244	NA	NA	6.47414e-17	4.93312e-15	3.12809e-11	2.9123	0.412409	2.9123	0.412409	1.31236	0.177768
cg00460049	1	66998806	SGIP1	TSS1500	6.58815e-17	5.00893e-15	3.18318e-11	2.99192	0.432219	2.99192	0.432219	1.42148	0.172098
cg24520538	6	42739049	NA	NA	6.60865e-17	5.02215e-15	3.19308e-11	2.72929	0.412752	2.72929	0.412752	1.29411	0.174126
cg13506653	4	54965863	GSX2	TSS1500	6.61381e-17	5.02528e-15	3.19558e-11	5.31048	0.62584	5.31048	0.62584	1.87366	0.198219
cg14015044	8	22960619	TNFRSF10C;TNFRSF10C	5'UTR;1stExon	6.71199e-17	5.08867e-15	3.24301e-11	4.14056	0.407791	4.14056	0.407791	1.82908	0.193768
cg19884345	6	26189379	HIST1H4D	TSS200	6.79545e-17	5.14176e-15	3.28334e-11	3.89863	0.436374	3.89863	0.436374	1.68628	0.207703
cg07121856	7	95025736	PON3	TSS200	6.83418e-17	5.16511e-15	3.30205e-11	3.14135	0.428551	3.14135	0.428551	1.47275	0.15691
cg13257636	2	29338109	CLIP4	TSS200	6.844e-17	5.1709e-15	3.30679e-11	3.16781	0.451899	3.16781	0.451899	1.39106	0.193788
cg22399133	2	208989248	CRYGD;CRYGD	1stExon;5'UTR	6.99792e-17	5.26088e-15	3.38116e-11	3.04309	0.441652	3.04309	0.441652	1.44891	0.197551
cg07434284	4	779691	CPLX1	3'UTR	7.01114e-17	5.26827e-15	3.38755e-11	3.08857	0.45494	3.08857	0.45494	1.40745	0.187377
cg00762613	13	36045224	NBEA	Body	7.02041e-17	5.27282e-15	3.39203e-11	2.88842	0.415939	2.88842	0.415939	1.36529	0.176484
cg08818610	6	24910720	FAM65B	5'UTR	7.1698e-17	5.36421e-15	3.46421e-11	2.68083	0.404981	2.68083	0.404981	1.17645	0.163883
cg00295794	13	100641409	NA	NA	7.18979e-17	5.37341e-15	3.47387e-11	3.01107	0.444943	3.01107	0.444943	1.43452	0.197926
cg20129082	11	19736150	LOC100126784;NAV2;NAV2;NAV2	TSS200;Body;Body;Body	7.22944e-17	5.39714e-15	3.49303e-11	3.43685	0.46071	3.43685	0.46071	1.59442	0.197816
cg07492240	4	121994123	C4orf31	TSS1500	7.49426e-17	5.56218e-15	3.62098e-11	2.91066	0.404954	2.91066	0.404954	1.38741	0.174253
cg04421973	3	64670907	ADAMTS9	Body	7.60096e-17	5.62746e-15	3.67253e-11	4.13371	0.430405	4.13371	0.430405	1.75481	0.203675
cg01382864	2	220174251	PTPRN	TSS200	7.64309e-17	5.65094e-15	3.69289e-11	2.87768	0.411015	2.87768	0.411015	1.37215	0.180739
cg11171221	10	124902844	NA	NA	7.74547e-17	5.71876e-15	3.74235e-11	2.89654	0.425733	2.89654	0.425733	1.24401	0.170333
cg12492345	16	54971007	NA	NA	7.75752e-17	5.7259e-15	3.74818e-11	3.20352	0.412576	3.20352	0.412576	1.47682	0.186658
cg14167596	4	4862910	MSX1	Body	7.82952e-17	5.7676e-15	3.78297e-11	2.80399	0.412582	2.80399	0.412582	1.31626	0.179394
cg06629130	18	44787585	NA	NA	7.85218e-17	5.78253e-15	3.79392e-11	2.96904	0.40292	2.96904	0.40292	1.30189	0.160874
cg18639180	14	91580605	C14orf159;C14orf159;C14orf159;C14orf159;C14orf159;C14orf159;C14orf159;C14orf159;C14orf159	1stExon;1stExon;5'UTR;1stExon;5'UTR;5'UTR;TSS1500;1stExon;5'UTR	7.94345e-17	5.8293e-15	3.83801e-11	3.76949	0.422124	3.76949	0.422124	1.56787	0.21309
cg14270292	6	133562494	EYA4;EYA4;EYA4;EYA4;EYA4;EYA4	5'UTR;1stExon;1stExon;1stExon;5'UTR;5'UTR	7.97227e-17	5.84335e-15	3.85194e-11	3.61978	0.418854	3.61978	0.418854	1.71899	0.20958
cg00990022	1	40138052	NT5C1A	TSS1500	8.5232e-17	6.18802e-15	4.11813e-11	3.17758	0.45792	3.17758	0.45792	1.41447	0.182637
cg12098872	19	47742726	NA	NA	8.31341e-17	6.05573e-15	4.01677e-11	3.01976	0.451087	3.01976	0.451087	1.22058	0.157845
cg11095319	11	19263864	E2F8	TSS1500	8.3657e-17	6.09107e-15	4.04203e-11	3.24431	0.457001	3.24431	0.457001	1.49386	0.17899
cg18121066	17	80794274	TBCD;ZNF750	Body;5'UTR	8.38495e-17	6.10324e-15	4.05133e-11	3.0998	0.446014	3.0998	0.446014	1.37489	0.176915
cg04970352	11	44327399	ALX4	Body	8.47601e-17	6.16024e-15	4.09533e-11	2.76772	0.40971	2.76772	0.40971	1.28182	0.174194
cg12647861	23	103268125	MIR1256;H2BFWT	Body;1stExon	8.5216e-17	6.18779e-15	4.11735e-11	2.7939	0.409491	-2.7939	-0.409491	1.33567	0.182369
cg08481491	3	125900108	ALDH1L1	TSS1500	8.59202e-17	6.23143e-15	4.15138e-11	2.76074	0.407987	2.76074	0.407987	1.12173	0.148931
cg00927554	12	95941920	USP44;USP44	5'UTR;5'UTR	8.61627e-17	6.24527e-15	4.1631e-11	2.87041	0.409038	2.87041	0.409038	1.35871	0.18296
cg03749016	8	23564591	NKX2-6	TSS1500	8.84829e-17	6.37804e-15	4.2752e-11	2.99101	0.412793	2.99101	0.412793	1.20389	0.157725
cg00489401	5	180075875	FLT4;FLT4	Body;Body	8.85743e-17	6.38273e-15	4.27962e-11	3.37508	0.471082	3.37508	0.471082	1.62134	0.209929
cg09195491	23	56258900	KLF8;KLF8;KLF8;KLF8	5'UTR;1stExon;1stExon;5'UTR	8.97486e-17	6.45868e-15	4.33635e-11	4.16564	0.489647	4.16564	0.489647	1.99952	0.209211
cg00675569	10	45914840	ALOX5	Body	9.00773e-17	6.47751e-15	4.35224e-11	2.69187	0.408628	2.69187	0.408628	1.28787	0.171601
cg15627710	1	154972140	NA	NA	9.14088e-17	6.56447e-15	4.41657e-11	2.8632	0.40485	2.8632	0.40485	1.25757	0.182408
cg11024449	23	70150787	SLC7A3;SLC7A3	5'UTR;5'UTR	9.31872e-17	6.66511e-15	4.5025e-11	3.34864	0.447779	3.34864	0.447779	1.54507	0.196892
cg22274539	12	103696209	C12orf42;C12orf42	Body;Body	9.31966e-17	6.66511e-15	4.50295e-11	3.66881	0.495604	3.66881	0.495604	1.76729	0.195106
cg25529319	23	154842320	TMLHE	5'UTR	9.52129e-17	6.79624e-15	4.60037e-11	3.1183	0.401947	3.1183	0.401947	1.39436	0.187121
cg19788741	5	101632310	SLCO4C1	TSS200	9.62949e-17	6.85726e-15	4.65265e-11	2.98531	0.416377	2.98531	0.416377	1.41733	0.175063
cg10512745	1	50884480	DMRTA2	Body	9.84262e-17	6.99255e-15	4.75563e-11	4.03038	0.508107	4.03038	0.508107	1.92843	0.215456
cg22474464	20	21492914	NKX2-2	Body	9.96355e-17	7.05771e-15	4.81406e-11	3.65677	0.42952	3.65677	0.42952	1.74114	0.225096
cg23901918	10	105420747	SH3PXD2A	Body	1.00678e-16	7.1211e-15	4.86443e-11	2.8893	0.43262	2.8893	0.43262	1.31267	0.184337
cg22058855	6	27064968	NA	NA	1.01142e-16	7.14872e-15	4.88686e-11	3.24843	0.419948	3.24843	0.419948	1.45427	0.192252
cg20370678	17	58216297	NA	NA	1.0166e-16	7.18002e-15	4.91185e-11	3.58394	0.485762	3.58394	0.485762	1.73033	0.183313
cg06385583	2	12596843	NA	NA	1.04814e-16	7.37694e-15	5.06427e-11	2.87506	0.423153	2.87506	0.423153	1.24204	0.169599
cg04025964	1	200010788	NR5A2;NR5A2	Body;Body	1.05235e-16	7.40011e-15	5.08462e-11	2.8193	0.413964	2.8193	0.413964	1.29697	0.182362
cg08640923	2	220117945	TUBA4B;TUBA4A	TSS200;Body	1.06563e-16	7.47827e-15	5.14879e-11	3.42726	0.461682	3.42726	0.461682	1.45064	0.19522
cg19640166	10	106088711	ITPRIP	5'UTR	1.06889e-16	7.49789e-15	5.16455e-11	3.16969	0.425409	3.16969	0.425409	1.43424	0.191414
cg03323696	5	59189120	PDE4D;PDE4D	Body;1stExon	1.08671e-16	7.59746e-15	5.25061e-11	3.37115	0.466241	3.37115	0.466241	1.47914	0.17458
cg14173147	9	27528300	MOBKL2B	5'UTR	1.10538e-16	7.70793e-15	5.34082e-11	3.53461	0.503026	3.53461	0.503026	1.55879	0.19981
cg09092054	22	19511987	CLDN5;CLDN5	1stExon;Body	1.13663e-16	7.89847e-15	5.49181e-11	3.39989	0.421964	3.39989	0.421964	1.60584	0.221495
cg24115264	13	43149043	TNFSF11;TNFSF11	Body;5'UTR	1.16464e-16	8.05719e-15	5.62714e-11	2.90275	0.404428	2.90275	0.404428	1.24239	0.175167
cg14610403	1	66998812	SGIP1	TSS1500	1.17768e-16	8.12646e-15	5.69015e-11	2.79545	0.417323	2.79545	0.417323	1.34951	0.17434
cg02502361	9	135117928	NTNG2	3'UTR	1.18997e-16	8.19844e-15	5.74956e-11	3.20902	0.429042	3.20902	0.429042	1.53356	0.186896
cg26360792	2	43019997	HAAO	TSS1500	1.21802e-16	8.35747e-15	5.88508e-11	3.76222	0.454302	3.76222	0.454302	1.75317	0.21371
cg19447962	17	17628656	RAI1	5'UTR	1.23532e-16	8.45898e-15	5.96865e-11	2.95215	0.414725	2.95215	0.414725	1.41764	0.187202
cg08498787	11	57250780	NA	NA	1.26987e-16	8.65266e-15	6.1356e-11	3.86733	0.529113	3.86733	0.529113	1.47833	0.175874
cg15394142	12	66275988	HMGA2;HMGA2	Body;Body	1.2864e-16	8.74801e-15	6.21546e-11	3.53503	0.445286	3.53503	0.445286	1.50444	0.198335
cg03970036	2	220174232	PTPRN	TSS200	1.29662e-16	8.80389e-15	6.26485e-11	3.09167	0.433515	3.09167	0.433515	1.456	0.201285
cg22009464	18	32173084	DTNA;DTNA;DTNA;DTNA	TSS200;5'UTR;5'UTR;5'UTR	1.29816e-16	8.81188e-15	6.27229e-11	3.47437	0.489158	3.47437	0.489158	1.68232	0.199714
cg17930194	9	124982834	LHX6;LHX6	Body;Body	1.30736e-16	8.86059e-15	6.31672e-11	2.71127	0.410989	2.71127	0.410989	1.17968	0.152629
cg18525352	12	106533867	NUAK1	TSS200	1.31706e-16	8.91757e-15	6.36358e-11	2.66393	0.408154	2.66393	0.408154	1.17248	0.165567
cg10009830	23	20134904	MAP7D2;MAP7D2;MAP7D2;MAP7D2	TSS200;1stExon;1stExon;1stExon	1.32386e-16	8.95737e-15	6.39646e-11	3.11996	0.440125	3.11996	0.440125	1.4754	0.193632
cg19156875	17	43974446	MAPT;MAPT;MAPT;MAPT;LOC100130148;MAPT;MAPT	5'UTR;5'UTR;5'UTR;5'UTR;Body;5'UTR;5'UTR	1.33214e-16	8.99827e-15	6.43646e-11	3.82072	0.538837	3.82072	0.538837	1.48069	0.178916
cg03816707	20	43726544	KCNS1	Body	1.34225e-16	9.05262e-15	6.4853e-11	2.93134	0.429494	2.93134	0.429494	1.42218	0.175923
cg17053251	10	43429459	NA	NA	1.35278e-16	9.10458e-15	6.53618e-11	2.96081	0.437017	2.96081	0.437017	1.36511	0.190464
cg00970325	3	142683176	PAQR9	TSS1500	1.37369e-16	9.23245e-15	6.63721e-11	2.88911	0.42277	2.88911	0.42277	1.18547	0.163912
cg14449180	6	29894619	HCG4P6	TSS1500	1.39661e-16	9.36563e-15	6.74794e-11	3.55841	0.490814	3.55841	0.490814	1.73015	0.199812
cg19300568	4	2060112	NAT8L	TSS1500	1.4001e-16	9.38127e-15	6.76483e-11	3.66796	0.514943	3.66796	0.514943	1.61843	0.21036
cg15916192	12	63025948	NA	NA	1.40653e-16	9.41914e-15	6.79591e-11	4.23427	0.477212	4.23427	0.477212	1.90115	0.21907
cg03940848	1	229543112	NA	NA	1.41506e-16	9.47228e-15	6.83709e-11	3.47397	0.467727	3.47397	0.467727	1.69316	0.198943
cg23267759	18	19751335	GATA6	Body	1.42615e-16	9.52588e-15	6.89067e-11	2.89274	0.415069	2.89274	0.415069	1.30869	0.16363
cg08924430	4	106067052	TET2;TET2	TSS1500;TSS1500	1.43265e-16	9.55296e-15	6.92208e-11	2.61782	0.401255	2.61782	0.401255	1.16153	0.168455
cg21905630	4	54965904	GSX2	TSS1500	1.44313e-16	9.61268e-15	6.97274e-11	3.59259	0.479773	3.59259	0.479773	1.38243	0.183655
cg00450784	12	106979062	RFX4	Body	1.44521e-16	9.62215e-15	6.98279e-11	3.38619	0.466287	3.38619	0.466287	1.56623	0.193592
cg03966514	13	36919738	SPG20;SPG20;SPG20;SPG20	5'UTR;5'UTR;5'UTR;5'UTR	1.46825e-16	9.75668e-15	7.09408e-11	3.68178	0.489031	3.68178	0.489031	1.7027	0.212691
cg00063174	2	228736253	WDR69	TSS200	1.49824e-16	9.92463e-15	7.23902e-11	3.77643	0.490339	3.77643	0.490339	1.75712	0.224879
cg22455450	19	53038972	ZNF808	5'UTR	1.50652e-16	9.9644e-15	7.279e-11	2.71301	0.412324	2.71301	0.412324	1.28116	0.175639
cg19350360	15	100913948	NA	NA	1.53908e-16	1.01409e-14	7.43634e-11	2.91916	0.412367	2.91916	0.412367	1.3397	0.180306
cg27080287	23	139593505	NA	NA	1.5774e-16	1.03609e-14	7.62147e-11	3.1278	0.407448	3.1278	0.407448	1.52681	0.214186
cg25950112	5	170740870	NA	NA	1.57895e-16	1.03669e-14	7.62899e-11	2.83202	0.415618	2.83202	0.415618	1.27883	0.175295
cg24740531	18	60985732	BCL2;BCL2	Body;Body	1.58186e-16	1.03832e-14	7.64304e-11	4.24626	0.451306	4.24626	0.451306	1.93007	0.228532
cg25764899	1	47697948	NA	NA	1.58942e-16	1.04229e-14	7.67957e-11	3.44376	0.48819	3.44376	0.48819	1.68408	0.199369
cg14193007	17	77953016	TBC1D16	Body	1.61016e-16	1.05289e-14	7.77976e-11	3.25168	0.464576	-3.25168	-0.464576	1.47336	0.19339
cg05571820	4	5709858	EVC2;EVC2	5'UTR;Body	1.61396e-16	1.05451e-14	7.79813e-11	3.61379	0.457823	3.61379	0.457823	1.73323	0.23216
cg18132916	6	79620363	NA	NA	1.62153e-16	1.05889e-14	7.8347e-11	2.89473	0.427203	2.89473	0.427203	1.41208	0.190648
cg08696165	2	45172169	SIX3	3'UTR	1.66922e-16	1.08533e-14	8.06512e-11	3.14315	0.44808	3.14315	0.44808	1.53705	0.18869
cg27277463	12	62585031	FAM19A2	5'UTR	1.67712e-16	1.08959e-14	8.10327e-11	3.31186	0.402208	3.31186	0.402208	1.49618	0.209825
cg05485241	6	137311162	NHEG1	Body	1.67986e-16	1.09123e-14	8.11654e-11	3.14928	0.418932	3.14928	0.418932	1.39589	0.188008
cg03854238	6	22071933	FLJ22536	Body	1.69714e-16	1.10081e-14	8.20002e-11	3.17017	0.464051	3.17017	0.464051	1.41662	0.17953
cg00048743	5	140782367	PCDHGA4;PCDHGA6;PCDHGA9;PCDHGA1;PCDHGA8;PCDHGA5;PCDHGB1;PCDHGB4;PCDHGA3;PCDHGA9;PCDHGA2;PCDHGA7;PCDHGB2;PCDHGB5;PCDHGB3	Body;Body;TSS200;Body;Body;Body;Body;Body;Body;TSS200;Body;Body;Body;Body;Body	1.85823e-16	1.18604e-14	8.97835e-11	3.22505	0.460911	3.22505	0.460911	1.31635	0.17012
cg18102233	23	25034093	ARX	TSS200	1.73756e-16	1.12173e-14	8.39533e-11	4.14511	0.45655	4.14511	0.45655	1.87859	0.217373
cg08814148	23	118407645	NA	NA	1.73948e-16	1.12241e-14	8.40458e-11	3.3078	0.465031	3.3078	0.465031	1.51134	0.180463
cg23363832	3	139258939	RBP1;RBP1;RBP1	TSS1500;TSS1500;TSS1500	1.76918e-16	1.13914e-14	8.54809e-11	3.09193	0.450046	3.09193	0.450046	1.48643	0.192071
cg16127594	1	95393115	CNN3	TSS1500	1.77864e-16	1.1439e-14	8.59382e-11	3.802	0.505105	3.802	0.505105	1.5689	0.198085
cg09535960	8	23193704	LOXL2	Body	1.78691e-16	1.14811e-14	8.63376e-11	2.85128	0.421339	2.85128	0.421339	1.08771	0.144402
cg00765705	12	124865130	NCOR2;NCOR2	Body;Body	1.8031e-16	1.15621e-14	8.71201e-11	2.93498	0.426511	2.93498	0.426511	1.38386	0.186997
cg25691167	7	19184961	FERD3L	1stExon	1.82558e-16	1.16768e-14	8.82062e-11	3.19489	0.4207	3.19489	0.4207	1.42858	0.174976
cg10625533	2	233498682	EFHD1;EFHD1	1stExon;Body	1.88706e-16	1.20111e-14	9.11765e-11	2.89263	0.425834	2.89263	0.425834	1.40939	0.191823
cg03051777	12	115131789	NA	NA	1.93334e-16	1.22653e-14	9.34126e-11	3.19739	0.449957	3.19739	0.449957	1.57098	0.209319
cg04281464	14	70014873	NA	NA	1.95495e-16	1.23943e-14	9.44569e-11	3.90248	0.432373	3.90248	0.432373	1.91763	0.221383
cg04096619	5	9547595	SNORD123;SEMA5A	TSS1500;TSS1500	1.96758e-16	1.24531e-14	9.50669e-11	2.88523	0.424307	2.88523	0.424307	1.38788	0.179483
cg03002352	2	17699688	RAD51AP2;RAD51AP2	1stExon;5'UTR	1.99602e-16	1.26116e-14	9.6441e-11	2.99281	0.427005	2.99281	0.427005	1.2046	0.166906
cg10635122	19	52391090	ZNF577;ZNF577;ZNF577;ZNF577	Body;5'UTR;5'UTR;1stExon	2.00648e-16	1.26744e-14	9.69463e-11	2.86874	0.424865	2.86874	0.424865	1.27369	0.17135
cg03671075	4	78573680	NA	NA	2.09032e-16	1.31336e-14	1.00997e-10	3.03529	0.450568	3.03529	0.450568	1.22374	0.156246
cg07550362	7	97361201	TAC1;TAC1;TAC1;TAC1	TSS200;TSS200;TSS200;TSS200	2.12202e-16	1.33034e-14	1.02529e-10	3.28145	0.464458	3.28145	0.464458	1.49673	0.188061
cg23605961	7	751331	PRKAR1B;PRKAR1B;PRKAR1B;PRKAR1B;PRKAR1B;PRKAR1B	5'UTR;5'UTR;5'UTR;5'UTR;5'UTR;5'UTR	2.1754e-16	1.35884e-14	1.05108e-10	3.24848	0.447893	3.24848	0.447893	1.6022	0.215441
cg09920557	17	61553938	ACE	TSS1500	2.22144e-16	1.38333e-14	1.07333e-10	3.85918	0.460081	3.85918	0.460081	1.58266	0.204615
cg14317285	3	181444870	SOX2OT	Body	2.28612e-16	1.41867e-14	1.10458e-10	3.68109	0.474635	3.68109	0.474635	1.82157	0.208459
cg26615127	1	65731432	DNAJC6	Body	2.28786e-16	1.41957e-14	1.10542e-10	3.28057	0.420665	3.28057	0.420665	1.56534	0.217899
cg04194055	17	77953088	TBC1D16	Body	2.29216e-16	1.42187e-14	1.1075e-10	3.4655	0.481305	-3.4655	-0.481305	1.6251	0.201498
cg23536629	10	101279944	NA	NA	2.3491e-16	1.45107e-14	1.13501e-10	3.32426	0.477001	3.32426	0.477001	1.47817	0.189224
cg06301550	20	37230484	C20orf95	TSS200	2.35326e-16	1.45287e-14	1.13702e-10	2.99534	0.425452	2.99534	0.425452	1.40842	0.192631
cg01283834	4	141488964	UCP1	Body	2.37256e-16	1.46311e-14	1.14634e-10	3.08293	0.441703	3.08293	0.441703	1.45194	0.180796
cg21593030	11	70952175	NA	NA	2.47193e-16	1.5153e-14	1.19436e-10	2.9921	0.412417	2.9921	0.412417	1.35997	0.188839
cg22388634	20	25058429	VSX1	Body	2.43872e-16	1.49912e-14	1.17831e-10	3.66687	0.498967	3.66687	0.498967	1.71316	0.207607
cg27507687	3	48632484	COL7A1	Body	2.47906e-16	1.5189e-14	1.1978e-10	4.12556	0.502443	4.12556	0.502443	2.03346	0.234056
cg10799055	6	27725188	NA	NA	2.5479e-16	1.55614e-14	1.23106e-10	3.25753	0.418335	3.25753	0.418335	1.52412	0.176385
cg23049458	1	62660624	L1TD1;L1TD1	5'UTR;5'UTR	2.5491e-16	1.55648e-14	1.23164e-10	2.76607	0.411299	2.76607	0.411299	1.28945	0.174301
cg00957641	12	103406953	NA	NA	2.57805e-16	1.57197e-14	1.24563e-10	2.88045	0.42841	2.88045	0.42841	1.15061	0.157409
cg08518631	10	102905681	NA	NA	2.65754e-16	1.61351e-14	1.28403e-10	3.61186	0.472306	3.61186	0.472306	1.47462	0.166661
cg00480331	3	187455371	BCL6;BCL6	5'UTR;TSS1500	2.67666e-16	1.6239e-14	1.29327e-10	3.49746	0.497702	3.49746	0.497702	1.34842	0.182289
cg14000361	6	10882336	GCM2	TSS1500	2.6877e-16	1.62915e-14	1.29861e-10	3.30601	0.476645	3.30601	0.476645	1.53875	0.195595
cg26029345	8	22960820	TNFRSF10C	Body	2.71224e-16	1.64136e-14	1.31046e-10	3.21568	0.44043	3.21568	0.44043	1.56788	0.213437
cg15174396	6	29796363	HLA-G	Body	2.72531e-16	1.64763e-14	1.31678e-10	2.90455	0.413535	2.90455	0.413535	1.31567	0.175305
cg05298922	2	175191045	NA	NA	2.72641e-16	1.64808e-14	1.31731e-10	3.83636	0.479037	3.83636	0.479037	1.77083	0.223227
cg03103218	11	63828672	MACROD1	Body	2.94416e-16	1.76295e-14	1.42252e-10	3.18175	0.426468	3.18175	0.426468	1.40712	0.166445
cg04548856	14	57284528	OTX2OS1	Body	2.81604e-16	1.694e-14	1.36062e-10	3.01834	0.433675	3.01834	0.433675	1.49843	0.193806
cg18252616	13	22243392	NA	NA	2.83624e-16	1.70466e-14	1.37038e-10	2.83537	0.401375	2.83537	0.401375	1.40615	0.184371
cg12227172	19	52391411	ZNF577;ZNF577;ZNF577	TSS1500;TSS200;TSS1500	2.85728e-16	1.71581e-14	1.38054e-10	3.54873	0.451894	3.54873	0.451894	1.63232	0.21223
cg25888561	10	44163067	NA	NA	2.86456e-16	1.71976e-14	1.38406e-10	3.09387	0.443342	3.09387	0.443342	1.53742	0.196879
cg07627556	11	115530590	NA	NA	2.86662e-16	1.72078e-14	1.38505e-10	3.583	0.427268	3.583	0.427268	1.74207	0.212199
cg26119367	2	17699620	RAD51AP2	1stExon	2.88632e-16	1.7311e-14	1.39457e-10	3.54789	0.447726	3.54789	0.447726	1.54578	0.20451
cg06918474	5	126205081	2003-03-01	3'UTR	2.9006e-16	1.73945e-14	1.40147e-10	2.98248	0.436529	2.98248	0.436529	1.42186	0.185391
cg04582364	5	52778441	FST;FST	Body;Body	2.95529e-16	1.76873e-14	1.4279e-10	3.97006	0.418096	3.97006	0.418096	1.88907	0.21061
cg13300273	1	200842890	GPR25	1stExon	2.98087e-16	1.78206e-14	1.44026e-10	2.95728	0.429953	2.95728	0.429953	1.47008	0.189138
cg20092531	18	54789058	NA	NA	3.00558e-16	1.79417e-14	1.4522e-10	3.56783	0.435735	3.56783	0.435735	1.77942	0.206469
cg00552704	6	32121420	PPT2;PPT2	TSS1500;Body	3.01255e-16	1.79756e-14	1.45556e-10	3.19135	0.418226	3.19135	0.418226	1.58913	0.183749
cg15261247	7	129425731	NA	NA	3.02743e-16	1.80475e-14	1.46275e-10	2.74608	0.409352	2.74608	0.409352	1.30528	0.172675
cg25881804	20	21081901	NA	NA	3.02822e-16	1.805e-14	1.46314e-10	2.99428	0.415836	2.99428	0.415836	1.48955	0.177831
cg00697992	2	139537131	NXPH2	Body	3.05404e-16	1.81823e-14	1.47561e-10	2.77303	0.41324	2.77303	0.41324	1.33022	0.184447
cg18395917	11	76033367	NA	NA	3.077e-16	1.83024e-14	1.4867e-10	3.0419	0.445094	3.0419	0.445094	1.51389	0.211141
cg18843682	12	54425156	HOXC4;HOXC5	5'UTR;Body	3.0873e-16	1.83533e-14	1.49168e-10	2.71567	0.410538	2.71567	0.410538	1.30085	0.179482
cg26568372	1	91190173	NA	NA	3.09342e-16	1.83797e-14	1.49464e-10	3.09417	0.448707	3.09417	0.448707	1.54116	0.202395
cg03789645	7	148394842	CUL1	TSS1500	3.15855e-16	1.87278e-14	1.52611e-10	3.04415	0.43956	3.04415	0.43956	1.51676	0.197259
cg10005224	12	54424964	HOXC4;HOXC5	5'UTR;Body	3.16776e-16	1.87775e-14	1.53056e-10	2.99397	0.446492	2.99397	0.446492	1.31903	0.172691
cg27090216	8	22960461	TNFRSF10C;TNFRSF10C	5'UTR;1stExon	3.18663e-16	1.88663e-14	1.53968e-10	3.17784	0.445188	3.17784	0.445188	1.43433	0.191988
cg12799885	10	74020976	NA	NA	3.31088e-16	1.95063e-14	1.59971e-10	3.58855	0.465385	3.58855	0.465385	1.47102	0.186454
cg01893212	7	49813088	VWC2	TSS200	3.32997e-16	1.96092e-14	1.60893e-10	3.02857	0.404295	3.02857	0.404295	1.51128	0.208572
cg14380111	15	81426360	C15orf26	TSS1500	3.33746e-16	1.96437e-14	1.61255e-10	3.24516	0.456926	3.24516	0.456926	1.62139	0.201364
cg14272084	14	61685564	NA	NA	3.35171e-16	1.97203e-14	1.61944e-10	2.81349	0.408368	2.81349	0.408368	1.34357	0.175085
cg01335367	12	110172208	MGC14436;MGC14436;C12orf34	Body;Body;5'UTR	3.39243e-16	1.99042e-14	1.63911e-10	2.8847	0.428166	2.8847	0.428166	1.36759	0.1817
cg00447833	8	30243260	RBPMS;RBPMS;RBPMS;RBPMS	Body;Body;Body;Body	3.43979e-16	2.01356e-14	1.66199e-10	3.81039	0.449434	3.81039	0.449434	1.72991	0.220259
cg23244790	5	140811102	PCDHGA4;PCDHGA11;PCDHGA11;PCDHGA9;PCDHGA1;PCDHGB1;PCDHGB6;PCDHGA12;PCDHGB3;PCDHGB7;PCDHGA6;PCDHGA8;PCDHGA10;PCDHGA12;PCDHGA5;PCDHGB4;PCDHGA3;PCDHGA2;PCDHGA7;PCDHGB2;PCDHGB5	Body;Body;Body;Body;Body;Body;Body;1stExon;Body;Body;Body;Body;Body;1stExon;Body;Body;Body;Body;Body;Body;Body	3.44158e-16	2.01436e-14	1.66286e-10	2.79131	0.403552	2.79131	0.403552	1.38794	0.181554
cg27280004	19	2489065	NA	NA	3.47359e-16	2.03089e-14	1.67833e-10	3.78914	0.496459	3.78914	0.496459	1.31466	0.162168
cg17629929	5	1875548	NA	NA	3.47906e-16	2.03359e-14	1.68097e-10	3.02226	0.443711	3.02226	0.443711	1.48384	0.196004
cg23647037	23	119150375	NA	NA	3.4891e-16	2.03749e-14	1.68582e-10	2.95371	0.430823	2.95371	0.430823	1.47532	0.191828
cg10065823	9	96108467	C9orf129;C9orf129	1stExon;5'UTR	3.5064e-16	2.04562e-14	1.69418e-10	3.13877	0.456707	3.13877	0.456707	1.56158	0.205775
cg23296408	14	91580613	C14orf159;C14orf159;C14orf159;C14orf159;C14orf159;C14orf159;C14orf159;C14orf159;C14orf159	1stExon;1stExon;5'UTR;1stExon;5'UTR;5'UTR;TSS1500;1stExon;5'UTR	3.5168e-16	2.05094e-14	1.6992e-10	4.37266	0.463722	4.37266	0.463722	1.89388	0.243977
cg10356613	17	35294491	LHX1	TSS200	3.51798e-16	2.05138e-14	1.69977e-10	3.57994	0.416241	3.57994	0.416241	1.71431	0.210932
cg06093379	17	44896080	WNT3;WNT3	5'UTR;1stExon	3.52301e-16	2.05357e-14	1.7022e-10	3.30467	0.432423	3.30467	0.432423	1.54265	0.199799
cg02896496	23	54385394	WNK3;WNK3	TSS1500;TSS1500	3.53302e-16	2.05866e-14	1.70704e-10	3.20888	0.430692	3.20888	0.430692	1.60574	0.1856
cg25358039	12	81471757	ACSS3	TSS200	3.58178e-16	2.0833e-14	1.7306e-10	3.49664	0.448867	3.49664	0.448867	1.50448	0.178325
cg09624466	14	57278710	OTX2OS1	TSS1500	3.65708e-16	2.12021e-14	1.76698e-10	2.74636	0.400946	2.74636	0.400946	1.23435	0.168153
cg22579265	10	94180383	NA	NA	3.69973e-16	2.14006e-14	1.78759e-10	3.06116	0.420644	3.06116	0.420644	1.46696	0.171399
cg20818417	1	76082690	NA	NA	3.74854e-16	2.16337e-14	1.81117e-10	3.48011	0.472345	3.48011	0.472345	1.45147	0.198899
cg06716182	11	96074944	MAML2	1stExon	3.76398e-16	2.16995e-14	1.81863e-10	3.3746	0.449144	3.3746	0.449144	1.60076	0.205712
cg03673965	6	108497734	NR2E1	Body	3.78783e-16	2.18108e-14	1.83015e-10	2.95103	0.428241	2.95103	0.428241	1.47765	0.189569
cg14702570	2	74259524	NA	NA	3.79772e-16	2.18549e-14	1.83493e-10	2.87841	0.416997	2.87841	0.416997	1.44069	0.18818
cg26288577	14	91580429	C14orf159;C14orf159;C14orf159;C14orf159;C14orf159;C14orf159;C14orf159;C14orf159;C14orf159	1stExon;1stExon;5'UTR;1stExon;5'UTR;5'UTR;TSS1500;1stExon;5'UTR	3.80933e-16	2.19139e-14	1.84054e-10	3.68843	0.445847	3.68843	0.445847	1.58802	0.204452
cg12975230	18	73167671	NA	NA	3.85209e-16	2.21229e-14	1.8612e-10	4.34961	0.51139	4.34961	0.51139	1.98261	0.212591
cg26237681	6	10887185	SYCP2L;SYCP2L	1stExon;5'UTR	3.85705e-16	2.21462e-14	1.8636e-10	3.30447	0.438099	3.30447	0.438099	1.63366	0.2057
cg10262387	6	29855435	HLA-H	Body	3.90437e-16	2.23727e-14	1.88646e-10	2.91344	0.419306	2.91344	0.419306	1.4598	0.184772
cg08364561	11	31846844	NA	NA	3.9093e-16	2.23983e-14	1.88885e-10	2.74091	0.410039	2.74091	0.410039	1.29061	0.177805
cg13397632	23	106750861	NA	NA	3.95938e-16	2.26235e-14	1.91304e-10	2.68371	0.404123	2.68371	0.404123	1.2792	0.170333
cg10305311	13	96204873	CLDN10;CLDN10;CLDN10	TSS200;Body;Body	4.04997e-16	2.30566e-14	1.95681e-10	4.26769	0.456036	4.26769	0.456036	1.88773	0.223167
cg24158594	8	60030763	TOX	Body	4.05941e-16	2.30997e-14	1.96137e-10	3.62886	0.433012	3.62886	0.433012	1.79436	0.248175
cg14666564	2	177030228	HOXD3	5'UTR	4.0732e-16	2.31553e-14	1.96803e-10	2.9493	0.424865	2.9493	0.424865	1.42781	0.190059
cg24811864	18	55019711	ST8SIA3	TSS200	4.1706e-16	2.36015e-14	2.0151e-10	2.96707	0.434004	2.96707	0.434004	1.46568	0.199368
cg16732616	1	50886782	DMRTA2	Body	4.17325e-16	2.36137e-14	2.01638e-10	4.52097	0.46	4.52097	0.46	2.01284	0.173758
cg03995122	6	29894642	HCG4P6	TSS1500	4.26751e-16	2.40626e-14	2.06192e-10	4.22292	0.521547	4.22292	0.521547	2.13255	0.193494
cg14192401	2	233368543	NA	NA	4.28397e-16	2.41413e-14	2.06987e-10	2.69148	0.409015	2.69148	0.409015	1.02756	0.143012
cg17394649	6	29760164	HCG4	Body	4.34517e-16	2.44491e-14	2.09944e-10	3.35812	0.415433	3.35812	0.415433	1.56334	0.193047
cg07785447	14	95235127	GSC	Body	4.35799e-16	2.45127e-14	2.10564e-10	2.92501	0.421824	2.92501	0.421824	1.45853	0.193861
cg01834022	4	5710411	EVC2;EVC2	5'UTR;TSS200	4.38117e-16	2.46201e-14	2.11684e-10	3.25494	0.441278	3.25494	0.441278	1.48053	0.199972
cg21042456	7	1270558	NA	NA	4.45174e-16	2.49644e-14	2.15094e-10	2.95986	0.418591	2.95986	0.418591	1.48946	0.198
cg05542338	4	5710407	EVC2;EVC2	5'UTR;TSS200	4.55666e-16	2.54756e-14	2.20163e-10	3.17393	0.408018	3.17393	0.408018	1.42028	0.18609
cg08848774	17	43047733	NA	NA	4.59885e-16	2.56821e-14	2.22201e-10	4.22206	0.48235	4.22206	0.48235	2.0639	0.249394
cg05769889	12	89744701	DUSP6;DUSP6	Body;Body	4.64157e-16	2.58847e-14	2.24265e-10	3.16057	0.470388	3.16057	0.470388	1.12563	0.152191
cg17852104	23	102000694	BHLHB9;BHLHB9;BHLHB9;BHLHB9;BHLHB9;BHLHB9;BHLHB9;BHLHB9	5'UTR;5'UTR;5'UTR;5'UTR;5'UTR;TSS1500;5'UTR;TSS1500	4.82536e-16	2.67814e-14	2.33146e-10	2.7882	0.416905	2.7882	0.416905	1.36974	0.183337
cg02575448	5	140749735	PCDHGA4;PCDHGB3;PCDHGA1;PCDHGA5;PCDHGB1;PCDHGA3;PCDHGB3;PCDHGA2;PCDHGB2	Body;TSS1500;Body;Body;Body;Body;TSS1500;Body;Body	4.72349e-16	2.6296e-14	2.28223e-10	2.79527	0.409093	2.79527	0.409093	1.28189	0.180284
cg26596964	10	102495354	NA	NA	4.78107e-16	2.65768e-14	2.31005e-10	4.20662	0.501904	4.20662	0.501904	1.94964	0.216887
cg24182521	20	44541013	PLTP;PLTP	TSS1500;TSS1500	4.83861e-16	2.68442e-14	2.33786e-10	3.04723	0.42494	3.04723	0.42494	1.45049	0.192086
cg06371502	1	197879766	NA	NA	4.90066e-16	2.71449e-14	2.36784e-10	2.98474	0.409706	2.98474	0.409706	1.45311	0.20228
cg11174855	10	134598352	NKX6-2	3'UTR	4.9818e-16	2.75374e-14	2.40704e-10	3.05274	0.445331	3.05274	0.445331	1.39561	0.167697
cg14382750	9	100264941	TMOD1;TMOD1	5'UTR;5'UTR	5.15706e-16	2.83408e-14	2.49172e-10	2.98868	0.422803	2.98868	0.422803	1.44555	0.19042
cg09969277	15	89922328	LOC254559	Body	5.16386e-16	2.8362e-14	2.49501e-10	2.75556	0.413467	2.75556	0.413467	1.39094	0.191623
cg12879143	3	138679347	NA	NA	5.25446e-16	2.87909e-14	2.53878e-10	2.69145	0.403583	2.69145	0.403583	1.3253	0.182842
cg19010054	19	51416010	NA	NA	5.30094e-16	2.90192e-14	2.56124e-10	3.2145	0.437744	3.2145	0.437744	1.58942	0.21984
cg15610027	18	32173227	DTNA;DTNA;DTNA;DTNA	TSS200;5'UTR;5'UTR;5'UTR	5.38114e-16	2.93751e-14	2.59999e-10	3.28402	0.445681	3.28402	0.445681	1.47803	0.190857
cg26210445	2	162273326	TBR1	1stExon	5.38284e-16	2.93811e-14	2.60081e-10	2.84576	0.429195	2.84576	0.429195	1.34038	0.187019
cg22535307	15	48938370	FBN1	TSS1500	5.48205e-16	2.98652e-14	2.64875e-10	4.26363	0.420967	4.26363	0.420967	1.78741	0.223219
cg09350274	5	137610396	GFRA3	TSS200	5.50386e-16	2.99739e-14	2.65928e-10	3.83969	0.494261	3.83969	0.494261	1.77068	0.222991
cg05110133	20	3220565	NA	NA	5.56505e-16	3.02628e-14	2.68885e-10	3.21665	0.412901	3.21665	0.412901	1.6215	0.220794
cg03307401	19	51568260	KLK13	Body	5.76591e-16	3.1211e-14	2.7859e-10	4.80776	0.517309	4.80776	0.517309	2.17594	0.250213
cg02503874	7	19184427	FERD3L;FERD3L	1stExon;3'UTR	5.96212e-16	3.21363e-14	2.8807e-10	3.29098	0.425086	3.29098	0.425086	1.4183	0.18975
cg05644921	4	141489114	UCP1	Body	5.85987e-16	3.16558e-14	2.8313e-10	2.75378	0.41294	2.75378	0.41294	1.36901	0.19079
cg09354309	12	22487437	ST8SIA1;ST8SIA1	5'UTR;1stExon	5.94557e-16	3.20624e-14	2.8727e-10	3.38414	0.414278	3.38414	0.414278	1.6386	0.212931
cg12817924	23	13588162	EGFL6;EGFL6	Body;Body	5.95509e-16	3.21039e-14	2.87731e-10	2.83366	0.422167	2.83366	0.422167	1.34703	0.180337
cg23642747	10	105036645	INA	TSS1500	5.99065e-16	3.22757e-14	2.89448e-10	2.8493	0.423899	2.8493	0.423899	1.2729	0.171358
cg07564962	5	139076670	NA	NA	6.14525e-16	3.30092e-14	2.96918e-10	4.78299	0.514201	4.78299	0.514201	2.43066	0.235189
cg25451249	11	19736241	LOC100126784;NAV2;NAV2;NAV2	TSS200;Body;Body;Body	6.26948e-16	3.35609e-14	3.02921e-10	3.02513	0.403523	3.02513	0.403523	1.41291	0.201364
cg08958294	6	146350131	GRM1;GRM1	5'UTR;5'UTR	6.27824e-16	3.35966e-14	3.03344e-10	3.1103	0.412762	3.1103	0.412762	1.53677	0.197716
cg16620382	6	43211213	TTBK1	TSS200	6.29077e-16	3.36561e-14	3.03949e-10	3.54259	0.472714	3.54259	0.472714	1.75369	0.235101
cg14914046	6	32223098	NA	NA	6.36257e-16	3.39989e-14	3.07418e-10	3.7491	0.488188	3.7491	0.488188	1.85974	0.210843
cg11903133	20	50722613	ZFP64	Body	6.38394e-16	3.4087e-14	3.08451e-10	3.01209	0.418214	3.01209	0.418214	1.39234	0.187189
cg21707187	12	54345862	NA	NA	6.77221e-16	3.58705e-14	3.27211e-10	3.36353	0.462097	3.36353	0.462097	1.48253	0.169115
cg04786287	16	54970523	NA	NA	6.69545e-16	3.5534e-14	3.23502e-10	2.83449	0.423483	2.83449	0.423483	1.43752	0.193282
cg01404317	13	36919819	SPG20;SPG20;SPG20;SPG20	5'UTR;5'UTR;5'UTR;5'UTR	6.88201e-16	3.63683e-14	3.32516e-10	3.51604	0.475866	3.51604	0.475866	1.53975	0.196274
cg22282405	6	50810682	TFAP2B	Body	7.03876e-16	3.70428e-14	3.4009e-10	3.16184	0.448686	3.16184	0.448686	1.58258	0.210912
cg19043574	2	99439533	C2orf55	Body	7.10194e-16	3.73387e-14	3.43142e-10	3.63484	0.505285	3.63484	0.505285	1.69666	0.195427
cg09737314	17	6899359	ALOX12	TSS200	7.17594e-16	3.76908e-14	3.46718e-10	3.01917	0.434172	3.01917	0.434172	1.5422	0.196482
cg24447042	23	128657893	SMARCA1;SMARCA1	TSS1500;TSS1500	7.29419e-16	3.82329e-14	3.52431e-10	2.9036	0.427984	2.9036	0.427984	1.38009	0.188724
cg27158462	15	26873818	GABRB3;GABRB3	Body;Body	7.46375e-16	3.90159e-14	3.60624e-10	3.01431	0.412773	-3.01431	-0.412773	1.40093	0.194654
cg09210933	23	73641881	SLC16A2	1stExon	7.68445e-16	3.99679e-14	3.71287e-10	3.24225	0.451079	3.24225	0.451079	1.3301	0.187465
cg09695033	2	29337988	CLIP4	TSS1500	7.56579e-16	3.94724e-14	3.65554e-10	3.07218	0.425668	3.07218	0.425668	1.30937	0.163546
cg24504927	12	85667353	NA	NA	7.61059e-16	3.96548e-14	3.67719e-10	3.32216	0.400115	3.32216	0.400115	1.58957	0.2041
cg07393734	11	44341451	NA	NA	7.75009e-16	4.02514e-14	3.74459e-10	3.15552	0.422366	3.15552	0.422366	1.49441	0.197237
cg03407747	17	6899364	ALOX12	TSS200	7.76395e-16	4.03017e-14	3.75129e-10	3.0737	0.441272	3.0737	0.441272	1.57434	0.208567
cg00447970	17	29719431	RAB11FIP4	Body	8.10902e-16	4.18501e-14	3.91801e-10	2.82574	0.414337	2.82574	0.414337	1.43323	0.19676
cg16731240	19	52391250	ZNF577;ZNF577;ZNF577	TSS200;TSS200;TSS200	8.11839e-16	4.18895e-14	3.92254e-10	2.982	0.449003	2.982	0.449003	1.12807	0.151222
cg02830865	23	124339930	NA	NA	8.13908e-16	4.19649e-14	3.93253e-10	3.59271	0.47671	3.59271	0.47671	1.74587	0.227778
cg24034005	14	97059192	NA	NA	8.1413e-16	4.19681e-14	3.93361e-10	3.98268	0.47745	3.98268	0.47745	1.92413	0.223786
cg24613080	17	32484035	ACCN1	TSS1500	8.24102e-16	4.24136e-14	3.98179e-10	3.11803	0.418352	3.11803	0.418352	1.60034	0.180363
cg25092838	14	57279115	OTX2OS1	TSS1500	8.49406e-16	4.34751e-14	4.10405e-10	3.20867	0.456707	3.20867	0.456707	1.63222	0.214756
cg20483324	13	46189838	FAM194B;FAM194B	5'UTR;1stExon	8.6711e-16	4.42874e-14	4.18959e-10	3.49587	0.40531	3.49587	0.40531	1.60443	0.200787
cg04020309	1	247496094	ZNF496	TSS1500	8.77698e-16	4.47525e-14	4.24075e-10	2.7853	0.411833	2.7853	0.411833	1.42937	0.19591
cg09789426	23	102000698	BHLHB9;BHLHB9;BHLHB9;BHLHB9;BHLHB9;BHLHB9;BHLHB9;BHLHB9	5'UTR;5'UTR;5'UTR;5'UTR;5'UTR;TSS1500;5'UTR;TSS1500	8.80103e-16	4.48562e-14	4.25237e-10	2.91769	0.430163	2.91769	0.430163	1.49611	0.194005
cg25124406	12	89744662	DUSP6;DUSP6	Body;Body	8.82936e-16	4.49816e-14	4.26606e-10	2.81654	0.405807	2.81654	0.405807	1.23017	0.16922
cg24122124	19	5339092	PTPRS;PTPRS;PTPRS;PTPRS	5'UTR;5'UTR;5'UTR;5'UTR	8.87971e-16	4.52047e-14	4.29038e-10	3.35012	0.473381	3.35012	0.473381	1.68056	0.210273
cg04787024	2	99553442	C2orf55	TSS1500	8.88583e-16	4.52264e-14	4.29334e-10	2.82471	0.420917	2.82471	0.420917	1.42412	0.197677
cg06428163	13	96204856	CLDN10;CLDN10;CLDN10	TSS200;Body;Body	9.02359e-16	4.58551e-14	4.3599e-10	3.59706	0.417402	3.59706	0.417402	1.52245	0.160135
cg19302183	1	56397400	NA	NA	9.0613e-16	4.60274e-14	4.37812e-10	2.70749	0.408308	2.70749	0.408308	1.1813	0.165359
cg18559739	6	4775132	CDYL	Body	9.40899e-16	4.75933e-14	4.54611e-10	3.59852	0.485369	3.59852	0.485369	1.7905	0.22239
cg23010048	19	52391257	ZNF577;ZNF577;ZNF577	TSS200;TSS200;TSS200	9.27413e-16	4.70096e-14	4.48095e-10	2.73799	0.417603	2.73799	0.417603	1.0657	0.14942
cg07042914	11	27015656	FIBIN;FIBIN	5'UTR;1stExon	9.33615e-16	4.72744e-14	4.51092e-10	3.73997	0.465588	3.73997	0.465588	1.74467	0.209923
cg06960457	6	1625535	GMDS	Body	9.54166e-16	4.81636e-14	4.61022e-10	3.18519	0.40329	3.18519	0.40329	1.59989	0.184015
cg00089798	12	62585204	FAM19A2;FAM19A2	5'UTR;1stExon	9.66815e-16	4.87206e-14	4.67133e-10	3.12224	0.401893	3.12224	0.401893	1.56071	0.190882
cg01177167	10	101280523	NA	NA	1.01525e-15	5.07528e-14	4.90535e-10	2.9338	0.419982	2.9338	0.419982	1.43892	0.184683
cg25223095	3	16927003	PLCL2	Body	1.01777e-15	5.08393e-14	4.91753e-10	2.82091	0.426123	2.82091	0.426123	1.28206	0.183445
cg20950465	1	53068181	GPX7	1stExon	9.73173e-16	4.89695e-14	4.70205e-10	3.04642	0.422909	3.04642	0.422909	1.31915	0.177646
cg12239742	23	18116923	NA	NA	9.98584e-16	5.00708e-14	4.82483e-10	4.10077	0.532996	4.10077	0.532996	2.12441	0.260308
cg13267264	8	70983600	PRDM14	TSS200	1.0178e-15	5.08393e-14	4.91769e-10	3.08067	0.425986	3.08067	0.425986	1.59113	0.208644
cg14654886	4	5710319	EVC2;EVC2	5'UTR;TSS200	1.01829e-15	5.08533e-14	4.92005e-10	3.70135	0.417593	3.70135	0.417593	1.77266	0.228158
cg16507965	23	25034151	ARX	TSS200	1.02212e-15	5.10233e-14	4.93856e-10	3.8785	0.465481	3.8785	0.465481	1.88929	0.221235
cg02131967	17	61554106	ACE	TSS1500	1.02302e-15	5.10575e-14	4.94287e-10	3.22072	0.422575	3.22072	0.422575	1.45413	0.201491
cg19380001	1	50889427	DMRTA2	TSS1500	1.03289e-15	5.15026e-14	4.9906e-10	3.45489	0.43214	3.45489	0.43214	1.61603	0.193838
cg04792330	20	21001266	NA	NA	1.11231e-15	5.48792e-14	5.37432e-10	3.64696	0.49944	3.64696	0.49944	1.68206	0.20574
cg25374649	18	13611400	C18orf1;C18orf1;C18orf1;C18orf1	TSS1500;Body;Body;TSS1500	1.0526e-15	5.23554e-14	5.0858e-10	2.72763	0.404748	2.72763	0.404748	1.25966	0.171195
cg05347473	6	146136440	FBXO30	TSS1500	1.06181e-15	5.277e-14	5.1303e-10	3.34922	0.433511	3.34922	0.433511	1.68972	0.230027
cg21762523	6	108497717	NR2E1	Body	1.06563e-15	5.29039e-14	5.14877e-10	2.96668	0.401	2.96668	0.401	1.4458	0.171824
cg24946597	8	31497464	NRG1;NRG1	5'UTR;1stExon	1.06565e-15	5.29039e-14	5.14885e-10	4.17768	0.432176	4.17768	0.432176	2.0863	0.246482
cg25153755	23	47433716	SYN1;SYN1	Body;Body	1.07506e-15	5.32973e-14	5.19436e-10	2.8046	0.414041	2.8046	0.414041	1.4485	0.198671
cg12347429	6	21666834	FLJ22536	Body	1.07822e-15	5.3428e-14	5.20958e-10	3.51442	0.400465	3.51442	0.400465	1.81678	0.234502
cg25054907	17	61553954	ACE	TSS1500	1.08238e-15	5.36051e-14	5.22971e-10	3.20649	0.446237	3.20649	0.446237	1.42087	0.19223
cg01476568	10	5734716	C10orf18	5'UTR	1.09285e-15	5.40624e-14	5.28028e-10	3.01375	0.426505	3.01375	0.426505	1.4919	0.188171
cg08184792	12	48592270	NA	NA	1.09723e-15	5.42475e-14	5.30146e-10	3.06462	0.437252	3.06462	0.437252	1.58637	0.2013
cg02054792	2	106014950	FHL2;FHL2;FHL2;FHL2	5'UTR;5'UTR;5'UTR;5'UTR	1.09726e-15	5.42475e-14	5.30161e-10	3.02599	0.415689	3.02599	0.415689	1.31057	0.167857
cg07034362	3	125899552	ALDH1L1	TSS200	1.10015e-15	5.43678e-14	5.31554e-10	3.60074	0.414467	3.60074	0.414467	1.82717	0.236798
cg02388378	16	54968727	NA	NA	1.10321e-15	5.44912e-14	5.33033e-10	2.89509	0.41554	2.89509	0.41554	1.37897	0.18827
cg11269599	19	52391304	ZNF577;ZNF577;ZNF577	TSS200;TSS200;TSS200	1.11062e-15	5.48184e-14	5.36617e-10	2.95863	0.438288	2.95863	0.438288	1.16484	0.156656
cg15219228	6	35479628	TULP1	Body	1.1115e-15	5.48505e-14	5.37041e-10	3.73524	0.453349	3.73524	0.453349	1.59785	0.172455
cg10333808	12	22487459	ST8SIA1;ST8SIA1	5'UTR;1stExon	1.13506e-15	5.58005e-14	5.48422e-10	3.08327	0.401054	3.08327	0.401054	1.52262	0.196282
cg13488570	1	2222253	SKI	Body	1.13707e-15	5.58537e-14	5.49392e-10	3.16067	0.458435	3.16067	0.458435	1.6387	0.215596
cg04743654	3	50378292	RASSF1;RASSF1;RASSF1;RASSF1	5'UTR;1stExon;1stExon;5'UTR	1.13715e-15	5.58537e-14	5.49433e-10	2.86224	0.407413	2.86224	0.407413	1.39387	0.178409
cg04363624	1	47697965	NA	NA	1.15064e-15	5.64303e-14	5.55951e-10	2.7801	0.405014	2.7801	0.405014	1.42296	0.180423
cg11605903	6	78176622	NA	NA	1.16397e-15	5.69743e-14	5.62393e-10	2.84186	0.420094	2.84186	0.420094	1.25682	0.172849
cg20927661	2	5837002	SOX11;SOX11	3'UTR;1stExon	1.17252e-15	5.73451e-14	5.66522e-10	4.02642	0.449825	4.02642	0.449825	2.09578	0.241661
cg17241776	13	51417469	DLEU7	1stExon	1.1764e-15	5.75011e-14	5.68398e-10	3.07082	0.435068	3.07082	0.435068	1.40077	0.17519
cg25623768	2	45241008	NA	NA	1.17704e-15	5.75208e-14	5.68709e-10	3.70951	0.441094	3.70951	0.441094	1.69131	0.201798
cg03562044	19	15342749	EPHX3;EPHX3	Body;Body	1.18611e-15	5.78819e-14	5.73089e-10	3.42032	0.433948	3.42032	0.433948	1.63519	0.200674
cg03294619	5	172661803	NKX2-5;NKX2-5;NKX2-5	1stExon;1stExon;1stExon	1.21453e-15	5.90959e-14	5.86822e-10	3.26793	0.423896	3.26793	0.423896	1.47536	0.207158
cg25020459	21	47402144	COL6A1	Body	1.21489e-15	5.91073e-14	5.86995e-10	3.33928	0.411503	3.33928	0.411503	1.5217	0.188544
cg23779047	23	47225852	NA	NA	1.23662e-15	6.00438e-14	5.97495e-10	4.42628	0.463201	4.42628	0.463201	2.24704	0.276997
cg15835396	7	128809228	NA	NA	1.2448e-15	6.0386e-14	6.01444e-10	3.34571	0.459154	3.34571	0.459154	1.52686	0.183489
cg18995088	5	134914734	CXCL14;CXCL14	5'UTR;1stExon	1.27367e-15	6.15786e-14	6.15394e-10	3.89802	0.462208	3.89802	0.462208	1.46957	0.203851
cg16285203	3	131753858	CPNE4	TSS200	1.27368e-15	6.15786e-14	6.15402e-10	4.35531	0.484271	4.35531	0.484271	1.86359	0.224744
cg21001198	20	6033205	LRRN4	Body	1.27371e-15	6.15786e-14	6.15416e-10	3.77454	0.455152	3.77454	0.455152	1.93209	0.245857
cg24565274	11	19736253	LOC100126784;NAV2;NAV2;NAV2	TSS200;Body;Body;Body	1.28789e-15	6.21733e-14	6.22264e-10	3.22927	0.454596	3.22927	0.454596	1.41502	0.192566
cg20186067	7	129422439	NA	NA	1.30503e-15	6.2891e-14	6.30546e-10	2.94706	0.408885	2.94706	0.408885	1.52641	0.187163
cg00741609	10	102893925	TLX1	Body	1.32331e-15	6.36578e-14	6.39379e-10	3.04401	0.44266	3.04401	0.44266	1.47921	0.195035
cg23918923	7	134144118	AKR1B1	TSS1500	1.36276e-15	6.5367e-14	6.58442e-10	4.55407	0.483752	4.55407	0.483752	2.32659	0.247128
cg17933722	1	116711077	NA	NA	1.3592e-15	6.52093e-14	6.56722e-10	2.97165	0.425597	2.97165	0.425597	1.54761	0.204545
cg23428985	2	29338113	CLIP4	TSS200	1.38325e-15	6.61919e-14	6.6834e-10	3.72839	0.489251	3.72839	0.489251	1.63398	0.214062
cg14553243	2	219646657	CYP27A1;CYP27A1	5'UTR;1stExon	1.39702e-15	6.67386e-14	6.74994e-10	4.01174	0.522301	4.01174	0.522301	2.01093	0.254535
cg25527494	13	100641243	NA	NA	1.40597e-15	6.70999e-14	6.79319e-10	3.14433	0.407232	3.14433	0.407232	1.63118	0.210843
cg15673034	18	3499093	DLGAP1;DLGAP1	3'UTR;3'UTR	1.40781e-15	6.71699e-14	6.80206e-10	2.76601	0.411648	2.76601	0.411648	1.08207	0.151912
cg16232183	13	96204854	CLDN10;CLDN10;CLDN10	TSS200;Body;Body	1.40786e-15	6.71699e-14	6.8023e-10	3.40556	0.43446	3.40556	0.43446	1.64222	0.191835
cg04573276	11	35639632	FJX1	TSS200	1.41662e-15	6.7528e-14	6.84464e-10	3.69162	0.4288	3.69162	0.4288	1.52055	0.174072
cg02852959	12	2944436	NRIP2	TSS1500	1.43262e-15	6.81629e-14	6.92194e-10	3.04863	0.43229	3.04863	0.43229	1.59098	0.203196
cg25947878	2	20068702	NA	NA	1.44138e-15	6.85327e-14	6.9643e-10	2.83107	0.42159	2.83107	0.42159	1.38913	0.190678
cg05452406	6	10881891	GCM2	Body	1.45975e-15	6.92698e-14	7.05305e-10	2.70709	0.407956	2.70709	0.407956	1.31344	0.184023
cg18542056	19	51523205	KLK10;KLK10;KLK10;KLK10	5'UTR;5'UTR;TSS1500;1stExon	1.46342e-15	6.94233e-14	7.07077e-10	2.8266	0.401492	2.8266	0.401492	1.35821	0.189228
cg02970836	16	3237991	NA	NA	1.47553e-15	6.99087e-14	7.12929e-10	3.17664	0.451448	3.17664	0.451448	1.64401	0.202025
cg05873889	13	44948152	SERP2;SERP2	1stExon;5'UTR	1.48142e-15	7.01393e-14	7.15771e-10	3.19646	0.403019	3.19646	0.403019	1.5577	0.213944
cg13999188	2	175548310	WIPF1	TSS1500	1.48496e-15	7.02865e-14	7.17485e-10	3.92779	0.458143	3.92779	0.458143	1.74147	0.21126
cg25029264	15	81426347	C15orf26	TSS1500	1.4862e-15	7.0338e-14	7.18081e-10	2.99052	0.414337	2.99052	0.414337	1.54378	0.195994
cg01901262	16	54966837	IRX5	Body	1.50979e-15	7.1329e-14	7.29482e-10	2.90339	0.419896	2.90339	0.419896	1.25549	0.184562
cg03257575	1	46951318	NA	NA	1.51183e-15	7.14044e-14	7.30467e-10	3.14937	0.450854	3.14937	0.450854	1.57454	0.200977
cg20640433	6	129204206	LAMA2;LAMA2	TSS200;TSS200	1.5185e-15	7.16728e-14	7.33691e-10	3.12038	0.428736	3.12038	0.428736	1.63196	0.213844
cg13204538	23	119445300	FAM70A;FAM70A;FAM70A;FAM70A;FAM70A;FAM70A	1stExon;5'UTR;5'UTR;1stExon;1stExon;5'UTR	1.5542e-15	7.31412e-14	7.5094e-10	3.46375	0.472869	3.46375	0.472869	1.55991	0.189261
cg08886651	22	19743029	TBX1;TBX1;TBX1	TSS1500;TSS1500;TSS1500	1.58674e-15	7.43971e-14	7.66662e-10	3.36279	0.417727	3.36279	0.417727	1.69427	0.208995
cg18878992	17	43974344	MAPT;MAPT;LOC100128977;LOC100130148;MAPT;MAPT;MAPT;MAPT	5'UTR;5'UTR;TSS1500;Body;5'UTR;5'UTR;5'UTR;5'UTR	1.58726e-15	7.44139e-14	7.6691e-10	3.67699	0.46214	3.67699	0.46214	1.63866	0.19657
cg09505788	7	117854511	NA	NA	1.59981e-15	7.49452e-14	7.72973e-10	3.21704	0.440522	3.21704	0.440522	1.59483	0.214888
cg22871668	6	133562492	EYA4;EYA4;EYA4	TSS200;TSS200;TSS200	1.6044e-15	7.51085e-14	7.75195e-10	3.95197	0.405988	3.95197	0.405988	1.73567	0.208141
cg00808305	1	7434171	CAMTA1	Body	1.61557e-15	7.55509e-14	7.80592e-10	2.80119	0.415865	2.80119	0.415865	1.29944	0.179951
cg15579650	23	101906119	GPRASP1;GPRASP1;GPRASP1	TSS200;TSS200;TSS200	1.62453e-15	7.58931e-14	7.84918e-10	5.08562	0.520421	5.08562	0.520421	2.40843	0.264132
cg23290344	8	24771466	NEFM;NEFM	TSS1500;1stExon	1.63606e-15	7.63739e-14	7.90492e-10	3.40286	0.477065	3.40286	0.477065	1.71576	0.205553
cg01390574	7	129425451	NA	NA	1.65568e-15	7.71779e-14	7.99971e-10	2.72461	0.403335	2.72461	0.403335	1.35515	0.193074
cg04528060	4	57371868	ARL9	5'UTR	1.66377e-15	7.74899e-14	8.0388e-10	3.17646	0.446241	3.17646	0.446241	1.66251	0.22581
cg26530706	18	32173093	DTNA;DTNA;DTNA;DTNA	TSS200;5'UTR;5'UTR;5'UTR	1.66698e-15	7.7617e-14	8.05432e-10	3.3659	0.468405	3.3659	0.468405	1.49947	0.188247
cg20785674	1	150123490	PLEKHO1	Body	1.74611e-15	8.07432e-14	8.43665e-10	3.4247	0.466513	3.4247	0.466513	1.54176	0.185214
cg27232866	1	43251073	NA	NA	1.70689e-15	7.91849e-14	8.24711e-10	3.26511	0.446717	3.26511	0.446717	1.46847	0.18708
cg13648318	9	124991408	LHX6;LHX6	TSS1500;TSS1500	1.7105e-15	7.93219e-14	8.26455e-10	3.19526	0.437991	3.19526	0.437991	1.51997	0.199638
cg07029873	1	217311014	ESRRG;ESRRG	1stExon;5'UTR	1.73097e-15	8.01558e-14	8.36346e-10	2.72193	0.405352	2.72193	0.405352	1.39832	0.194812
cg21852513	1	116371475	NA	NA	1.73447e-15	8.03017e-14	8.38037e-10	2.90457	0.410266	2.90457	0.410266	1.52351	0.205971
cg13217590	2	6122107	LOC400940	TSS200	1.74818e-15	8.08214e-14	8.44664e-10	3.11625	0.400312	3.11625	0.400312	1.49624	0.194594
cg20003494	4	90757398	SNCA;SNCA;SNCA;SNCA	5'UTR;5'UTR;5'UTR;5'UTR	1.74996e-15	8.08879e-14	8.45521e-10	3.03174	0.43346	3.03174	0.43346	1.58268	0.201818
cg22044002	10	94825547	CYP26C1	Body	1.77454e-15	8.19144e-14	8.57399e-10	2.70259	0.405403	2.70259	0.405403	1.41657	0.192053
cg07676859	20	23015932	SSTR4	TSS200	1.81237e-15	8.33104e-14	8.75676e-10	3.32621	0.422995	3.32621	0.422995	1.54474	0.204228
cg01323148	2	206551212	NRP2;NRP2;NRP2;NRP2;NRP2;NRP2	Body;Body;Body;Body;Body;Body	1.88678e-15	8.62632e-14	9.11629e-10	2.92661	0.427033	2.92661	0.427033	1.53928	0.199492
cg15536165	11	35639492	FJX1	TSS1500	1.9305e-15	8.78797e-14	9.32755e-10	2.87229	0.411098	2.87229	0.411098	1.32122	0.183284
cg18755783	13	36919905	SPG20;SPG20;SPG20;SPG20	5'UTR;5'UTR;5'UTR;5'UTR	1.95063e-15	8.86704e-14	9.42478e-10	3.32932	0.45837	3.32932	0.45837	1.47768	0.184628
cg06679334	17	35241844	NA	NA	1.95214e-15	8.87225e-14	9.43208e-10	2.80257	0.409842	2.80257	0.409842	1.44902	0.191296
cg14383422	2	201450962	AOX1	Body	1.95764e-15	8.89391e-14	9.45867e-10	2.89526	0.427194	2.89526	0.427194	1.52424	0.203041
cg27663938	12	103696381	C12orf42;C12orf42	Body;Body	1.95977e-15	8.89941e-14	9.46897e-10	2.98898	0.430326	2.98898	0.430326	1.38307	0.182607
cg22280258	17	4545157	ALOX15	TSS200	1.96687e-15	8.92827e-14	9.50325e-10	2.65278	0.40013	2.65278	0.40013	1.10382	0.154084
cg17926950	19	13983613	NA	NA	1.98235e-15	8.98927e-14	9.57807e-10	3.10255	0.434839	3.10255	0.434839	1.57225	0.205543
cg01642521	11	20618250	NA	NA	1.98662e-15	9.0044e-14	9.59869e-10	3.40133	0.409557	3.40133	0.409557	1.79593	0.215083
cg08663159	4	101111872	DDIT4L	TSS1500	2.01699e-15	9.12239e-14	9.74545e-10	3.571	0.461063	3.571	0.461063	1.81034	0.207788
cg24304093	11	14926738	NA	NA	2.02973e-15	9.17228e-14	9.807e-10	2.88942	0.404115	2.88942	0.404115	1.51204	0.174485
cg09547119	19	52391367	ZNF577;ZNF577;ZNF577	TSS200;TSS200;TSS200	2.04316e-15	9.22691e-14	9.87187e-10	2.73234	0.405857	2.73234	0.405857	1.10775	0.152819
cg05422029	6	27235843	NA	NA	2.0726e-15	9.34327e-14	1.00141e-09	2.7062	0.400468	2.7062	0.400468	1.42537	0.194478
cg16173191	4	82135607	NA	NA	2.08864e-15	9.40153e-14	1.00916e-09	3.23392	0.438392	3.23392	0.438392	1.55435	0.19788
cg02032778	7	29186228	CPVL;CPVL	TSS200;TSS200	2.09405e-15	9.4215e-14	1.01178e-09	3.04164	0.432629	3.04164	0.432629	1.39991	0.187397
cg03900851	8	67351768	ADHFE1	Body	2.13007e-15	9.55776e-14	1.02918e-09	3.26768	0.460447	3.26768	0.460447	1.70889	0.225902
cg26014409	1	158324471	CD1E;CD1E;CD1E;CD1E;CD1E;CD1E	Body;Body;Body;Body;Body;Body	2.26136e-15	1.00572e-13	1.09262e-09	3.27833	0.424883	-3.27833	-0.424883	1.47574	0.187289
cg10465866	6	28574471	NA	NA	2.18222e-15	9.7537e-14	1.05438e-09	2.93732	0.406391	2.93732	0.406391	1.44937	0.187272
cg06711837	23	137792814	FGF13;FGF13;FGF13;FGF13;FGF13;FGF13	Body;Body;Body;Body;Body;Body	2.20593e-15	9.84575e-14	1.06583e-09	2.87077	0.434684	2.87077	0.434684	1.08017	0.145387
cg19035232	20	51589985	TSHZ2	Body	2.21135e-15	9.86386e-14	1.06845e-09	3.74618	0.481916	3.74618	0.481916	1.69557	0.211977
cg04194674	17	36715953	SRCIN1	Body	2.33021e-15	1.03254e-13	1.12588e-09	4.27634	0.525916	4.27634	0.525916	1.81367	0.199639
cg18856388	5	1875886	NA	NA	2.37212e-15	1.04717e-13	1.14613e-09	2.84958	0.420682	2.84958	0.420682	1.27174	0.169941
cg09696939	10	60272079	BICC1	TSS1500	2.37602e-15	1.04857e-13	1.14801e-09	3.77915	0.517655	3.77915	0.517655	1.67268	0.206401
cg04365224	3	72788183	NA	NA	2.37942e-15	1.04973e-13	1.14966e-09	2.81434	0.422442	2.81434	0.422442	1.11292	0.151389
cg25209842	10	103536342	FGF8;FGF8;FGF8;FGF8	TSS1500;TSS1500;TSS1500;TSS1500	2.39054e-15	1.05405e-13	1.15503e-09	3.64896	0.473523	3.64896	0.473523	1.63862	0.185233
cg19764345	3	57198797	IL17RD	Body	2.41419e-15	1.06244e-13	1.16646e-09	3.15841	0.443375	3.15841	0.443375	1.54298	0.210423
cg09723979	11	19736248	LOC100126784;NAV2;NAV2;NAV2	TSS200;Body;Body;Body	2.42768e-15	1.06741e-13	1.17297e-09	3.24439	0.446088	3.24439	0.446088	1.40356	0.188115
cg22230604	1	119870287	NA	NA	2.50392e-15	1.09724e-13	1.20981e-09	3.60573	0.425471	3.60573	0.425471	1.76137	0.219648
cg26416887	12	111618925	CUX2	Body	2.50592e-15	1.09791e-13	1.21078e-09	2.78503	0.413462	2.78503	0.413462	1.45046	0.192796
cg03586474	6	137242147	SLC35D3	TSS1500	2.50901e-15	1.0991e-13	1.21227e-09	2.96583	0.431732	2.96583	0.431732	1.46839	0.202069
cg24923516	2	127955156	CYP27C1	Body	2.51689e-15	1.10212e-13	1.21608e-09	2.89413	0.403714	-2.89413	-0.403714	1.50805	0.20005
cg16328007	1	41119988	RIMS3	5'UTR	2.55891e-15	1.11785e-13	1.23638e-09	2.69643	0.404259	2.69643	0.404259	1.18831	0.164401
cg22882665	2	45241110	NA	NA	2.57283e-15	1.12335e-13	1.2431e-09	3.37914	0.415362	3.37914	0.415362	1.41539	0.189309
cg18000886	23	25034241	ARX	TSS200	2.59008e-15	1.13007e-13	1.25144e-09	2.84095	0.416908	2.84095	0.416908	1.30134	0.183973
cg23194766	3	135684107	PPP2R3A	TSS1500	2.60641e-15	1.13607e-13	1.25933e-09	2.76997	0.400059	2.76997	0.400059	1.40873	0.189895
cg05971966	5	40681137	PTGER4	Body	2.70072e-15	1.17242e-13	1.3049e-09	2.83188	0.416955	2.83188	0.416955	1.50526	0.195679
cg22340475	8	55529845	RP1	5'UTR	2.70262e-15	1.17314e-13	1.30582e-09	3.11343	0.428006	-3.11343	-0.428006	1.36352	0.165473
cg02305377	12	103355958	NA	NA	2.73213e-15	1.18408e-13	1.32007e-09	2.93276	0.422479	2.93276	0.422479	1.46123	0.194267
cg06457357	23	56259243	KLF8;KLF8;KLF8	5'UTR;1stExon;5'UTR	2.86356e-15	1.23138e-13	1.38358e-09	4.15058	0.555768	4.15058	0.555768	1.90493	0.22161
cg26023087	9	972520	NA	NA	2.74892e-15	1.1896e-13	1.32819e-09	2.88746	0.411585	2.88746	0.411585	1.20482	0.151971
cg02115599	7	27244564	NA	NA	2.75427e-15	1.19135e-13	1.33077e-09	3.20843	0.421791	3.20843	0.421791	1.42192	0.186969
cg23997405	14	101033689	BEGAIN;BEGAIN	Body;Body	2.79323e-15	1.20618e-13	1.34959e-09	3.59862	0.485797	3.59862	0.485797	1.21288	0.147962
cg04097639	1	200009830	NR5A2;NR5A2	Body;Body	2.80144e-15	1.20951e-13	1.35357e-09	3.04361	0.441521	3.04361	0.441521	1.53987	0.201752
cg14651249	9	135465030	BARHL1	3'UTR	2.84616e-15	1.2252e-13	1.37517e-09	3.10214	0.413964	3.10214	0.413964	1.64521	0.224176
cg06086731	1	38942075	NA	NA	2.84716e-15	1.22542e-13	1.37565e-09	3.06752	0.407901	3.06752	0.407901	1.63543	0.203332
cg09048251	5	77253974	NA	NA	2.85998e-15	1.23006e-13	1.38185e-09	3.144	0.429813	3.144	0.429813	1.66199	0.183926
cg18245160	7	27244370	NA	NA	3.00387e-15	1.28417e-13	1.45137e-09	3.34634	0.438765	3.34634	0.438765	1.493	0.198126
cg22725685	4	74810310	NA	NA	3.02048e-15	1.29039e-13	1.4594e-09	3.3419	0.463074	3.3419	0.463074	1.38936	0.179709
cg02022808	5	140744914	PCDHGA4;PCDHGA2;PCDHGA5;PCDHGB2;PCDHGA1;PCDHGB1;PCDHGA3;PCDHGA5	Body;Body;1stExon;Body;Body;Body;Body;1stExon	3.03998e-15	1.29789e-13	1.46882e-09	2.76021	0.416979	2.76021	0.416979	1.35216	0.184386
cg22621867	3	51990301	GPR62	1stExon	3.04863e-15	1.30086e-13	1.473e-09	2.80782	0.405867	2.80782	0.405867	1.36307	0.197436
cg18110168	23	50557055	SHROOM4;SHROOM4	TSS200;TSS200	3.23716e-15	1.37093e-13	1.56409e-09	4.55331	0.551743	4.55331	0.551743	2.13885	0.251655
cg05098590	10	111767379	ADD3;ADD3;ADD3	5'UTR;TSS1500;TSS1500	3.097e-15	1.3192e-13	1.49637e-09	4.4456	0.480278	4.4456	0.480278	2.14175	0.214452
cg12145907	5	140864834	PCDHGA4;PCDHGC3;PCDHGA12;PCDHGA11;PCDHGA11;PCDHGA9;PCDHGA1;PCDHGB1;PCDHGB6;PCDHGC4;PCDHGB3;PCDHGB7;PCDHGC4;PCDHGA6;PCDHGA8;PCDHGA10;PCDHGA5;PCDHGB4;PCDHGA3;PCDHGA2;PCDHGA7;PCDHGB2;PCDHGB5;PCDHGC3	Body;Body;Body;Body;Body;Body;Body;Body;Body;1stExon;Body;Body;1stExon;Body;Body;Body;Body;Body;Body;Body;Body;Body;Body;Body	3.14109e-15	1.33492e-13	1.51767e-09	2.74867	0.40817	2.74867	0.40817	1.34399	0.176865
cg13319975	6	146136371	FBXO30	TSS1500	3.16769e-15	1.34492e-13	1.53052e-09	3.42908	0.470445	3.42908	0.470445	1.63834	0.223607
cg03485172	13	95655579	NA	NA	3.20495e-15	1.35883e-13	1.54853e-09	2.89965	0.424143	2.89965	0.424143	1.46386	0.195272
cg00113096	2	134119805	NCKAP5;NCKAP5	Body;Body	3.22246e-15	1.36542e-13	1.55699e-09	2.7352	0.40734	2.7352	0.40734	1.46094	0.202748
cg12126857	1	35384669	NA	NA	3.33625e-15	1.40721e-13	1.61196e-09	3.44293	0.415719	3.44293	0.415719	1.70796	0.223099
cg07335294	6	84417933	SNAP91;SNAP91	Body;5'UTR	3.35006e-15	1.4123e-13	1.61864e-09	3.91313	0.432154	3.91313	0.432154	1.99289	0.245024
cg20399509	21	47717575	C21orf57	3'UTR	3.44341e-15	1.4451e-13	1.66374e-09	3.14415	0.418106	3.14415	0.418106	1.65895	0.19496
cg16476975	7	155164995	NA	NA	3.52096e-15	1.47483e-13	1.70121e-09	3.75289	0.508382	3.75289	0.508382	1.82099	0.214608
cg16557944	1	53068197	GPX7	1stExon	3.52248e-15	1.47521e-13	1.70195e-09	3.65754	0.469639	3.65754	0.469639	1.5461	0.196529
cg21225170	5	137610391	GFRA3	TSS200	3.64367e-15	1.51702e-13	1.7605e-09	3.12125	0.405263	3.12125	0.405263	1.58431	0.205123
cg23893898	4	6247571	NA	NA	3.66845e-15	1.52628e-13	1.77247e-09	2.93207	0.427075	2.93207	0.427075	1.54836	0.207146
cg26335633	7	64029999	NA	NA	3.71125e-15	1.54197e-13	1.79315e-09	3.0407	0.407763	3.0407	0.407763	1.3563	0.176578
cg16058493	1	91189167	NA	NA	3.80505e-15	1.57606e-13	1.83848e-09	2.86126	0.423928	2.86126	0.423928	1.5007	0.186038
cg10802379	5	150400395	GPX3	Body	3.78662e-15	1.57004e-13	1.82957e-09	3.50322	0.407906	3.50322	0.407906	1.83988	0.230322
cg00097146	2	45171818	SIX3	Body	3.8037e-15	1.57564e-13	1.83782e-09	2.99806	0.429377	2.99806	0.429377	1.59774	0.198558
cg18557131	13	100624207	ZIC5	TSS200	3.81068e-15	1.57812e-13	1.8412e-09	2.7957	0.402355	2.7957	0.402355	1.39707	0.188337
cg26251270	1	53067832	GPX7	TSS1500	3.86318e-15	1.59644e-13	1.86656e-09	3.74771	0.439251	3.74771	0.439251	1.36868	0.185075
cg05269938	20	62461294	NA	NA	3.89837e-15	1.60933e-13	1.88356e-09	3.41594	0.443598	3.41594	0.443598	1.60516	0.19884
cg08421126	2	43019854	HAAO	TSS200	4.05655e-15	1.66581e-13	1.95999e-09	3.26169	0.453373	3.26169	0.453373	1.58038	0.205712
cg05482942	10	102899285	NA	NA	4.16528e-15	1.70437e-13	2.01252e-09	2.81628	0.416733	2.81628	0.416733	1.45822	0.195312
cg09671258	1	180202530	LHX4	Body	4.19892e-15	1.7164e-13	2.02878e-09	3.13337	0.412012	3.13337	0.412012	1.53273	0.1922
cg24816460	6	4775203	CDYL;CDYL	TSS1500;Body	4.27675e-15	1.74326e-13	2.06638e-09	3.48578	0.494104	3.48578	0.494104	1.55463	0.198081
cg24794228	19	52391166	ZNF577;ZNF577;ZNF577;ZNF577;ZNF577	Body;5'UTR;5'UTR;1stExon;1stExon	4.30947e-15	1.75549e-13	2.08219e-09	3.07164	0.43282	3.07164	0.43282	1.38627	0.175463
cg03065447	8	49292486	NA	NA	4.31149e-15	1.75602e-13	2.08317e-09	2.92186	0.433039	2.92186	0.433039	1.46137	0.201729
cg18697632	5	77140985	NA	NA	4.32698e-15	1.76159e-13	2.09065e-09	2.80586	0.419752	2.80586	0.419752	1.34252	0.177021
cg16993043	1	200008026	NR5A2;NR5A2	Body;Body	4.39368e-15	1.78573e-13	2.12288e-09	3.47965	0.480778	3.47965	0.480778	1.62798	0.192307
cg27363327	6	43211208	TTBK1	TSS200	4.55129e-15	1.84174e-13	2.19903e-09	3.59324	0.47699	3.59324	0.47699	1.83157	0.239408
cg25311637	1	146556000	NA	NA	4.5247e-15	1.83282e-13	2.18618e-09	2.78498	0.415307	2.78498	0.415307	1.34376	0.17985
cg10147666	2	219646481	CYP27A1;CYP27A1	5'UTR;1stExon	4.6278e-15	1.868e-13	2.236e-09	3.15683	0.415523	3.15683	0.415523	1.68443	0.219156
cg26767974	2	240143979	HDAC4	Body	4.64342e-15	1.8729e-13	2.24355e-09	2.76857	0.41721	2.76857	0.41721	1.23376	0.169919
cg14188232	15	68724065	ITGA11	Body	4.67945e-15	1.88444e-13	2.26096e-09	2.9767	0.428357	2.9767	0.428357	1.5768	0.200596
cg01035198	6	49519250	C6orf141;C6orf141	1stExon;3'UTR	4.86715e-15	1.95141e-13	2.35165e-09	4.5123	0.536088	4.5123	0.536088	2.16031	0.220576
cg15929797	5	172660796	NKX2-5;NKX2-5;NKX2-5	Body;Body;Body	4.86767e-15	1.95146e-13	2.3519e-09	2.98436	0.403021	2.98436	0.403021	1.54515	0.200461
cg24472939	4	175139486	NA	NA	4.96982e-15	1.98598e-13	2.40125e-09	3.07418	0.427474	3.07418	0.427474	1.50904	0.19604
cg26162932	4	81106342	PRDM8	TSS200	5.06019e-15	2.01809e-13	2.44492e-09	3.95837	0.432171	3.95837	0.432171	1.69338	0.211569
cg13634242	5	60921891	NA	NA	5.16948e-15	2.05523e-13	2.49772e-09	3.09799	0.43933	3.09799	0.43933	1.64704	0.220105
cg05319305	4	101111927	DDIT4L	TSS1500	5.21712e-15	2.07008e-13	2.52074e-09	2.74655	0.407104	2.74655	0.407104	1.44862	0.191908
cg25480336	20	50720908	ZFP64	Body	5.28612e-15	2.09421e-13	2.55408e-09	2.92675	0.431712	2.92675	0.431712	1.49942	0.20145
cg12642693	23	50556917	SHROOM4;SHROOM4	1stExon;Body	5.29688e-15	2.09777e-13	2.55928e-09	3.95217	0.490125	3.95217	0.490125	1.752	0.217061
cg27510182	1	58715553	DAB1	5'UTR	5.31552e-15	2.10394e-13	2.56828e-09	4.20198	0.445056	4.20198	0.445056	2.1931	0.253273
cg18378811	4	114900050	ARSJ;ARSJ	1stExon;5'UTR	5.34767e-15	2.11528e-13	2.58382e-09	3.01923	0.428028	3.01923	0.428028	1.53477	0.196533
cg03248158	4	122632918	NA	NA	5.46141e-15	2.1541e-13	2.63877e-09	2.81242	0.405511	2.81242	0.405511	1.52805	0.195903
cg00714725	10	94825576	CYP26C1	Body	5.51974e-15	2.17412e-13	2.66695e-09	3.07096	0.44165	3.07096	0.44165	1.55433	0.214301
cg00628788	18	33529997	NA	NA	5.51981e-15	2.17412e-13	2.66699e-09	2.82122	0.423	2.82122	0.423	1.2853	0.171932
cg27645955	22	21386885	SLC7A4	TSS200	5.52754e-15	2.17645e-13	2.67072e-09	3.3918	0.427518	3.3918	0.427518	1.59633	0.21306
cg11641791	17	38821429	KRT222	TSS200	5.70131e-15	2.23522e-13	2.75469e-09	3.05379	0.432359	3.05379	0.432359	1.62198	0.222227
cg15846316	4	57371719	ARL9	5'UTR	5.74177e-15	2.24889e-13	2.77423e-09	3.28422	0.420726	3.28422	0.420726	1.70466	0.217554
cg14950169	12	54145841	NA	NA	5.74441e-15	2.24974e-13	2.77551e-09	2.74787	0.409017	2.74787	0.409017	1.49472	0.205297
cg23180938	5	115152485	CDO1	TSS200	5.81924e-15	2.27426e-13	2.81166e-09	3.29828	0.439647	3.29828	0.439647	1.4745	0.19888
cg07016276	6	29692009	HLA-F;HLA-F;HLA-F	Body;Body;Body	5.87342e-15	2.29154e-13	2.83784e-09	3.90583	0.467234	3.90583	0.467234	2.07272	0.2167
cg07654896	23	46937829	RGN;RGN;RGN;RGN	1stExon;1stExon;5'UTR;5'UTR	5.9302e-15	2.30996e-13	2.86528e-09	2.91223	0.405195	2.91223	0.405195	1.55676	0.212001
cg08178940	6	50808627	TFAP2B	Body	6.66875e-15	2.55744e-13	3.22212e-09	3.71183	0.50692	3.71183	0.50692	1.89161	0.215377
cg15131808	5	528580	NA	NA	6.21973e-15	2.40915e-13	3.00517e-09	3.55134	0.445624	3.55134	0.445624	1.71008	0.248948
cg11521404	13	20735532	GJA3	TSS1500	6.36826e-15	2.45899e-13	3.07693e-09	3.43113	0.419357	3.43113	0.419357	1.80764	0.211538
cg10167837	2	17699762	RAD51AP2	TSS200	6.37513e-15	2.46125e-13	3.08025e-09	3.50747	0.443824	3.50747	0.443824	1.77931	0.228028
cg07931391	13	100608263	NA	NA	6.39353e-15	2.46776e-13	3.08914e-09	2.86982	0.420009	2.86982	0.420009	1.56755	0.214619
cg02081701	2	139537197	NXPH2	Body	6.6614e-15	2.55584e-13	3.21857e-09	4.37467	0.544595	4.37467	0.544595	2.1472	0.235624
cg00158528	7	121956859	NA	NA	6.5245e-15	2.51209e-13	3.15242e-09	2.88248	0.418179	2.88248	0.418179	1.51504	0.208884
cg17163760	7	29186267	CPVL;CPVL	TSS200;TSS200	6.58972e-15	2.53296e-13	3.18393e-09	3.00638	0.422768	3.00638	0.422768	1.46671	0.198832
cg09558547	6	27526256	NA	NA	6.65819e-15	2.55519e-13	3.21702e-09	2.97664	0.401176	2.97664	0.401176	1.36992	0.183378
cg23615741	10	101297642	NA	NA	6.74436e-15	2.58316e-13	3.25865e-09	2.97088	0.433215	2.97088	0.433215	1.56666	0.207472
cg25344503	10	47083398	PPYR1	TSS200	6.83991e-15	2.61581e-13	3.30482e-09	3.30851	0.43056	3.30851	0.43056	1.39101	0.184614
cg07330114	3	11624023	VGLL4;VGLL4;VGLL4	Body;TSS200;Body	7.04315e-15	2.68207e-13	3.40302e-09	3.30027	0.451684	3.30027	0.451684	1.68076	0.218063
cg06967228	23	68525725	NA	NA	6.92672e-15	2.64462e-13	3.34676e-09	2.98861	0.425876	2.98861	0.425876	1.43343	0.189866
cg17403609	5	180075862	FLT4;FLT4	Body;Body	6.94789e-15	2.65186e-13	3.35699e-09	3.14861	0.460748	3.14861	0.460748	1.22735	0.157227
cg08249424	6	4775222	CDYL;CDYL	TSS1500;Body	7.03885e-15	2.68128e-13	3.40094e-09	2.98877	0.427605	2.98877	0.427605	1.40299	0.183175
cg18254850	6	116691851	DSE;DSE	TSS1500;5'UTR	7.12416e-15	2.70908e-13	3.44216e-09	3.92979	0.476106	3.92979	0.476106	2.01715	0.251267
cg19997502	2	208492057	NA	NA	7.25691e-15	2.75241e-13	3.5063e-09	2.80853	0.419803	2.80853	0.419803	1.43449	0.197287
cg25565383	2	17699773	RAD51AP2	TSS200	7.40968e-15	2.80112e-13	3.58011e-09	3.41131	0.413161	3.41131	0.413161	1.61343	0.208014
cg20264966	10	68688049	CTNNA3;LRRTM3;CTNNA3	Body;Body;Body	7.46492e-15	2.81869e-13	3.6068e-09	3.06425	0.410612	3.06425	0.410612	1.44114	0.195567
cg10790698	19	18539756	SSBP4;SSBP4	Body;Body	7.49558e-15	2.82762e-13	3.62161e-09	3.07103	0.412926	3.07103	0.412926	1.20451	0.15967
cg00218447	12	54428171	HOXC4;HOXC5;HOXC5	5'UTR;Body;Body	7.51569e-15	2.83431e-13	3.63134e-09	3.4807	0.432488	3.4807	0.432488	1.62773	0.211322
cg11216064	5	50263586	NA	NA	7.77068e-15	2.91796e-13	3.75454e-09	2.91289	0.407336	2.91289	0.407336	1.2926	0.1814
cg13305336	1	229366001	NA	NA	7.83562e-15	2.93892e-13	3.78591e-09	2.83691	0.412481	2.83691	0.412481	1.44896	0.182934
cg20927242	6	29692011	HLA-F;HLA-F;HLA-F	Body;Body;Body	7.89949e-15	2.95989e-13	3.81677e-09	3.04533	0.406252	3.04533	0.406252	1.58562	0.193754
cg12500879	11	31848649	NA	NA	8.02349e-15	3.00053e-13	3.87669e-09	3.53694	0.427918	3.53694	0.427918	1.95141	0.237936
cg01033205	8	107876626	NA	NA	8.70278e-15	3.22165e-13	4.20489e-09	3.0996	0.442329	3.0996	0.442329	1.56647	0.198497
cg01958086	15	37389951	MEIS2;MEIS2;MEIS2;MEIS2;MEIS2;MEIS2;MEIS2	Body;Body;Body;Body;Body;Body;Body	8.35431e-15	3.11076e-13	4.03652e-09	3.49229	0.432369	3.49229	0.432369	1.69172	0.215588
cg01025836	20	37230326	C20orf95	TSS1500	8.40203e-15	3.12564e-13	4.05958e-09	3.37352	0.455723	3.37352	0.455723	1.71833	0.219473
cg02454595	15	45406534	DUOXA2;DUOX2;DUOXA2	1stExon;TSS200;5'UTR	8.45255e-15	3.14274e-13	4.08399e-09	3.88383	0.466467	3.88383	0.466467	2.07952	0.255166
cg06673178	23	50557022	SHROOM4;SHROOM4;SHROOM4	5'UTR;1stExon;Body	8.54687e-15	3.17317e-13	4.12957e-09	3.35203	0.410171	3.35203	0.410171	1.6865	0.219905
cg01749491	2	176948693	EVX2	TSS200	8.68881e-15	3.21849e-13	4.19815e-09	3.04759	0.412987	3.04759	0.412987	1.54124	0.200605
cg02896941	4	23890659	PPARGC1A	Body	8.70778e-15	3.22325e-13	4.20731e-09	3.95138	0.463065	3.95138	0.463065	1.93603	0.248675
cg12296772	8	17271067	MTMR7	TSS200	8.7145e-15	3.22549e-13	4.21056e-09	3.32743	0.433409	3.32743	0.433409	1.68463	0.220435
cg24601030	11	111847747	DIXDC1;DIXDC1	TSS1500;Body	8.75941e-15	3.23893e-13	4.23226e-09	2.72274	0.407478	2.72274	0.407478	1.29643	0.182177
cg27151711	23	47441773	SYN1;TIMP1;TIMP1;SYN1	Body;5'UTR;1stExon;Body	8.78508e-15	3.24739e-13	4.24466e-09	3.58656	0.467418	3.58656	0.467418	1.83956	0.235313
cg16804284	14	29237480	FOXG1	1stExon	9.31035e-15	3.4118e-13	4.49845e-09	3.20394	0.452934	3.20394	0.452934	1.53105	0.192038
cg23915769	5	115297488	LVRN	TSS1500	9.18705e-15	3.37455e-13	4.43888e-09	3.18226	0.423211	3.18226	0.423211	1.68872	0.213933
cg09197112	10	46992448	GPRIN2	TSS1500	9.18868e-15	3.37467e-13	4.43967e-09	2.80093	0.418208	2.80093	0.418208	1.2287	0.168613
cg13248778	7	128337725	NA	NA	9.28952e-15	3.40571e-13	4.48839e-09	3.94493	0.508175	3.94493	0.508175	1.94757	0.234923
cg06632214	11	314074	IFITM1;IFITM1	1stExon;5'UTR	9.74912e-15	3.55452e-13	4.71045e-09	2.80027	0.411421	2.80027	0.411421	1.38252	0.179037
cg24886257	19	52452447	NA	NA	9.41071e-15	3.44596e-13	4.54694e-09	2.90075	0.433749	2.90075	0.433749	1.20116	0.160602
cg00755063	19	13275288	NA	NA	9.60086e-15	3.50788e-13	4.63882e-09	2.81542	0.414341	2.81542	0.414341	1.45892	0.199787
cg11146691	12	47219737	SLC38A4;SLC38A4;SLC38A4;SLC38A4	1stExon;5'UTR;1stExon;5'UTR	9.62277e-15	3.51482e-13	4.64941e-09	3.24647	0.468551	3.24647	0.468551	1.48492	0.189064
cg07578695	4	25657414	SLC34A2	TSS200	9.63867e-15	3.5201e-13	4.65709e-09	3.32706	0.400707	3.32706	0.400707	1.48053	0.193379
cg16670554	15	68118985	LBXCOR1	Body	9.69483e-15	3.53793e-13	4.68422e-09	2.91645	0.414467	2.91645	0.414467	1.53339	0.205191
cg03053579	10	102987483	LBX1	Body	9.73745e-15	3.55107e-13	4.70481e-09	2.91849	0.426777	2.91849	0.426777	1.48058	0.190023
cg04111071	7	19813299	TMEM196	TSS1500	9.77224e-15	3.56151e-13	4.72162e-09	3.27457	0.469149	3.27457	0.469149	1.68138	0.211413
cg01163842	14	95235125	GSC	Body	9.96995e-15	3.62464e-13	4.81715e-09	3.26482	0.450039	3.26482	0.450039	1.75343	0.220069
cg24312680	4	128704518	HSPA4L	Body	1.04844e-14	3.78463e-13	5.06573e-09	3.47225	0.473685	3.47225	0.473685	1.88656	0.222933
cg17741501	15	29077493	NA	NA	1.03858e-14	3.75283e-13	5.01805e-09	3.86184	0.476106	3.86184	0.476106	1.93788	0.220967
cg14045872	7	49813065	VWC2	TSS200	1.05897e-14	3.81667e-13	5.11658e-09	3.42806	0.413293	3.42806	0.413293	1.61206	0.219194
cg16600991	12	54389477	NA	NA	1.0882e-14	3.90818e-13	5.2578e-09	3.99715	0.444829	3.99715	0.444829	2.0763	0.250895
cg26262482	1	64937345	CACHD1	Body	1.09554e-14	3.93026e-13	5.29328e-09	3.9765	0.510552	3.9765	0.510552	2.08972	0.228647
cg10292154	16	27461445	IL21R;IL21R;IL21R	3'UTR;3'UTR;3'UTR	1.11487e-14	3.9922e-13	5.38668e-09	3.35788	0.434765	3.35788	0.434765	1.47232	0.188409
cg00076195	5	140892677	NA	NA	1.25965e-14	4.44087e-13	6.08623e-09	3.43964	0.500586	3.43964	0.500586	1.29429	0.175002
cg02183671	4	15779999	CD38;CD38	1stExon;5'UTR	1.12161e-14	4.01278e-13	5.41926e-09	2.84651	0.429931	2.84651	0.429931	1.16233	0.165432
cg11989330	1	65468827	NA	NA	1.14675e-14	4.09091e-13	5.54073e-09	3.25647	0.43538	3.25647	0.43538	1.48753	0.198776
cg19807257	1	46951354	NA	NA	1.18463e-14	4.20801e-13	5.72373e-09	3.34996	0.476457	3.34996	0.476457	1.75706	0.220862
cg08567279	13	53313529	LECT1;LECT1	Body;Body	1.19977e-14	4.25461e-13	5.79691e-09	3.5751	0.476921	3.5751	0.476921	1.47378	0.191457
cg08763705	5	139525657	NA	NA	1.20804e-14	4.28109e-13	5.83684e-09	4.5918	0.496787	4.5918	0.496787	2.26722	0.249851
cg01779765	14	62583795	FLJ43390	TSS1500	1.23403e-14	4.36425e-13	5.96244e-09	3.13639	0.438379	3.13639	0.438379	1.5608	0.189359
cg07005055	1	113052167	WNT2B;WNT2B	Body;Body	1.24472e-14	4.39562e-13	6.01409e-09	2.81499	0.410802	2.81499	0.410802	1.39954	0.190612
cg21883598	15	45404157	DUOX2	Body	1.25077e-14	4.41375e-13	6.04331e-09	2.84926	0.404825	2.84926	0.404825	1.34935	0.174641
cg04175292	6	44187226	SLC29A1;SLC29A1	TSS200;TSS200	1.26286e-14	4.4486e-13	6.10175e-09	2.81186	0.415636	2.81186	0.415636	1.17948	0.164928
cg16115588	12	50297588	FAIM2;FAIM2	1stExon;5'UTR	1.27033e-14	4.47233e-13	6.13783e-09	2.70189	0.405166	2.70189	0.405166	1.36797	0.183709
cg14732324	5	528621	NA	NA	1.35385e-14	4.72948e-13	6.54135e-09	4.20022	0.522694	4.20022	0.522694	1.80066	0.230146
cg19320816	6	26087776	HFE;HFE;HFE;HFE;HFE;HFE;HFE;HFE;HFE	Body;Body;Body;Body;Body;Body;Body;Body;Body	1.36336e-14	4.7572e-13	6.58729e-09	4.34891	0.466428	4.34891	0.466428	2.1682	0.254221
cg14189141	9	1042605	NA	NA	1.4075e-14	4.89603e-13	6.80059e-09	3.07579	0.408614	3.07579	0.408614	1.61486	0.19265
cg00158308	13	97646341	OXGR1	5'UTR	1.4333e-14	4.97251e-13	6.92521e-09	3.74042	0.476883	3.74042	0.476883	1.41904	0.166444
cg26375010	23	118407852	NA	NA	1.50702e-14	5.19655e-13	7.28141e-09	3.46318	0.462133	3.46318	0.462133	1.84535	0.217355
cg03721195	5	137610448	GFRA3	TSS200	1.46331e-14	5.06391e-13	7.07024e-09	3.06365	0.429057	3.06365	0.429057	1.34469	0.190851
cg18856581	14	48145000	MDGA2	TSS1500	1.47491e-14	5.09674e-13	7.12627e-09	3.41118	0.425325	3.41118	0.425325	1.82838	0.228504
cg00368636	7	64734674	NA	NA	1.49285e-14	5.15322e-13	7.21296e-09	3.36325	0.401855	3.36325	0.401855	1.60448	0.212861
cg03738352	4	25657381	SLC34A2	TSS200	1.49782e-14	5.16853e-13	7.23698e-09	3.06819	0.416501	3.06819	0.416501	1.33543	0.181841
cg22564583	22	37720976	NA	NA	1.49883e-14	5.17128e-13	7.24186e-09	3.09559	0.414955	3.09559	0.414955	1.56273	0.214653
cg05259868	23	150344204	GPR50	TSS1500	1.53219e-14	5.27321e-13	7.40305e-09	2.72532	0.403793	2.72532	0.403793	1.4357	0.200486
cg15244049	6	10883376	GCM2	TSS1500	1.57232e-14	5.39441e-13	7.59695e-09	2.93009	0.434362	2.93009	0.434362	1.49474	0.197715
cg08076018	9	129885080	ANGPTL2;RALGPS1	TSS200;Body	1.57462e-14	5.40115e-13	7.60806e-09	3.12995	0.433833	3.12995	0.433833	1.65643	0.226991
cg12869615	23	101906288	GPRASP1;GPRASP1;GPRASP1	TSS200;TSS200;TSS200	1.58135e-14	5.42077e-13	7.64057e-09	3.69086	0.428495	3.69086	0.428495	2.02872	0.267542
cg22035501	5	112073398	APC;APC;APC	TSS200;TSS200;5'UTR	1.59661e-14	5.46727e-13	7.71432e-09	3.7545	0.467932	3.7545	0.467932	1.88513	0.239048
cg19887700	12	115136200	NA	NA	1.59711e-14	5.46856e-13	7.71668e-09	3.04028	0.435483	3.04028	0.435483	1.47584	0.191864
cg02790379	1	22140769	LDLRAD2	Body	1.63283e-14	5.57351e-13	7.88931e-09	2.97439	0.4421	2.97439	0.4421	1.04401	0.137057
cg22549870	15	89949776	NA	NA	1.66095e-14	5.65552e-13	8.02518e-09	3.12151	0.441094	3.12151	0.441094	1.45649	0.198432
cg07959771	7	121956740	NA	NA	1.71366e-14	5.81124e-13	8.27986e-09	3.11644	0.407229	3.11644	0.407229	1.49963	0.195081
cg00735923	7	117119963	CFTR	TSS200	1.69114e-14	5.74493e-13	8.17102e-09	2.96818	0.429479	2.96818	0.429479	1.58705	0.216278
cg09662034	20	55206467	TFAP2C	Body	1.69173e-14	5.74654e-13	8.17388e-09	3.18324	0.453002	3.18324	0.453002	1.79548	0.226851
cg09910635	7	97361026	TAC1;TAC1;TAC1;TAC1	TSS1500;TSS1500;TSS1500;TSS1500	1.69358e-14	5.75157e-13	8.1828e-09	2.74244	0.410929	2.74244	0.410929	1.26677	0.175342
cg26597242	5	161274540	GABRA1;GABRA1;GABRA1;GABRA1;GABRA1	TSS1500;TSS1500;TSS1500;5'UTR;TSS200	1.78307e-14	6.01495e-13	8.61521e-09	3.22888	0.453586	3.22888	0.453586	1.60883	0.213847
cg06962177	1	63785946	NA	NA	1.70218e-14	5.77716e-13	8.22437e-09	3.23642	0.453383	3.23642	0.453383	1.75487	0.227484
[truncated: 388 more rows]

## Sheet: Supplementary Table S2
Supplementary Table S2: Significantly differentially methylated CpG sites between Gleason score ≤7(3+4) and ≥7(4+3) diagnostic tumour samples.
CpG	CHR	bp	UCSC_RefGene_Name	UCSC_RefGene_Group	P.Value	adj.P.Val	bonferroni	deltaM	deltaBeta	deltaM.signed	deltabeta.signed
cg05364411	17	37183206	NA	NA	2.79839e-10	0.000135209	0.000135209	0.833743	0.0611243	0.833743	0.0611243
cg12705693	5	912860	TRIP13	Body	2.06665e-09	0.000499268	0.000998535	0.675601	0.101863	0.675601	0.101863
cg02245566	1	158670617	OR6K2	TSS200	5.78862e-09	0.000753256	0.00279687	1.38278	0.200516	-1.38278	-0.200516
cg19419246	19	45950425	NA	NA	6.70133e-09	0.000753256	0.00323786	0.859391	0.0925389	0.859391	0.0925389
cg27192635	7	149749941	NA	NA	8.61704e-09	0.000753256	0.00416347	0.977486	0.130743	-0.977486	-0.130743
cg03120102	16	78991723	WWOX	Body	1.05673e-08	0.000753256	0.00510578	0.906357	0.080672	0.906357	0.080672
cg22287731	11	55066025	NA	NA	1.13279e-08	0.000753256	0.00547328	1.13384	0.15254	-1.13384	-0.15254
cg21218627	9	132999496	FREQ;FREQ	3'UTR;3'UTR	1.2472e-08	0.000753256	0.00602604	0.641702	0.106688	0.641702	0.106688
cg03751967	19	40421743	FCGBP	Body	1.58202e-08	0.000842213	0.00764379	0.707329	0.117358	0.707329	0.117358
cg01368068	7	78368660	MAGI2	Body	1.74311e-08	0.000842213	0.00842213	1.12048	0.154138	-1.12048	-0.154138
cg17533927	7	128550898	KCP;KCP	TSS200;TSS200	3.16948e-08	0.0012331	0.0153139	0.531931	0.0789833	0.531931	0.0789833
cg16177647	17	43120158	DCAKD;DCAKD	5'UTR;5'UTR	3.5826e-08	0.0012331	0.0173099	0.541836	0.0451429	0.541836	0.0451429
cg21582524	18	44674172	HDHD2	5'UTR	3.65311e-08	0.0012331	0.0176506	0.631063	0.0580757	0.631063	0.0580757
cg20531550	7	128550902	KCP;KCP	TSS200;TSS200	3.66614e-08	0.0012331	0.0177136	0.650024	0.084102	0.650024	0.084102
cg24474409	7	150021518	ACTR3C;LRRC61;LRRC61	TSS1500;5'UTR;5'UTR	3.82817e-08	0.0012331	0.0184965	0.884726	0.096051	0.884726	0.096051
cg18634560	16	605347	NA	NA	4.26374e-08	0.00124944	0.020601	0.782566	0.113514	0.782566	0.113514
cg05073386	8	142235763	SLC45A4	Body	4.39608e-08	0.00124944	0.0212404	0.712209	0.065518	0.712209	0.065518
cg15684702	1	45297445	PTCH2;PTCH2	Body;Body	5.07709e-08	0.00125533	0.0245308	1.17198	0.181775	1.17198	0.181775
cg10002850	7	55089770	EGFR;EGFR;EGFR;EGFR	Body;Body;Body;Body	5.07935e-08	0.00125533	0.0245417	0.93853	0.0729127	0.93853	0.0729127
cg07901479	1	1353638	NA	NA	5.19624e-08	0.00125533	0.0251065	0.728896	0.087384	0.728896	0.087384
cg02084467	17	632478	NA	NA	5.94406e-08	0.00135035	0.0287198	0.622642	0.104124	0.622642	0.104124
cg07838427	19	10665928	KRI1	Body	6.15217e-08	0.00135035	0.0297252	0.763104	0.0596619	0.763104	0.0596619
cg16746589	12	3566133	NA	NA	6.62575e-08	0.00135035	0.0320134	0.936831	0.148545	-0.936831	-0.148545
cg09109383	16	16083164	ABCC1;ABCC1;ABCC1;ABCC1;ABCC1	Body;Body;Body;Body;Body	6.87271e-08	0.00135035	0.0332067	0.658332	0.105742	0.658332	0.105742
cg05917460	14	37126902	PAX9;PAX9	1stExon;5'UTR	7.89217e-08	0.00135035	0.0381324	1.23124	0.184786	1.23124	0.184786
cg00415665	8	123875036	ZHX2	5'UTR	7.97674e-08	0.00135035	0.038541	0.732626	0.0643454	0.732626	0.0643454
cg17957094	8	141976433	PTK2;PTK2	5'UTR;Body	8.03036e-08	0.00135035	0.0388	0.780436	0.0782928	0.780436	0.0782928
cg16155175	7	128550946	KCP;KCP	TSS200;TSS200	8.48132e-08	0.00135035	0.0409789	0.572375	0.0782944	0.572375	0.0782944
cg22837015	11	128812846	TP53AIP1	TSS200	8.71255e-08	0.00135035	0.0420962	0.547845	0.0907906	0.547845	0.0907906
cg04181892	2	54936027	NA	NA	9.10169e-08	0.00135035	0.0439763	1.34835	0.204197	1.34835	0.204197
cg21526011	5	150970510	NA	NA	9.49286e-08	0.00135035	0.0458664	0.643274	0.0848003	0.643274	0.0848003
cg03232953	2	129284191	NA	NA	9.6228e-08	0.00135035	0.0464942	0.513357	0.0751497	0.513357	0.0751497
cg24539090	1	158978504	IFI16	TSS1500	9.93076e-08	0.00135035	0.0479822	0.767881	0.121551	-0.767881	-0.121551
cg26947817	7	2423441	NA	NA	1.01517e-07	0.00135035	0.0490496	0.585227	0.0667054	0.585227	0.0667054
cg13985436	1	27705902	CD164L2	3'UTR	1.02794e-07	0.00135035	0.0496667	0.487521	0.0625492	0.487521	0.0625492
cg15852352	1	158368889	OR10T2	1stExon	1.03091e-07	0.00135035	0.0498104	1.08398	0.162138	-1.08398	-0.162138
cg06754513	7	90899699	NA	NA	1.03407e-07	0.00135035	0.0499628	0.486558	0.0764084	0.486558	0.0764084
cg17766496	7	143313808	NA	NA	1.10658e-07	0.00137582	0.0534662	0.563777	0.0793914	0.563777	0.0793914
cg00779602	3	66002927	MAGI1;MAGI1;MAGI1	Body;Body;Body	1.14594e-07	0.00137582	0.0553678	1.07425	0.0810053	1.07425	0.0810053
cg14108894	7	2094628	MAD1L1;MAD1L1;MAD1L1	Body;Body;Body	1.15132e-07	0.00137582	0.0556281	0.536946	0.0520063	0.536946	0.0520063
cg05915362	6	159274480	OSTCL	Body	1.17396e-07	0.00137582	0.0567218	0.822431	0.0869752	0.822431	0.0869752
cg23081855	7	134889789	WDR91	Body	1.22282e-07	0.00137582	0.0590825	0.785364	0.0597403	0.785364	0.0597403
cg05693204	5	1860135	NA	NA	1.22442e-07	0.00137582	0.0591601	0.676714	0.110976	-0.676714	-0.110976
cg09861057	1	154492947	TDRD10;TDRD10	Body;Body	1.35902e-07	0.00149235	0.0656632	0.764753	0.119464	0.764753	0.119464
cg13844922	14	65409659	GPX2	TSS200	1.41916e-07	0.00152376	0.0685691	0.804566	0.127037	0.804566	0.127037
cg15648239	11	119248136	USP2	5'UTR	1.50554e-07	0.00155007	0.0727427	0.548611	0.0583496	0.548611	0.0583496
cg01234517	7	150021553	ACTR3C;LRRC61;LRRC61	TSS1500;5'UTR;5'UTR	1.50783e-07	0.00155007	0.0728534	0.471142	0.0668305	0.471142	0.0668305
cg10869401	11	129802046	PRDM10;PRDM10;PRDM10;PRDM10	Body;Body;Body;Body	1.583e-07	0.00157483	0.0764852	0.894882	0.0612647	0.894882	0.0612647
cg01624569	7	143538037	NA	NA	1.6456e-07	0.00157483	0.07951	0.538066	0.0732263	0.538066	0.0732263
cg23578346	2	3750973	NA	NA	1.68242e-07	0.00157483	0.0812891	0.796194	0.130228	0.796194	0.130228
cg25440671	20	25848886	NA	NA	1.6913e-07	0.00157483	0.0817179	0.464678	0.0773251	0.464678	0.0773251
cg16580683	10	44702076	NA	NA	1.69574e-07	0.00157483	0.0819327	1.25954	0.145677	-1.25954	-0.145677
cg26540191	4	3475093	DOK7;DOK7	Body;Body	1.75577e-07	0.00157483	0.0848328	0.655869	0.091777	0.655869	0.091777
cg24406754	12	64783110	C12orf56;C12orf56	Body;Body	1.76007e-07	0.00157483	0.085041	0.486033	0.0575375	0.486033	0.0575375
cg04154653	1	1133248	TTLL10	3'UTR	1.82154e-07	0.0016002	0.0880109	0.653883	0.104058	0.653883	0.104058
cg24211406	13	46919477	C13orf18	Body	1.92896e-07	0.00164314	0.0932009	0.790715	0.0996769	0.790715	0.0996769
cg14308466	9	136781308	VAV2;VAV2	Body;Body	1.93954e-07	0.00164314	0.093712	0.567527	0.0831728	0.567527	0.0831728
cg23060618	21	44721077	NA	NA	1.97245e-07	0.00164314	0.0953024	0.524006	0.0747856	0.524006	0.0747856
cg09051342	8	95113521	NA	NA	2.1145e-07	0.00173162	0.102166	0.938917	0.150748	-0.938917	-0.150748
cg23316648	4	17096664	NA	NA	2.20647e-07	0.00176091	0.106609	0.820586	0.130804	-0.820586	-0.130804
cg13955423	2	133037153	NA	NA	2.22315e-07	0.00176091	0.107415	0.73205	0.113419	-0.73205	-0.113419
cg10546603	11	49003527	NA	NA	2.29916e-07	0.00179174	0.111088	0.944251	0.130114	-0.944251	-0.130114
cg23840988	11	45727888	NA	NA	2.373e-07	0.00181993	0.114656	1.38737	0.147093	-1.38737	-0.147093
cg23013977	19	36523056	CLIP3	Body	2.47804e-07	0.00187079	0.119731	0.635379	0.0892049	0.635379	0.0892049
cg18148375	2	1926535	MYT1L	Body	2.653e-07	0.00192931	0.128184	0.963703	0.143782	-0.963703	-0.143782
cg09605693	8	143463488	TSNARE1	5'UTR	2.80484e-07	0.00192931	0.135521	0.667003	0.0511622	0.667003	0.0511622
cg19667813	4	3795405	NA	NA	2.85384e-07	0.00192931	0.137888	0.605752	0.0941962	-0.605752	-0.0941962
cg02217063	16	6348709	A2BP1;A2BP1	5'UTR;5'UTR	2.85464e-07	0.00192931	0.137927	1.34465	0.182591	-1.34465	-0.182591
cg10215032	2	1895407	MYT1L	Body	2.87528e-07	0.00192931	0.138924	0.924533	0.137986	-0.924533	-0.137986
cg08796240	16	70733832	VAC14	Body	2.87573e-07	0.00192931	0.138946	0.767444	0.0709792	0.767444	0.0709792
cg07936456	16	7708060	A2BP1;A2BP1;A2BP1;A2BP1;A2BP1;A2BP1	Body;Body;Body;Body;Body;Body	2.88113e-07	0.00192931	0.139207	1.16556	0.174679	-1.16556	-0.174679
cg00514713	7	43158788	HECW1	5'UTR	3.00287e-07	0.00192931	0.145089	0.988123	0.136434	-0.988123	-0.136434
cg04570715	1	4221331	NA	NA	3.00292e-07	0.00192931	0.145091	1.15655	0.144902	-1.15655	-0.144902
cg18546622	11	44325029	ALX4	Body	3.01563e-07	0.00192931	0.145705	0.87566	0.13407	0.87566	0.13407
cg10322124	8	74331865	NA	NA	3.02206e-07	0.00192931	0.146016	0.689561	0.0656447	0.689561	0.0656447
cg23681745	2	202004875	CFLAR;CFLAR;CFLAR	Body;Body;Body	3.06243e-07	0.00192931	0.147967	0.546261	0.0857332	0.546261	0.0857332
cg14064959	9	140730317	EHMT1	3'UTR	3.07465e-07	0.00192931	0.148557	0.633587	0.0692632	0.633587	0.0692632
cg12494545	19	46057029	OPA3;OPA3	Body;Body	3.12152e-07	0.00193361	0.150822	0.790541	0.054861	0.790541	0.054861
cg25052156	10	123355454	FGFR2;FGFR2;FGFR2;FGFR2;FGFR2;FGFR2	5'UTR;5'UTR;5'UTR;5'UTR;5'UTR;5'UTR	3.43662e-07	0.00207233	0.166046	0.798601	0.110878	0.798601	0.110878
cg25015813	12	127226110	NA	NA	3.45965e-07	0.00207233	0.167159	0.764288	0.119609	-0.764288	-0.119609
cg11480627	11	70672876	SHANK2	Body	3.47414e-07	0.00207233	0.167859	0.773242	0.121528	0.773242	0.121528
cg25790133	4	2627014	FAM193A	TSS200	3.69058e-07	0.00214953	0.178317	0.698641	0.0838196	0.698641	0.0838196
cg23483886	5	1476274	LPCAT1	Body	3.69253e-07	0.00214953	0.178411	0.577249	0.035135	0.577249	0.035135
cg20316883	8	138493473	NA	NA	3.74287e-07	0.00215289	0.180843	1.07626	0.169918	-1.07626	-0.169918
cg15398152	6	32016535	TNXB	Body	3.87511e-07	0.00219407	0.187232	0.621012	0.100046	0.621012	0.100046
cg18024859	1	234724935	NA	NA	3.95643e-07	0.00219407	0.191162	0.637894	0.0489652	0.637894	0.0489652
cg26063643	22	16998752	NA	NA	4.01914e-07	0.00219407	0.194191	0.755733	0.123077	-0.755733	-0.123077
cg08621454	8	7191953	FAM66B	Body	4.09002e-07	0.00219407	0.197616	0.536386	0.0898971	-0.536386	-0.0898971
cg15686385	4	17299372	NA	NA	4.12068e-07	0.00219407	0.199098	0.723549	0.10796	-0.723549	-0.10796
cg26360930	8	12952504	DLC1;DLC1;DLC1	Body;Body;Body	4.16446e-07	0.00219407	0.201213	0.930699	0.128507	-0.930699	-0.128507
cg02194717	11	70415188	SHANK2;SHANK2	Body;Body	4.16746e-07	0.00219407	0.201358	0.590548	0.074148	0.590548	0.074148
cg12692727	7	1102344	C7orf50;C7orf50;C7orf50	Body;Body;Body	4.17773e-07	0.00219407	0.201854	0.610443	0.0651385	0.610443	0.0651385
cg00528056	5	4581155	NA	NA	4.2397e-07	0.00220267	0.204848	1.04285	0.144438	-1.04285	-0.144438
cg07015368	15	100537761	ADAMTS17	Body	4.39416e-07	0.00223877	0.212312	0.824117	0.0983291	-0.824117	-0.0983291
cg15456115	19	17908598	B3GNT3	5'UTR	4.42898e-07	0.00223877	0.213994	0.728469	0.117397	0.728469	0.117397
cg26889564	8	142302390	NA	NA	4.4482e-07	0.00223877	0.214922	0.612385	0.0734733	0.612385	0.0734733
cg00630007	17	851785	NXN	Body	4.57266e-07	0.00227769	0.220936	0.535351	0.0830688	0.535351	0.0830688
cg01433955	20	57223269	NA	NA	4.71156e-07	0.00230197	0.227647	0.787505	0.0837126	0.787505	0.0837126
cg10440877	2	208378475	NA	NA	4.79961e-07	0.00230197	0.231901	0.551171	0.0783072	0.551171	0.0783072
cg04340481	21	26734161	NA	NA	4.85588e-07	0.00230197	0.23462	0.539757	0.0838761	-0.539757	-0.0838761
cg00908305	10	5567827	CALML3;CALML3	3'UTR;1stExon	4.85665e-07	0.00230197	0.234657	0.78056	0.0951357	0.78056	0.0951357
cg14100973	4	87280816	MAPK10;MAPK10;MAPK10;MAPK10;MAPK10	5'UTR;1stExon;5'UTR;1stExon;5'UTR	4.85962e-07	0.00230197	0.234801	0.732481	0.0873008	0.732481	0.0873008
cg05385610	19	40421700	FCGBP	Body	4.91189e-07	0.00230414	0.237326	0.588509	0.0967541	0.588509	0.0967541
cg19415202	11	133706356	NA	NA	4.9889e-07	0.00231469	0.241047	1.12155	0.171855	-1.12155	-0.171855
cg24164254	9	137329341	RXRA	3'UTR	5.0302e-07	0.00231469	0.243043	0.726019	0.086349	0.726019	0.086349
cg17375267	19	46915776	CCDC8	1stExon	5.14463e-07	0.00234501	0.248572	0.67436	0.107333	0.67436	0.107333
cg11526778	7	28115783	JAZF1	Body	5.2931e-07	0.00235816	0.255745	0.878008	0.0792573	0.878008	0.0792573
cg21577356	7	150021488	ACTR3C;LRRC61;LRRC61	TSS1500;5'UTR;5'UTR	5.29809e-07	0.00235816	0.255986	0.512879	0.0730569	0.512879	0.0730569
cg10177154	5	95858534	NA	NA	5.35424e-07	0.00235816	0.258699	0.851832	0.124081	-0.851832	-0.124081
cg08542181	1	216419959	USH2A;USH2A	Body;Body	5.36869e-07	0.00235816	0.259397	1.17896	0.170945	-1.17896	-0.170945
cg27311654	1	19638435	AKR7A2;PQLC2;PQLC2;PQLC2	1stExon;TSS1500;TSS1500;TSS1500	5.4507e-07	0.00236889	0.26336	0.564351	0.0565257	0.564351	0.0565257
cg18925726	14	23982474	NA	NA	5.55767e-07	0.00236889	0.268528	0.883008	0.0662218	0.883008	0.0662218
cg02356566	10	2453060	NA	NA	5.56915e-07	0.00236889	0.269083	0.872814	0.136697	-0.872814	-0.136697
cg08290845	20	30065523	REM1	Body	5.58924e-07	0.00236889	0.270054	1.20157	0.161875	-1.20157	-0.161875
cg24522254	2	174878113	NA	NA	5.73562e-07	0.00238654	0.277126	0.569339	0.0903021	0.569339	0.0903021
cg05297677	10	2359853	NA	NA	5.76448e-07	0.00238654	0.278521	0.871726	0.140099	-0.871726	-0.140099
cg05482413	7	141940591	MOXD2	Body	5.79992e-07	0.00238654	0.280233	0.884066	0.142105	-0.884066	-0.142105
cg23325413	5	4773407	NA	NA	5.96548e-07	0.00238654	0.288232	0.924417	0.14688	-0.924417	-0.14688
cg01176694	16	14381731	NA	NA	5.96904e-07	0.00238654	0.288404	0.635881	0.105592	0.635881	0.105592
cg26597734	16	11150952	CLEC16A	Body	6.00118e-07	0.00238654	0.289957	0.707922	0.10548	0.707922	0.10548
cg07694404	10	133572173	NA	NA	6.0224e-07	0.00238654	0.290983	0.958787	0.139705	-0.958787	-0.139705
cg01135464	17	48971001	NA	NA	6.04807e-07	0.00238654	0.292223	1.14846	0.173331	1.14846	0.173331
cg18030949	7	119175916	NA	NA	6.11294e-07	0.00238654	0.295357	1.07822	0.166347	-1.07822	-0.166347
cg01483518	5	180166694	OR2Y1	1stExon	6.12481e-07	0.00238654	0.295931	0.952106	0.110899	-0.952106	-0.110899
cg11585071	1	3615457	TP73;TP73;TP73;TP73	Body;Body;Body;Body	6.2731e-07	0.00242466	0.303095	0.666155	0.0638027	0.666155	0.0638027
cg26725552	10	126314758	FAM53B	Body	6.32302e-07	0.00242466	0.305507	0.587535	0.0585018	0.587535	0.0585018
cg00484358	1	110610995	ALX3	Body	6.37725e-07	0.0024262	0.308128	0.568964	0.0937169	0.568964	0.0937169
cg24874783	10	61120097	FAM13C;FAM13C;FAM13C;FAM13C	Body;5'UTR;5'UTR;Body	6.4279e-07	0.00242637	0.310575	0.907947	0.111755	0.907947	0.111755
cg26533764	1	209825731	LAMB3;LAMB3;LAMB3;LAMB3	1stExon;TSS1500;5'UTR;TSS200	6.49275e-07	0.00243185	0.313708	0.699349	0.0761554	0.699349	0.0761554
cg01551133	1	10875522	NA	NA	6.67639e-07	0.00248139	0.322581	0.869304	0.139463	0.869304	0.139463
cg06634886	5	5033763	LOC340094	TSS1500	6.7538e-07	0.00248405	0.326322	1.11565	0.152169	-1.11565	-0.152169
cg02118559	5	10973173	CTNND2	3'UTR	6.78635e-07	0.00248405	0.327894	0.729296	0.0678581	0.729296	0.0678581
cg05221654	16	32487825	NA	NA	6.92712e-07	0.00251651	0.334696	0.86413	0.116951	-0.86413	-0.116951
cg26757472	16	86387131	NA	NA	6.98128e-07	0.00251726	0.337312	0.882576	0.142355	-0.882576	-0.142355
cg08300475	4	3392274	RGS12;RGS12;RGS12	Body;Body;Body	7.03846e-07	0.00251908	0.340075	0.89201	0.0685588	0.89201	0.0685588
cg00752480	2	62680940	NA	NA	7.16466e-07	0.00253224	0.346173	0.762566	0.109838	0.762566	0.109838
cg20691436	10	5567478	CALML3	1stExon	7.18006e-07	0.00253224	0.346917	0.915999	0.0818403	0.915999	0.0818403
cg07371589	1	151104367	SEMA6C	3'UTR	7.2456e-07	0.00253684	0.350084	0.931798	0.146865	0.931798	0.146865
cg06203976	1	159140445	CADM3;CADM3	TSS1500;TSS1500	7.38872e-07	0.00256833	0.356999	1.26899	0.181974	-1.26899	-0.181974
cg07985890	11	65190999	NEAT1	Body	7.4607e-07	0.00257483	0.360476	0.581401	0.0477383	-0.581401	-0.0477383
cg06911753	11	47611236	C1QTNF4	3'UTR	7.6512e-07	0.00262185	0.369681	0.649288	0.103901	0.649288	0.103901
cg14398548	9	136836252	VAV2;VAV2	Body;Body	7.93924e-07	0.00270139	0.383598	0.776989	0.0629467	0.776989	0.0629467
cg22335802	1	159001170	IFI16	Body	8.23655e-07	0.00278296	0.397963	0.870116	0.139592	-0.870116	-0.139592
cg25911968	2	69085916	NA	NA	8.63711e-07	0.00285824	0.417316	0.968382	0.142113	-0.968382	-0.142113
cg13859511	2	219749205	WNT10A	Body	8.75415e-07	0.00285824	0.422972	0.566551	0.059319	0.566551	0.059319
cg07129978	17	39791049	NA	NA	8.75549e-07	0.00285824	0.423037	0.400215	0.0676136	0.400215	0.0676136
cg01638193	14	68571056	RAD51L1;RAD51L1;RAD51L1	Body;Body;Body	8.78041e-07	0.00285824	0.424241	0.755495	0.112832	0.755495	0.112832
cg12763668	1	19687257	CAPZB	Body	8.81167e-07	0.00285824	0.425751	0.492461	0.0827575	0.492461	0.0827575
cg25140190	18	13641529	C18orf1;C18orf1;C18orf1;C18orf1;C18orf1;C18orf1	Body;Body;Body;Body;Body;Body	8.81431e-07	0.00285824	0.425878	0.563229	0.0854231	0.563229	0.0854231
cg24144574	7	653445	PRKAR1B;PRKAR1B;PRKAR1B;PRKAR1B;PRKAR1B;PRKAR1B	Body;Body;Body;Body;Body;Body	9.007e-07	0.00286064	0.435189	0.587924	0.0682173	0.587924	0.0682173
cg13601936	9	140198751	NA	NA	9.03406e-07	0.00286064	0.436496	0.552098	0.0341372	0.552098	0.0341372
cg22946562	2	1880012	MYT1L	Body	9.03662e-07	0.00286064	0.43662	1.34756	0.0934133	-1.34756	-0.0934133
cg24741430	15	67095711	NA	NA	9.08043e-07	0.00286064	0.438736	0.794375	0.114681	0.794375	0.114681
cg02939233	11	55638302	NA	NA	9.31525e-07	0.00286064	0.450082	0.597846	0.0967022	-0.597846	-0.0967022
cg23575349	11	88800388	NA	NA	9.37554e-07	0.00286064	0.452995	1.09365	0.157912	-1.09365	-0.157912
cg04967578	18	13641894	C18orf1;C18orf1;C18orf1;C18orf1;C18orf1;C18orf1	Body;Body;Body;Body;Body;Body	9.41366e-07	0.00286064	0.454837	0.837177	0.0990674	0.837177	0.0990674
cg22849149	19	2321754	LSM7	Body	9.48849e-07	0.00286064	0.458453	0.5684	0.0683414	0.5684	0.0683414
cg19008877	10	78157854	C10orf11	Body	9.59476e-07	0.00286064	0.463587	0.752263	0.117652	0.752263	0.117652
cg13577194	9	95378173	IPPK	Body	9.59621e-07	0.00286064	0.463657	0.420381	0.0584758	0.420381	0.0584758
cg27471156	2	102428010	MAP4K4;MAP4K4;MAP4K4	Body;Body;Body	9.6181e-07	0.00286064	0.464715	0.534022	0.0428146	0.534022	0.0428146
cg05242402	7	1491921	MICALL2	Body	9.71099e-07	0.00286064	0.469203	0.625972	0.0613593	0.625972	0.0613593
cg14352362	20	5293433	PROKR2	Body	9.71749e-07	0.00286064	0.469517	1.08693	0.161128	-1.08693	-0.161128
cg07706776	10	5568004	CALML3;CALML3	3'UTR;1stExon	9.71791e-07	0.00286064	0.469537	0.646442	0.0680393	0.646442	0.0680393
cg12305074	7	78368756	MAGI2	Body	9.76493e-07	0.00286064	0.471809	1.11296	0.151535	-1.11296	-0.151535
cg19167683	11	57194495	SLC43A3;SLC43A3;SLC43A3;SLC43A3	5'UTR;5'UTR;1stExon;5'UTR	9.76899e-07	0.00286064	0.472005	0.992018	0.157511	0.992018	0.157511
cg03963843	10	39020983	NA	NA	1.01575e-06	0.00293588	0.490776	0.338846	0.0512785	-0.338846	-0.0512785
cg10396171	16	605214	NA	NA	1.02438e-06	0.00293588	0.494946	0.975673	0.144665	0.975673	0.144665
cg12107072	6	36826690	PPIL1	Body	1.02842e-06	0.00293588	0.496898	0.587126	0.0819476	0.587126	0.0819476
cg09696486	16	7270014	A2BP1;A2BP1;A2BP1	Body;Body;Body	1.03664e-06	0.00293588	0.500873	1.5496	0.194898	-1.5496	-0.194898
cg06187584	21	10883548	NA	NA	1.04245e-06	0.00293588	0.503679	0.547036	0.0896928	-0.547036	-0.0896928
cg24881910	1	157672074	FCRL3	TSS1500	1.04827e-06	0.00293588	0.506489	0.726579	0.117178	-0.726579	-0.117178
cg11532179	8	4329150	CSMD1	Body	1.06341e-06	0.00293588	0.513803	1.14339	0.138492	-1.14339	-0.138492
cg21579107	12	49783192	SPATS2	5'UTR	1.06444e-06	0.00293588	0.514304	0.431343	0.0529636	0.431343	0.0529636
cg04204079	8	58130323	NA	NA	1.06684e-06	0.00293588	0.51546	0.815866	0.117138	-0.815866	-0.117138
cg16013543	1	154300241	ATP8B2;ATP8B2	TSS200;5'UTR	1.06684e-06	0.00293588	0.515464	0.678033	0.11202	0.678033	0.11202
cg14397893	2	23777302	KLHL29	5'UTR	1.06943e-06	0.00293588	0.516715	0.556285	0.0918459	0.556285	0.0918459
cg22374940	1	26551782	NA	NA	1.07682e-06	0.00293892	0.520286	0.736126	0.114281	0.736126	0.114281
cg24338513	1	210072223	NA	NA	1.08474e-06	0.00293892	0.52411	0.683261	0.0887298	-0.683261	-0.0887298
cg25337481	10	30317927	KIAA1462	Body	1.09197e-06	0.00293892	0.527602	0.384214	0.0502304	0.384214	0.0502304
cg00752047	12	110785080	ATP2A2;ATP2A2;ATP2A2	Body;3'UTR;3'UTR	1.09487e-06	0.00293892	0.529005	1.06054	0.153684	1.06054	0.153684
cg01990257	8	33847504	NA	NA	1.13902e-06	0.00304053	0.550336	1.14158	0.16052	-1.14158	-0.16052
cg01557951	1	50892299	NA	NA	1.15623e-06	0.00304429	0.558653	0.713922	0.115442	0.713922	0.115442
cg05418395	2	58689455	NA	NA	1.16395e-06	0.00304429	0.562384	1.15716	0.131138	-1.15716	-0.131138
cg10347813	7	1076056	C7orf50;C7orf50;C7orf50	Body;Body;Body	1.16786e-06	0.00304429	0.564272	0.423395	0.0427417	0.423395	0.0427417
cg20017132	10	105233022	CALHM3	Body	1.17296e-06	0.00304429	0.566733	0.680926	0.0754505	0.680926	0.0754505
cg19022978	1	200882136	C1orf106;C1orf106	Body;Body	1.17459e-06	0.00304429	0.567522	0.655641	0.0756408	0.655641	0.0756408
cg03303325	17	80823240	TBCD	Body	1.17823e-06	0.00304429	0.569283	0.433787	0.0448231	0.433787	0.0448231
cg09354454	16	86795853	NA	NA	1.19432e-06	0.0030654	0.577057	0.644336	0.103268	-0.644336	-0.103268
cg08477574	19	2219369	DOT1L	Body	1.19909e-06	0.0030654	0.579361	0.363173	0.0516564	0.363173	0.0516564
cg25420254	2	20565699	NA	NA	1.24745e-06	0.00317223	0.602724	0.592683	0.0841169	-0.592683	-0.0841169
cg04748497	23	101906989	GPRASP1;GPRASP1;GPRASP1	5'UTR;5'UTR;5'UTR	1.28355e-06	0.00322661	0.62017	1.17863	0.16114	1.17863	0.16114
cg05501859	11	8939296	C11orf17;C11orf17	Body;Body	1.28964e-06	0.00322661	0.62311	0.552729	0.0719477	0.552729	0.0719477
cg05140643	1	143468880	NA	NA	1.29433e-06	0.00322661	0.625376	0.614395	0.0980766	-0.614395	-0.0980766
cg07022289	1	238226289	NA	NA	1.29554e-06	0.00322661	0.625962	1.09792	0.152562	-1.09792	-0.152562
cg24290948	3	12800802	TMEM40;TMEM40	1stExon;5'UTR	1.3783e-06	0.00341513	0.665951	0.629997	0.0888234	0.629997	0.0888234
cg04491917	2	91872522	NA	NA	1.42519e-06	0.00348872	0.688602	0.678792	0.110526	-0.678792	-0.110526
cg03887676	1	142616241	NA	NA	1.42814e-06	0.00348872	0.69003	0.51495	0.0862965	-0.51495	-0.0862965
cg14886572	17	40934398	WNK4	Body	1.43294e-06	0.00348872	0.692351	1.11319	0.170108	1.11319	0.170108
cg21156386	11	692983	DEAF1	Body	1.43946e-06	0.00348872	0.6955	0.707969	0.0731181	0.707969	0.0731181
cg19494587	16	1398004	BAIAP3	Body	1.46109e-06	0.00348872	0.705952	0.931796	0.0692941	0.931796	0.0692941
cg17806847	4	49289994	NA	NA	1.46336e-06	0.00348872	0.707046	0.824596	0.0425123	-0.824596	-0.0425123
cg00918005	2	79253210	REG3G;REG3G	5'UTR;5'UTR	1.47102e-06	0.00348872	0.710746	0.865299	0.128726	-0.865299	-0.128726
cg08305551	19	12978611	MAST1	Body	1.47119e-06	0.00348872	0.710832	0.970734	0.144427	0.970734	0.144427
cg06872010	8	12236258	FAM66A	Body	1.47432e-06	0.00348872	0.712342	0.652443	0.106853	-0.652443	-0.106853
cg01176141	11	70023032	ANO1;ANO1	Body;Body	1.48269e-06	0.00348872	0.716388	1.02836	0.0441657	1.02836	0.0441657
cg23102632	20	50723227	ZFP64	Body	1.50634e-06	0.00348872	0.727814	0.652184	0.0719966	0.652184	0.0719966
cg06720669	23	108868282	KCNE1L;KCNE1L	1stExon;5'UTR	1.50722e-06	0.00348872	0.728238	0.932988	0.143614	0.932988	0.143614
cg04804377	2	17699746	RAD51AP2	TSS200	1.51394e-06	0.00348872	0.731486	1.0315	0.159608	1.0315	0.159608
cg05784088	1	157738458	FCRL2	Body	1.51585e-06	0.00348872	0.732408	0.961736	0.14317	-0.961736	-0.14317
cg07876898	12	49297846	CCDC65	TSS200	1.52108e-06	0.00348872	0.734935	1.68381	0.207118	1.68381	0.207118
cg03920442	20	25848969	NA	NA	1.52513e-06	0.00348872	0.73689	1.04691	0.162544	1.04691	0.162544
cg04216070	15	101712402	NA	NA	1.53075e-06	0.00348872	0.739608	0.531792	0.0541269	0.531792	0.0541269
cg12292205	6	26970375	C6orf41	Body	1.55238e-06	0.00352141	0.750061	0.486462	0.0683337	0.486462	0.0683337
cg02149509	8	132404163	NA	NA	1.57412e-06	0.00353285	0.760565	1.01122	0.158481	-1.01122	-0.158481
cg03873694	7	43118627	NA	NA	1.59068e-06	0.00353285	0.768566	0.785299	0.116687	-0.785299	-0.116687
cg24052731	12	34529645	NA	NA	1.59149e-06	0.00353285	0.768953	0.95904	0.150362	-0.95904	-0.150362
cg23244463	8	73848937	KCNB2	Body	1.61434e-06	0.00353285	0.779995	1.12764	0.167237	-1.12764	-0.167237
cg00465970	3	129024601	NA	NA	1.62535e-06	0.00353285	0.785313	0.670696	0.0950051	0.670696	0.0950051
cg19939130	1	158978468	IFI16	TSS1500	1.62659e-06	0.00353285	0.785912	0.632331	0.102418	-0.632331	-0.102418
cg18459405	5	176812139	SLC34A1;SLC34A1	5'UTR;5'UTR	1.63566e-06	0.00353285	0.790295	0.515367	0.0681077	0.515367	0.0681077
cg03764092	7	139690853	TBXAS1;TBXAS1;TBXAS1;TBXAS1;TBXAS1;TBXAS1	Body;Body;Body;Body;Body;Body	1.64167e-06	0.00353285	0.793199	0.816773	0.0875794	0.816773	0.0875794
cg10310168	1	4376380	NA	NA	1.64295e-06	0.00353285	0.793818	1.2285	0.167518	-1.2285	-0.167518
cg00061792	10	51542259	NA	NA	1.64756e-06	0.00353285	0.796049	0.885302	0.111031	0.885302	0.111031
cg18680977	7	27155039	HOXA3;HOXA3;HOXA3	5'UTR;TSS1500;5'UTR	1.65295e-06	0.00353285	0.798652	0.758562	0.0986183	0.758562	0.0986183
cg03403081	15	79057053	ADAMTS7	Body	1.6558e-06	0.00353285	0.80003	0.452165	0.0444281	0.452165	0.0444281
cg06968241	6	32411144	HLA-DRA	Body	1.65979e-06	0.00353285	0.801956	0.650711	0.0999875	-0.650711	-0.0999875
cg25731337	23	151286477	MAGEA5	TSS200	1.65882e-06	0.00353285	0.801489	1.59151	0.140502	-1.59151	-0.140502
cg00339782	1	149908099	MTMR11;MTMR11;MTMR11	Body;5'UTR;1stExon	1.66797e-06	0.00353469	0.80591	0.547372	0.0889093	0.547372	0.0889093
cg00966659	12	10162301	CLEC12B;CLEC12B	TSS1500;TSS1500	1.6851e-06	0.00355539	0.814184	0.931877	0.145356	-0.931877	-0.145356
cg03650946	7	27154562	HOXA3;HOXA3;HOXA3	5'UTR;TSS1500;5'UTR	1.71355e-06	0.0035997	0.827931	0.932616	0.122965	0.932616	0.122965
cg07703462	7	149487338	SSPO	Body	1.75089e-06	0.00365369	0.845971	0.846474	0.128811	0.846474	0.128811
cg06153893	6	25963109	TRIM38	5'UTR	1.75437e-06	0.00365369	0.847655	1.33115	0.135714	1.33115	0.135714
cg16034546	3	151023802	GPR87;MED12L	5'UTR;Body	1.77564e-06	0.00365998	0.857933	0.615024	0.0759634	0.615024	0.0759634
cg24254837	3	51990929	GPR62;GPR62	3'UTR;1stExon	1.77755e-06	0.00365998	0.858856	0.519505	0.0664692	0.519505	0.0664692
cg02009103	10	102766386	LZTS2	Body	1.78012e-06	0.00365998	0.860095	0.552302	0.0459989	0.552302	0.0459989
cg12514547	12	52489398	NA	NA	1.7929e-06	0.00366579	0.866271	0.294929	0.0503143	-0.294929	-0.0503143
cg07515989	1	43250763	NA	NA	1.80202e-06	0.00366579	0.870676	0.912532	0.142666	0.912532	0.142666
cg23919534	1	6507804	ESPN	Body	1.80984e-06	0.00366579	0.874454	0.984428	0.130827	0.984428	0.130827
cg03269363	22	50007725	NA	NA	1.81888e-06	0.00366579	0.878824	0.77142	0.118555	-0.77142	-0.118555
cg16998656	7	32114197	NA	NA	1.82088e-06	0.00366579	0.879791	1.26339	0.186	-1.26339	-0.186
cg16628135	16	1397791	BAIAP3	Body	1.85786e-06	0.0037238	0.897658	1.11171	0.0746968	1.11171	0.0746968
cg05992726	12	41967396	PDZRN4;PDZRN4	Body;Body	1.86511e-06	0.0037238	0.901159	1.00209	0.146288	-1.00209	-0.146288
cg14571619	3	100537801	ABI3BP	Body	1.88007e-06	0.00373143	0.908386	0.920474	0.141682	-0.920474	-0.141682
cg16209517	14	77577612	KIAA1737	Body	1.88522e-06	0.00373143	0.910877	0.670312	0.0990364	0.670312	0.0990364
cg20422417	2	25427108	NA	NA	1.90803e-06	0.00373143	0.921898	0.507827	0.0843267	0.507827	0.0843267
cg10870165	8	32345448	NRG1	Body	1.91434e-06	0.00373143	0.924944	0.916797	0.135877	-0.916797	-0.135877
cg26151206	1	158390649	OR10K2	1stExon	1.92658e-06	0.00373143	0.930859	1.23209	0.17588	-1.23209	-0.17588
cg26215727	12	6485537	SCNN1A;SCNN1A;SCNN1A	Body;TSS1500;TSS1500	1.93331e-06	0.00373143	0.93411	0.857057	0.118491	0.857057	0.118491
cg09106468	23	102000610	BHLHB9;BHLHB9;BHLHB9;BHLHB9;BHLHB9;BHLHB9;BHLHB9;BHLHB9	5'UTR;5'UTR;5'UTR;5'UTR;5'UTR;TSS1500;5'UTR;TSS1500	1.93663e-06	0.00373143	0.935717	0.719508	0.109155	0.719508	0.109155
cg26055062	7	55090516	EGFR;EGFR;EGFR;EGFR	Body;Body;Body;Body	1.94359e-06	0.00373143	0.939076	0.748381	0.0742557	0.748381	0.0742557
cg00054210	8	65711644	CYP7B1	TSS1500	1.95474e-06	0.00373143	0.944466	1.03731	0.16118	1.03731	0.16118
cg23018689	1	159173540	DARC	TSS1500	1.95478e-06	0.00373143	0.944484	0.891239	0.140513	-0.891239	-0.140513
cg14316339	22	38520900	PLA2G6;PLA2G6	Body;Body	1.95828e-06	0.00373143	0.946178	0.36259	0.0456322	0.36259	0.0456322
cg01017349	2	3648229	COLEC11;COLEC11	5'UTR;5'UTR	1.9619e-06	0.00373143	0.947923	0.425578	0.0438141	0.425578	0.0438141
cg03565674	11	1507321	HCCA2	Body	1.97162e-06	0.00373143	0.952623	0.903399	0.14273	0.903399	0.14273
cg06907680	14	91580129	C14orf159;C14orf159;C14orf159;C14orf159;C14orf159	TSS1500;TSS1500;TSS1500;TSS1500;TSS1500	1.97705e-06	0.00373143	0.955245	1.12167	0.176786	1.12167	0.176786
cg13728376	10	5523245	NA	NA	2.00091e-06	0.00375629	0.966772	0.9197	0.064663	0.9197	0.064663
cg23270841	2	205529703	PARD3B;PARD3B;PARD3B	Body;Body;Body	2.00577e-06	0.00375629	0.969123	0.772253	0.120782	0.772253	0.120782
cg05545891	11	56113768	OR8K1	1stExon	2.02448e-06	0.00376698	0.978161	1.16724	0.162007	-1.16724	-0.162007
cg11592631	2	119470715	NA	NA	2.02707e-06	0.00376698	0.979414	0.807423	0.129612	-0.807423	-0.129612
cg16184495	19	15343350	EPHX3;EPHX3	5'UTR;TSS200	2.05199e-06	0.00376921	0.991452	0.984539	0.144609	0.984539	0.144609
cg14420519	9	139515751	NA	NA	2.0643e-06	0.00376921	0.9974	0.57008	0.0872958	0.57008	0.0872958
cg18873878	1	3607116	TP73;TP73;TP73;TP73	Body;TSS200;TSS200;TSS200	2.07406e-06	0.00376921	1	0.919162	0.11002	0.919162	0.11002
cg02290350	8	58132656	NA	NA	2.07605e-06	0.00376921	1	0.777351	0.103796	-0.777351	-0.103796
cg00600854	1	4191364	NA	NA	2.08094e-06	0.00376921	1	1.00463	0.153545	-1.00463	-0.153545
cg17631198	11	133734959	NA	NA	2.08274e-06	0.00376921	1	0.676914	0.10938	-0.676914	-0.10938
cg26160150	18	15168615	NA	NA	2.0887e-06	0.00376921	1	0.584808	0.0950585	-0.584808	-0.0950585
cg20909380	15	99987288	NA	NA	2.09068e-06	0.00376921	1	1.21472	0.164042	1.21472	0.164042
cg18510311	8	125928410	NA	NA	2.11425e-06	0.00379753	1	1.02853	0.152167	-1.02853	-0.152167
cg09411730	11	65190946	NEAT1	Body	2.12725e-06	0.00380673	1	0.836169	0.0596694	-0.836169	-0.0596694
cg11603201	12	95805475	NA	NA	2.14262e-06	0.00382008	1	0.500623	0.0559443	0.500623	0.0559443
cg08801887	11	67811194	TCIRG1;TCIRG1	Body;Body	2.16013e-06	0.00383714	1	0.531849	0.089454	0.531849	0.089454
cg25294502	22	20118585	ZDHHC8	TSS1500	2.18387e-06	0.00384566	1	0.731143	0.0494571	0.731143	0.0494571
cg07179329	16	83171992	CDH13	Body	2.18565e-06	0.00384566	1	0.93915	0.134876	-0.93915	-0.134876
cg27527345	1	159505015	OR10J5	1stExon	2.1888e-06	0.00384566	1	1.33383	0.161133	-1.33383	-0.161133
cg23536681	4	380267	NA	NA	2.20541e-06	0.0038608	1	0.482176	0.0677879	0.482176	0.0677879
cg07259651	11	129802069	PRDM10;PRDM10;PRDM10;PRDM10	Body;Body;Body;Body	2.21609e-06	0.00386549	1	0.607384	0.0476958	0.607384	0.0476958
cg16438525	3	52517742	NISCH	Body	2.24263e-06	0.00388031	1	0.811013	0.108468	0.811013	0.108468
cg13453847	5	5034274	LOC340094	TSS200	2.2499e-06	0.00388031	1	0.843077	0.134813	-0.843077	-0.134813
cg23541013	8	58122215	NA	NA	2.25016e-06	0.00388031	1	0.620878	0.103317	-0.620878	-0.103317
cg26470924	6	97378856	KLHL32	5'UTR	2.25671e-06	0.00388031	1	1.03628	0.110483	-1.03628	-0.110483
cg25469923	1	4087182	NA	NA	2.27312e-06	0.00389467	1	1.22418	0.183906	-1.22418	-0.183906
cg16535667	11	65410126	SIPA1;SIPA1	Body;Body	2.29159e-06	0.00390026	1	0.528979	0.0592174	0.528979	0.0592174
cg11421768	5	912712	TRIP13	Body	2.29253e-06	0.00390026	1	0.674884	0.0527192	0.674884	0.0527192
cg08907926	5	3965271	NA	NA	2.35196e-06	0.00398733	1	1.04721	0.151721	-1.04721	-0.151721
cg06658129	6	29364602	OR12D2	1stExon	2.40141e-06	0.00405693	1	0.713394	0.117557	-0.713394	-0.117557
cg27064708	14	69030612	RAD51L1	Body	2.42085e-06	0.00406041	1	0.899486	0.143097	0.899486	0.143097
cg04898487	16	10272607	GRIN2A;GRIN2A;GRIN2A	Body;Body;Body	2.42873e-06	0.00406041	1	0.960395	0.14531	-0.960395	-0.14531
cg17635294	8	143386872	TSNARE1	Body	2.43322e-06	0.00406041	1	0.594738	0.0686015	0.594738	0.0686015
cg25364913	3	122610021	LOC100129550	Body	2.45108e-06	0.00406041	1	0.441884	0.0639714	0.441884	0.0639714
cg26791197	1	248307068	OR2M5	TSS1500	2.45504e-06	0.00406041	1	1.4481	0.0815822	-1.4481	-0.0815822
cg25456593	11	70672858	SHANK2	Body	2.47123e-06	0.00406041	1	0.590073	0.0979842	0.590073	0.0979842
cg19241305	2	162137625	NA	NA	2.47883e-06	0.00406041	1	0.347998	0.0593866	-0.347998	-0.0593866
cg24666993	6	29974991	HLA-J;NCRNA00171	Body;Body	2.48448e-06	0.00406041	1	0.743913	0.120823	0.743913	0.120823
cg26860613	12	6661647	IFFO1;IFFO1	Body;Body	2.49422e-06	0.00406041	1	0.583147	0.0878156	0.583147	0.0878156
cg09358975	16	24372426	CACNG3	Body	2.49739e-06	0.00406041	1	0.829513	0.133276	-0.829513	-0.133276
cg16068038	15	69099678	C15orf28;ANP32A	TSS1500;Body	2.50113e-06	0.00406041	1	0.869117	0.115189	0.869117	0.115189
cg07599136	5	415885	AHRR	Body	2.50431e-06	0.00406041	1	0.409383	0.0621229	0.409383	0.0621229
cg04488647	1	3389969	ARHGEF16	Body	2.55473e-06	0.00412458	1	0.501146	0.0710629	0.501146	0.0710629
cg24167473	3	113899263	DRD3;DRD3	TSS1500;TSS1500	2.56097e-06	0.00412458	1	0.683802	0.108426	-0.683802	-0.108426
cg12613020	5	134881662	NA	NA	2.58831e-06	0.00412633	1	0.715016	0.103713	-0.715016	-0.103713
cg20138404	11	64951798	CAPN1	Body	2.59558e-06	0.00412633	1	0.672387	0.0760352	0.672387	0.0760352
cg10487221	20	60119551	CDH4	Body	2.60095e-06	0.00412633	1	0.977133	0.151698	-0.977133	-0.151698
cg02683577	2	88716767	NA	NA	2.58943e-06	0.00412633	1	1.18622	0.168542	-1.18622	-0.168542
cg23093846	1	68509382	NA	NA	2.60861e-06	0.00412633	1	0.853231	0.114755	-0.853231	-0.114755
cg13458005	10	27702309	PTCHD3	1stExon	2.6197e-06	0.00412633	1	0.465308	0.0597972	0.465308	0.0597972
cg24845535	1	231589949	NA	NA	2.62219e-06	0.00412633	1	0.405187	0.06316	-0.405187	-0.06316
cg22304592	7	157215038	NA	NA	2.63328e-06	0.00412633	1	0.396639	0.0464326	0.396639	0.0464326
cg01024668	15	69099680	C15orf28;ANP32A	TSS1500;Body	2.66906e-06	0.00412633	1	0.679778	0.0758111	0.679778	0.0758111
cg07705604	6	158778313	TULP4;TULP4	Body;Body	2.67821e-06	0.00412633	1	0.502709	0.0589328	0.502709	0.0589328
cg13580649	4	177467794	NA	NA	2.66515e-06	0.00412633	1	1.51682	0.158334	-1.51682	-0.158334
cg07053699	16	31440866	COX6A2	TSS1500	2.70788e-06	0.00412633	1	0.703075	0.0960565	0.703075	0.0960565
cg06184926	16	23505843	GGA2	Body	2.72536e-06	0.00412633	1	0.59571	0.068901	0.59571	0.068901
cg09356916	4	23791473	NA	NA	2.73141e-06	0.00412633	1	1.05008	0.161691	-1.05008	-0.161691
cg01634664	14	91580142	C14orf159;C14orf159;C14orf159;C14orf159;C14orf159	TSS1500;TSS1500;TSS1500;TSS1500;TSS1500	2.73527e-06	0.00412633	1	0.458314	0.0619371	0.458314	0.0619371
cg18642503	19	14089711	RFX1	Body	2.74152e-06	0.00412633	1	0.806046	0.128408	0.806046	0.128408
cg22888181	10	106089003	ITPRIP	5'UTR	2.74263e-06	0.00412633	1	1.28432	0.10534	1.28432	0.10534
cg08087668	8	58116908	NA	NA	2.74318e-06	0.00412633	1	0.835318	0.120927	-0.835318	-0.120927
cg02385173	11	76571534	ACER3	TSS1500	2.74522e-06	0.00412633	1	0.6192	0.066431	0.6192	0.066431
cg22514764	1	243637838	SDCCAG8	Body	2.7483e-06	0.00412633	1	0.440282	0.0512715	0.440282	0.0512715
cg02485729	12	128994427	TMEM132C	Body	2.67567e-06	0.00412633	1	1.38423	0.209517	-1.38423	-0.209517
cg15114045	5	138906052	NA	NA	2.76528e-06	0.00412633	1	0.471865	0.0681146	0.471865	0.0681146
cg15198193	1	180914866	KIAA1614	3'UTR	2.77136e-06	0.00412633	1	0.546228	0.0471783	0.546228	0.0471783
cg01922485	1	942696	NA	NA	2.78306e-06	0.00412633	1	0.749017	0.0496659	0.749017	0.0496659
cg24005169	6	31146942	PSORS1C3	TSS1500	2.80409e-06	0.00412633	1	0.592978	0.0907376	0.592978	0.0907376
cg09835278	22	26425557	MYO18B	3'UTR	2.80762e-06	0.00412633	1	0.924701	0.140182	-0.924701	-0.140182
cg11775367	8	127614489	NA	NA	2.81063e-06	0.00412633	1	0.620983	0.0407344	-0.620983	-0.0407344
cg19256314	12	109227237	SSH1;SSH1	Body;Body	2.81178e-06	0.00412633	1	0.630961	0.0933114	0.630961	0.0933114
cg04470557	5	131630995	SLC22A4	Body	2.81568e-06	0.00412633	1	1.20401	0.182208	1.20401	0.182208
cg19538115	17	48970893	NA	NA	2.82262e-06	0.00412633	1	0.62333	0.0705784	0.62333	0.0705784
cg08350288	1	19043598	PAX7;PAX7;PAX7	Body;Body;Body	2.8268e-06	0.00412633	1	1.35815	0.193976	1.35815	0.193976
cg16185457	2	28200724	BRE;BRE;BRE;BRE;BRE	Body;Body;Body;Body;Body	2.83793e-06	0.0041301	1	0.896415	0.109941	0.896415	0.109941
cg26595828	5	5034356	LOC340094	TSS200	2.86154e-06	0.00415196	1	1.31451	0.141984	-1.31451	-0.141984
cg16406967	7	27155036	HOXA3;HOXA3;HOXA3	5'UTR;TSS1500;5'UTR	2.88389e-06	0.0041674	1	0.731699	0.098237	0.731699	0.098237
cg25912023	2	101801902	NA	NA	2.90927e-06	0.0041674	1	0.584815	0.0642806	0.584815	0.0642806
cg01771096	6	161638100	AGPAT4	Body	2.91052e-06	0.0041674	1	1.01175	0.126836	-1.01175	-0.126836
cg13643594	23	107681825	COL4A5;COL4A6;COL4A6;COL4A5;COL4A5	TSS1500;TSS200;Body;TSS1500;TSS1500	2.91315e-06	0.0041674	1	0.610322	0.0874406	0.610322	0.0874406
cg20810997	20	29978353	DEFB119;DEFB119;DEFB119;DEFB119;DEFB119;DEFB119	5'UTR;1stExon;1stExon;5'UTR;5'UTR;1stExon	2.91654e-06	0.0041674	1	0.480034	0.0686959	-0.480034	-0.0686959
cg19218509	20	32856747	ASIP	Body	2.92858e-06	0.0041674	1	0.706542	0.112046	0.706542	0.112046
cg07148024	1	15753347	EFHD2	Body	2.93256e-06	0.0041674	1	0.679418	0.0886381	0.679418	0.0886381
cg10656204	12	127221416	NA	NA	2.9635e-06	0.00419902	1	0.641494	0.105276	-0.641494	-0.105276
cg18071348	5	9851961	LOC285692	Body	2.99515e-06	0.00422994	1	1.04624	0.161738	-1.04624	-0.161738
cg20040306	12	10163345	CLEC12B;CLEC12B;CLEC12B;CLEC12B	5'UTR;1stExon;5'UTR;1stExon	3.00284e-06	0.00422994	1	0.900568	0.128104	-0.900568	-0.128104
cg14686949	23	151129081	GABRE;MIR452	Body;TSS1500	3.02946e-06	0.00424067	1	0.95965	0.142112	-0.95965	-0.142112
cg00872170	7	157567443	PTPRN2;PTPRN2;PTPRN2	Body;Body;Body	3.03021e-06	0.00424067	1	0.928426	0.105232	-0.928426	-0.105232
cg05851505	8	142221164	SLC45A4	3'UTR	3.03678e-06	0.00424067	1	0.491667	0.0344692	0.491667	0.0344692
cg01518591	6	29408229	OR10C1	1stExon	3.05513e-06	0.00424586	1	1.04003	0.146229	-1.04003	-0.146229
cg14145593	2	27958613	NA	NA	3.05807e-06	0.00424586	1	0.805141	0.0983287	0.805141	0.0983287
cg23167035	5	139056674	CXXC5	5'UTR	3.07948e-06	0.00425131	1	0.610239	0.0522936	0.610239	0.0522936
cg11820840	1	204586547	LRRN2;LRRN2	3'UTR;3'UTR	3.0796e-06	0.00425131	1	0.748583	0.121544	-0.748583	-0.121544
cg09731946	21	45336903	AGPAT3	5'UTR	3.09911e-06	0.00426606	1	0.57537	0.0787776	0.57537	0.0787776
cg00534540	7	157586789	PTPRN2;PTPRN2;PTPRN2	Body;Body;Body	3.13187e-06	0.00428763	1	0.932692	0.106462	-0.932692	-0.106462
cg19412743	4	190747919	NA	NA	3.13999e-06	0.00428763	1	0.829431	0.107372	-0.829431	-0.107372
cg20084079	11	55135656	OR4A15	1stExon	3.142e-06	0.00428763	1	0.891118	0.141507	-0.891118	-0.141507
cg27634130	4	68687131	TMPRSS11D	3'UTR	3.15027e-06	0.00428763	1	1.40102	0.1186	-1.40102	-0.1186
cg09049334	23	24380401	FAM48B1	TSS1500	3.17775e-06	0.00431287	1	0.621187	0.0403768	-0.621187	-0.0403768
cg20677058	1	19600471	AKR7L;AKR7L	1stExon;1stExon	3.18688e-06	0.00431316	1	0.720621	0.0955802	0.720621	0.0955802
cg19424531	8	65711522	CYP7B1	TSS200	3.19871e-06	0.00431707	1	1.34527	0.173239	1.34527	0.173239
cg24813038	4	85404026	NA	NA	3.22161e-06	0.00432568	1	0.91182	0.128083	0.91182	0.128083
cg10187713	20	49345687	NA	NA	3.22618e-06	0.00432568	1	0.760156	0.0667742	0.760156	0.0667742
cg03276000	7	154087975	DPP6;DPP6;DPP6	Body;Body;Body	3.23195e-06	0.00432568	1	1.03705	0.158466	-1.03705	-0.158466
cg01232206	16	33044270	NA	NA	3.24544e-06	0.00433174	1	0.734725	0.121784	-0.734725	-0.121784
cg08690664	16	2974781	FLYWCH1;FLYWCH1	5'UTR;5'UTR	3.27285e-06	0.00435507	1	0.40958	0.0524517	0.40958	0.0524517
cg16884222	11	65191531	NEAT1	Body	3.28734e-06	0.00435507	1	0.652961	0.0388014	-0.652961	-0.0388014
cg24023258	8	143781297	LY6K;LY6K;LY6K	TSS1500;TSS1500;TSS1500	3.28996e-06	0.00435507	1	0.57922	0.0954776	0.57922	0.0954776
cg06353485	4	3409927	RGS12;RGS12;RGS12	Body;Body;Body	3.29946e-06	0.00435572	1	0.388735	0.0548576	0.388735	0.0548576
cg08779982	16	2131825	TSC2;TSC2;TSC2	Body;Body;Body	3.32956e-06	0.00437475	1	0.406637	0.0624303	0.406637	0.0624303
cg22758916	15	42303292	PLA2G4E	TSS1500	3.33199e-06	0.00437475	1	0.571098	0.0684198	0.571098	0.0684198
cg04029455	17	80745235	TBCD	Body	3.38678e-06	0.00442812	1	0.378854	0.0646789	0.378854	0.0646789
cg05606878	5	126432189	NA	NA	3.39221e-06	0.00442812	1	0.728868	0.106668	-0.728868	-0.106668
cg06588782	2	2337093	NA	NA	3.40644e-06	0.00442812	1	1.04281	0.151997	-1.04281	-0.151997
cg20972294	11	133005919	OPCML	Body	3.42309e-06	0.00442812	1	1.30263	0.185114	-1.30263	-0.185114
cg21328389	8	109145172	NA	NA	3.42326e-06	0.00442812	1	0.860243	0.138874	-0.860243	-0.138874
cg02840092	6	168748530	NA	NA	3.43584e-06	0.00442812	1	0.421927	0.0661315	0.421927	0.0661315
cg08569678	8	143781397	LY6K;LY6K;LY6K	TSS200;TSS200;TSS200	3.4368e-06	0.00442812	1	0.787359	0.124983	0.787359	0.124983
cg04329351	10	81955971	ANXA11;ANXA11;ANXA11	5'UTR;5'UTR;5'UTR	3.52678e-06	0.00453198	1	0.753208	0.116763	0.753208	0.116763
cg18239942	14	105793879	PACS2;PACS2	Body;Body	3.54974e-06	0.00454939	1	0.567394	0.0641673	0.567394	0.0641673
cg04596071	7	2155899	MAD1L1;MAD1L1;MAD1L1	Body;Body;Body	3.56499e-06	0.00455079	1	0.624001	0.0738673	0.624001	0.0738673
cg04865531	22	51159147	SHANK3	Body	3.5857e-06	0.00455079	1	0.812544	0.132771	0.812544	0.132771
cg01329495	2	147161322	NA	NA	3.58714e-06	0.00455079	1	0.583361	0.068158	-0.583361	-0.068158
cg16393713	7	76149509	UPK3B;UPK3B	3'UTR;3'UTR	3.59554e-06	0.00455079	1	0.769405	0.0668164	0.769405	0.0668164
cg16270500	7	57268776	NA	NA	3.6026e-06	0.00455079	1	0.741837	0.120446	-0.741837	-0.120446
cg10781704	10	64905996	NRBF2	Body	3.60735e-06	0.00455079	1	0.499858	0.07916	0.499858	0.07916
cg00964997	4	13531195	NA	NA	3.62943e-06	0.00456662	1	0.567011	0.0897243	0.567011	0.0897243
cg03494430	16	2177269	PKD1;PKD1	Body;Body	3.6388e-06	0.00456662	1	0.530917	0.0592221	0.530917	0.0592221
cg03639572	9	44857677	NA	NA	3.70911e-06	0.00463206	1	0.484638	0.0793419	-0.484638	-0.0793419
cg21973527	19	5090962	KDM4B	Body	3.71012e-06	0.00463206	1	0.491854	0.0751832	0.491854	0.0751832
cg11484348	20	29896479	DEFB116	TSS200	3.72962e-06	0.00463275	1	1.57675	0.173813	-1.57675	-0.173813
cg26480289	2	92035167	NA	NA	3.73118e-06	0.00463275	1	0.775127	0.12257	-0.775127	-0.12257
cg07213414	16	23153611	USP31	Body	3.74086e-06	0.00463275	1	0.525107	0.0775793	0.525107	0.0775793
cg13835852	9	120660089	NA	NA	3.74902e-06	0.00463275	1	1.08558	0.0919801	-1.08558	-0.0919801
cg27168632	2	240212763	HDAC4	Body	3.77323e-06	0.00464406	1	0.556483	0.0512241	0.556483	0.0512241
cg00275503	6	133908606	NA	NA	3.78124e-06	0.00464406	1	0.462745	0.0672137	-0.462745	-0.0672137
cg12382846	20	60892121	LAMA5	Body	3.78701e-06	0.00464406	1	0.434148	0.0736313	0.434148	0.0736313
cg15458222	3	121380533	HCLS1	TSS1500	3.80694e-06	0.00464517	1	0.688262	0.0551115	0.688262	0.0551115
cg17952647	6	1604212	NA	NA	3.81873e-06	0.00464517	1	0.406453	0.0587232	0.406453	0.0587232
cg00992711	7	5327162	SLC29A4;SLC29A4	5'UTR;5'UTR	3.83733e-06	0.00464517	1	0.656663	0.0754251	-0.656663	-0.0754251
cg26556008	5	73122272	RGNEF	Body	3.84198e-06	0.00464517	1	0.628078	0.0680589	0.628078	0.0680589
cg16639172	16	31833471	NA	NA	3.8423e-06	0.00464517	1	1.06347	0.160928	-1.06347	-0.160928
cg17953300	11	65418265	SIPA1;SIPA1	3'UTR;3'UTR	3.8456e-06	0.00464517	1	0.583952	0.0906017	0.583952	0.0906017
cg15236149	6	153073383	VIP;VIP	Body;Body	3.87341e-06	0.00466578	1	1.09305	0.164734	-1.09305	-0.164734
cg15079885	1	32041940	TINAGL1	TSS200	3.88198e-06	0.00466578	1	0.966545	0.152381	0.966545	0.152381
cg26959384	19	57272621	NA	NA	3.89829e-06	0.00467376	1	0.9879	0.146512	-0.9879	-0.146512
cg10833551	11	30649517	NA	NA	3.94774e-06	0.0047092	1	1.0816	0.160852	-1.0816	-0.160852
cg12630520	4	88441521	SPARCL1;SPARCL1	5'UTR;5'UTR	3.94799e-06	0.0047092	1	0.846775	0.124132	0.846775	0.124132
cg10353683	3	46065762	XCR1;XCR1	5'UTR;5'UTR	3.96498e-06	0.0047092	1	0.551741	0.0867439	-0.551741	-0.0867439
cg03490759	14	100141888	HHIPL1	Body	3.97119e-06	0.0047092	1	0.567584	0.0845366	0.567584	0.0845366
cg04544946	8	978226	NA	NA	3.97706e-06	0.0047092	1	0.695988	0.11042	-0.695988	-0.11042
cg25447202	4	3409885	RGS12;RGS12;RGS12	Body;Body;Body	3.99154e-06	0.0047092	1	0.527684	0.0655477	0.527684	0.0655477
cg21661347	19	8674237	ADAMTS10	5'UTR	3.99607e-06	0.0047092	1	0.849571	0.0888076	0.849571	0.0888076
cg04778236	1	9400739	SPSB1	5'UTR	4.0122e-06	0.0047167	1	0.853933	0.0541863	0.853933	0.0541863
cg17945789	2	236444284	AGAP1;AGAP1	Body;Body	4.02947e-06	0.0047255	1	0.498253	0.0828638	0.498253	0.0828638
cg27519145	1	166039635	FAM78B	Body	4.084e-06	0.00477786	1	1.0189	0.146813	-1.0189	-0.146813
cg03057146	7	44250480	YKT6	Body	4.1057e-06	0.00478747	1	0.656444	0.0434031	0.656444	0.0434031
cg21786601	7	116222436	NA	NA	4.11204e-06	0.00478747	1	0.897903	0.111875	-0.897903	-0.111875
cg02318926	15	83952345	BNC1	Body	4.14606e-06	0.00480203	1	1.27845	0.126021	1.27845	0.126021
cg16142855	4	379900	NA	NA	4.14964e-06	0.00480203	1	0.808615	0.126077	0.808615	0.126077
cg01856645	5	78365647	DMGDH;BHMT2	TSS200;Body	4.16457e-06	0.00480203	1	0.719282	0.110366	0.719282	0.110366
cg07864297	14	76837569	ESRRB	TSS200	4.17161e-06	0.00480203	1	0.812521	0.111481	-0.812521	-0.111481
cg00922420	1	55529158	PCSK9	Body	4.17424e-06	0.00480203	1	0.733545	0.0522145	0.733545	0.0522145
cg21460081	17	46656012	HOXB4	TSS1500	4.22589e-06	0.0048455	1	0.77751	0.108677	0.77751	0.108677
cg23625084	7	139690881	TBXAS1;TBXAS1;TBXAS1;TBXAS1;TBXAS1;TBXAS1	Body;Body;Body;Body;Body;Body	4.24865e-06	0.0048455	1	1.39122	0.129834	1.39122	0.129834
cg09260048	15	82415405	NA	NA	4.25597e-06	0.0048455	1	0.617735	0.0741699	0.617735	0.0741699
cg12494301	7	74604867	LOC100093631;GTF2IP1	Body;Body	4.26104e-06	0.0048455	1	0.372352	0.049453	0.372352	0.049453
cg06613253	1	246931896	NA	NA	4.26344e-06	0.0048455	1	0.488577	0.0434738	0.488577	0.0434738
cg13089599	11	70023060	ANO1;ANO1	Body;Body	4.27219e-06	0.0048455	1	0.874742	0.0748329	0.874742	0.0748329
cg04917208	16	70680104	IL34	TSS1500	4.30202e-06	0.0048679	1	0.432675	0.0497034	0.432675	0.0497034
cg03398156	2	220154779	PTPRN	3'UTR	4.31985e-06	0.0048737	1	0.414794	0.0587485	0.414794	0.0587485
cg00613284	8	67419936	C8orf46	Body	4.33767e-06	0.0048737	1	0.677692	0.103121	0.677692	0.103121
cg18495884	7	2020099	MAD1L1;MAD1L1;MAD1L1	Body;Body;Body	4.33777e-06	0.0048737	1	0.450984	0.0500667	0.450984	0.0500667
cg15304464	11	132830180	OPCML	Body	4.34749e-06	0.0048737	1	0.731379	0.119362	-0.731379	-0.119362
cg10413513	16	7106265	A2BP1;A2BP1;A2BP1	Body;Body;Body	4.36227e-06	0.00487894	1	1.01655	0.141035	-1.01655	-0.141035
cg06983322	16	728084	RHBDL1	3'UTR	4.37726e-06	0.00487975	1	0.445859	0.0636386	0.445859	0.0636386
cg03120147	13	114964125	NA	NA	4.38378e-06	0.00487975	1	0.651695	0.0898923	0.651695	0.0898923
cg02738205	16	82741062	CDH13	Body	4.39328e-06	0.00487975	1	0.714707	0.118087	-0.714707	-0.118087
cg00337553	16	32355981	NA	NA	4.42367e-06	0.00490097	1	0.545055	0.0897771	-0.545055	-0.0897771
cg27237272	11	49837068	NA	NA	4.44121e-06	0.00490097	1	0.32643	0.0555845	-0.32643	-0.0555845
cg02455706	16	84918851	CRISPLD2	Body	4.44282e-06	0.00490097	1	0.886732	0.111369	0.886732	0.111369
cg04943241	4	5898879	NA	NA	4.47268e-06	0.00492266	1	0.660896	0.109159	-0.660896	-0.109159
cg06749803	1	2360074	NA	NA	4.50189e-06	0.00493495	1	0.506695	0.0852138	0.506695	0.0852138
cg01559663	8	53852274	NPBWR1	TSS200	4.5099e-06	0.00493495	1	1.31301	0.128053	1.31301	0.128053
cg26562263	19	21863715	NA	NA	4.51448e-06	0.00493495	1	1.08719	0.162032	-1.08719	-0.162032
cg13637269	19	22697330	NA	NA	4.53369e-06	0.00494476	1	1.26053	0.15546	-1.26053	-0.15546
cg02380064	4	143301382	INPP4B;INPP4B	Body;Body	4.56939e-06	0.00495828	1	0.834065	0.0657703	0.834065	0.0657703
cg18120446	4	13531076	NA	NA	4.58654e-06	0.00495828	1	0.741963	0.105052	0.741963	0.105052
cg04889181	8	38643728	TACC1;TACC1;TACC1	TSS1500;TSS1500;5'UTR	4.59514e-06	0.00495828	1	0.719594	0.074361	0.719594	0.074361
cg19389293	18	13641872	C18orf1;C18orf1;C18orf1;C18orf1;C18orf1;C18orf1	Body;Body;Body;Body;Body;Body	4.60983e-06	0.00495828	1	0.781287	0.116407	0.781287	0.116407
cg05566243	16	3640538	BTBD12	Body	4.63756e-06	0.00495828	1	0.425538	0.0553704	0.425538	0.0553704
cg19851647	4	110267677	NA	NA	4.64083e-06	0.00495828	1	0.455056	0.0556468	-0.455056	-0.0556468
cg17654585	7	57273782	NA	NA	4.64287e-06	0.00495828	1	1.03368	0.154095	-1.03368	-0.154095
cg14696870	1	159258877	FCER1A	TSS1500	4.64764e-06	0.00495828	1	0.890359	0.141043	-0.890359	-0.141043
cg05584855	8	109143682	NA	NA	4.65013e-06	0.00495828	1	1.01275	0.10667	-1.01275	-0.10667
cg01748573	20	57463530	GNAS;GNAS;GNAS;GNAS	3'UTR;3'UTR;TSS1500;Body	4.65675e-06	0.00495828	1	0.63898	0.103456	0.63898	0.103456
cg21448781	1	150125418	PLEKHO1	Body	4.66689e-06	0.00495828	1	0.237206	0.0387877	0.237206	0.0387877
cg14169008	9	139444604	NA	NA	4.66923e-06	0.00495828	1	0.55532	0.0431553	0.55532	0.0431553
cg27035251	19	17958825	JAK3;JAK3	5'UTR;1stExon	4.68072e-06	0.00495834	1	0.490408	0.0811134	0.490408	0.0811134
cg10585661	3	184056618	FAM131A;FAM131A	5'UTR;Body	4.70448e-06	0.00495834	1	0.645288	0.100976	0.645288	0.100976
cg21797223	5	11242659	CTNND2	Body	4.72234e-06	0.00495834	1	0.645342	0.0435117	0.645342	0.0435117
cg23356944	14	97924509	NA	NA	4.72311e-06	0.00495834	1	0.778744	0.126749	-0.778744	-0.126749
cg10152684	7	2423467	NA	NA	4.72445e-06	0.00495834	1	0.533395	0.0659012	0.533395	0.0659012
cg25799986	20	44098281	WFDC2	TSS200	4.74211e-06	0.00495834	1	0.870757	0.130483	0.870757	0.130483
cg20384702	10	2359772	NA	NA	4.78389e-06	0.00495834	1	1.12639	0.15041	-1.12639	-0.15041
cg24574793	6	29414802	NA	NA	4.78992e-06	0.00495834	1	0.804098	0.121735	-0.804098	-0.121735
cg24085707	17	79615652	TSPAN10	3'UTR	4.78993e-06	0.00495834	1	0.5704	0.0948497	0.5704	0.0948497
cg03715305	19	5894715	NDUFA11	3'UTR	4.79033e-06	0.00495834	1	0.474253	0.0606524	0.474253	0.0606524
cg18765127	6	30128254	TRIM10;TRIM10	1stExon;1stExon	4.79084e-06	0.00495834	1	0.619628	0.0504821	-0.619628	-0.0504821
cg01785722	8	89019480	NA	NA	4.79749e-06	0.00495834	1	1.13636	0.162451	-1.13636	-0.162451
cg09503045	19	55592453	EPS8L1;EPS8L1	Body;Body	4.8027e-06	0.00495834	1	0.719044	0.112366	0.719044	0.112366
cg21346043	8	86351067	CA3;CA3	1stExon;5'UTR	4.84214e-06	0.0049884	1	0.857672	0.137957	0.857672	0.137957
cg05391002	11	5616177	TRIM6	TSS1500	4.94477e-06	0.00507286	1	0.810684	0.0991922	-0.810684	-0.0991922
cg05622465	1	110613072	ALX3	1stExon	4.94512e-06	0.00507286	1	0.65862	0.108684	0.65862	0.108684
cg20099511	7	62904398	NA	NA	4.97152e-06	0.00508914	1	0.790776	0.12636	-0.790776	-0.12636
cg15242360	6	39854530	DAAM2	Body	4.98462e-06	0.00509176	1	1.11866	0.0905149	-1.11866	-0.0905149
cg00778084	1	173681595	NA	NA	5.01963e-06	0.00510926	1	0.804515	0.128996	-0.804515	-0.128996
cg00899400	7	27154537	HOXA3;HOXA3;HOXA3	5'UTR;TSS1500;5'UTR	5.0229e-06	0.00510926	1	0.61084	0.0667729	0.61084	0.0667729
cg06444374	1	38474788	NA	NA	5.06187e-06	0.00513661	1	0.349975	0.0557644	0.349975	0.0557644
cg06866237	7	101846993	CUX1;CUX1;CUX1	Body;Body;Body	5.07105e-06	0.00513661	1	0.540243	0.05976	0.540243	0.05976
cg23981116	5	167088724	ODZ2	Body	5.09251e-06	0.00513998	1	1.17823	0.156518	-1.17823	-0.156518
cg16748008	7	27155002	HOXA3;HOXA3;HOXA3	5'UTR;TSS1500;5'UTR	5.09565e-06	0.00513998	1	0.768624	0.122159	0.768624	0.122159
cg19889666	11	128812825	TP53AIP1	TSS200	5.15531e-06	0.00518932	1	0.58198	0.0668538	0.58198	0.0668538
cg14849140	11	4010752	STIM1	Body	5.20249e-06	0.0052152	1	0.528537	0.0764328	0.528537	0.0764328
cg11472951	8	112347457	NA	NA	5.2026e-06	0.0052152	1	1.09953	0.142211	-1.09953	-0.142211
cg18018581	15	68158422	NA	NA	5.21551e-06	0.00521569	1	0.447838	0.0407449	0.447838	0.0407449
cg09986292	4	13525605	NA	NA	5.22616e-06	0.00521569	1	0.778668	0.120671	0.778668	0.120671
cg05045598	1	6418521	ACOT7;ACOT7;ACOT7;ACOT7	Body;Body;Body;Body	5.23548e-06	0.00521569	1	0.497385	0.0556688	0.497385	0.0556688
cg11809958	12	32654929	FGD4	TSS200	5.2596e-06	0.00522894	1	0.578865	0.0948913	0.578865	0.0948913
cg01733284	1	158391119	OR10K2	TSS1500	5.29814e-06	0.0052427	1	1.02079	0.150833	-1.02079	-0.150833
cg02471486	8	71016278	NA	NA	5.30354e-06	0.0052427	1	0.279721	0.0466068	0.279721	0.0466068
cg26900781	4	47038032	GABRB1	Body	5.30599e-06	0.0052427	1	0.826669	0.128576	-0.826669	-0.128576
cg14514991	1	158737820	OR6N1	TSS1500	5.33427e-06	0.00525589	1	0.759681	0.123726	-0.759681	-0.123726
cg00303418	7	63019920	NA	NA	5.3411e-06	0.00525589	1	0.79018	0.113677	-0.79018	-0.113677
cg21490444	5	171095097	NA	NA	5.36242e-06	0.00526615	1	0.65826	0.0760966	0.65826	0.0760966
cg08415849	16	86431983	NA	NA	5.39351e-06	0.00527262	1	0.656733	0.100056	-0.656733	-0.100056
cg24586870	2	233198590	DIS3L2	Body	5.40483e-06	0.00527262	1	1.0906	0.0677561	1.0906	0.0677561
cg25669593	6	168811263	NA	NA	5.41568e-06	0.00527262	1	0.719786	0.116474	0.719786	0.116474
cg02921627	8	144589984	ZC3H3	Body	5.41916e-06	0.00527262	1	0.412411	0.0473171	0.412411	0.0473171
cg04801767	7	101942851	SH2B2	Body	5.42358e-06	0.00527262	1	0.473725	0.0612926	-0.473725	-0.0612926
cg26620655	7	1113029	C7orf50;C7orf50;C7orf50	Body;Body;Body	5.46256e-06	0.00529985	1	0.418127	0.0676354	0.418127	0.0676354
cg19115344	2	52799378	NA	NA	5.50999e-06	0.00533516	1	0.972467	0.122942	-0.972467	-0.122942
cg11943883	12	108792983	NA	NA	5.58083e-06	0.00538885	1	0.769139	0.12267	-0.769139	-0.12267
cg09025327	1	9309004	H6PD	Body	5.60365e-06	0.00538885	1	0.473037	0.0785664	0.473037	0.0785664
cg14291225	9	127561722	OLFML2A	Body	5.60572e-06	0.00538885	1	0.448631	0.0459741	0.448631	0.0459741
cg23887776	1	2827798	NA	NA	5.6163e-06	0.00538885	1	0.73881	0.116576	-0.73881	-0.116576
cg00299047	19	2252069	AMH	3'UTR	5.63246e-06	0.00538885	1	0.753789	0.121613	0.753789	0.121613
cg27353308	10	133796559	BNIP3	TSS1500	5.63982e-06	0.00538885	1	0.879831	0.0646765	0.879831	0.0646765
cg13945224	9	98111970	NA	NA	5.64975e-06	0.00538885	1	0.71157	0.114362	0.71157	0.114362
cg20674248	1	157738450	FCRL2	Body	5.65466e-06	0.00538885	1	0.779807	0.122172	-0.779807	-0.122172
cg22997262	22	25510988	KIAA1671	Body	5.67823e-06	0.00540066	1	0.762413	0.113865	0.762413	0.113865
cg09790780	16	7482013	A2BP1;A2BP1;A2BP1;A2BP1;A2BP1;A2BP1	Body;Body;Body;Body;Body;Body	5.69777e-06	0.00540859	1	0.973552	0.153825	-0.973552	-0.153825
cg18566515	10	123356236	FGFR2;FGFR2;FGFR2;FGFR2;FGFR2;FGFR2	5'UTR;5'UTR;5'UTR;5'UTR;5'UTR;TSS200	5.71479e-06	0.00541411	1	0.767772	0.102842	0.767772	0.102842
cg07833342	20	5450926	LOC643406	TSS1500	5.73202e-06	0.0054165	1	0.939932	0.14535	-0.939932	-0.14535
cg22881652	4	13532951	NA	NA	5.73973e-06	0.0054165	1	0.746903	0.121936	0.746903	0.121936
cg20981106	8	107139751	NA	NA	5.76247e-06	0.00542736	1	1.0191	0.155111	-1.0191	-0.155111
cg13608414	6	133932895	NA	NA	5.79979e-06	0.00543955	1	0.731084	0.11981	-0.731084	-0.11981
cg12547807	1	9473751	NA	NA	5.80425e-06	0.00543955	1	0.55	0.090711	0.55	0.090711
cg20367216	8	101895107	NA	NA	5.83711e-06	0.00543955	1	0.600155	0.0592823	0.600155	0.0592823
cg09189497	10	2147517	NA	NA	5.83972e-06	0.00543955	1	1.01542	0.126785	-1.01542	-0.126785
cg05090716	20	1183437	C20orf202	TSS1500	5.84256e-06	0.00543955	1	1.13178	0.122151	-1.13178	-0.122151
cg18535642	10	8080012	NA	NA	5.86973e-06	0.00543955	1	0.86256	0.0559767	-0.86256	-0.0559767
cg24009065	20	44351095	SPINT4	1stExon	5.87748e-06	0.00543955	1	0.964843	0.145577	-0.964843	-0.145577
cg25194322	1	166131844	FAM78B	Body	5.87974e-06	0.00543955	1	0.922499	0.140784	-0.922499	-0.140784
cg01579600	5	123589203	NA	NA	5.8939e-06	0.00543955	1	0.65445	0.0774046	0.65445	0.0774046
cg19942459	11	70508110	SHANK2;SHANK2	Body;TSS200	5.90653e-06	0.00543955	1	0.500126	0.0832463	0.500126	0.0832463
cg08401703	16	1493637	CCDC154	Body	5.91051e-06	0.00543955	1	0.615795	0.0585137	0.615795	0.0585137
cg06946397	3	36804165	NA	NA	5.9659e-06	0.00548009	1	0.804334	0.131077	-0.804334	-0.131077
cg24525151	7	63648835	NA	NA	5.99418e-06	0.00548846	1	0.898067	0.144419	-0.898067	-0.144419
cg03900378	8	54442083	NA	NA	5.99774e-06	0.00548846	1	0.358961	0.0581913	0.358961	0.0581913
cg14189786	8	89578031	NA	NA	5.90576e-06	0.00543955	1	1.88438	0.177072	-1.88438	-0.177072
cg18367631	7	653309	PRKAR1B;PRKAR1B;PRKAR1B;PRKAR1B;PRKAR1B;PRKAR1B	Body;Body;Body;Body;Body;Body	6.07459e-06	0.00553636	1	0.863441	0.0610496	0.863441	0.0610496
cg11208967	8	109045692	RSPO2	Body	6.08157e-06	0.00553636	1	1.03476	0.141652	-1.03476	-0.141652
cg04851639	8	1020857	NA	NA	6.1011e-06	0.00553636	1	0.978477	0.103481	-0.978477	-0.103481
cg12715136	10	100004513	C10orf28	3'UTR	6.10256e-06	0.00553636	1	0.849494	0.094626	0.849494	0.094626
cg14295306	17	71355182	SDK2	Body	6.10887e-06	0.00553636	1	0.447945	0.0638694	0.447945	0.0638694
cg21410100	1	19745731	CAPZB	Body	6.11931e-06	0.00553636	1	0.438248	0.0348218	0.438248	0.0348218
cg02547035	16	81564553	CMIP;CMIP	Body;Body	6.14687e-06	0.00553636	1	0.595854	0.0596202	0.595854	0.0596202
cg10516975	20	30457834	DUSP15;TTLL9;DUSP15;DUSP15	TSS200;TSS1500;5'UTR;Body	6.15321e-06	0.00553636	1	0.442688	0.0245766	0.442688	0.0245766
cg16651314	11	121699840	NA	NA	6.17185e-06	0.00553879	1	0.657087	0.0838461	-0.657087	-0.0838461
cg24344394	1	157790434	FCRL1;FCRL1;FCRL1	TSS1500;TSS1500;TSS1500	6.14998e-06	0.00553636	1	0.905929	0.123338	-0.905929	-0.123338
cg17767427	19	5036971	KDM4B	Body	6.1927e-06	0.00553879	1	0.65207	0.0926203	0.65207	0.0926203
cg06669226	7	72713786	NA	NA	6.19756e-06	0.00553879	1	0.387587	0.0654713	0.387587	0.0654713
cg06525193	2	238145456	NA	NA	6.20729e-06	0.00553879	1	0.919567	0.0745342	-0.919567	-0.0745342
cg15000071	3	134889493	EPHB1	Body	6.21322e-06	0.00553879	1	0.686348	0.104476	-0.686348	-0.104476
cg05337779	15	71840098	THSD4	Body	6.23497e-06	0.00554299	1	0.740251	0.0676981	0.740251	0.0676981
cg23280730	1	244534647	C1orf100	Body	6.24088e-06	0.00554299	1	0.514399	0.0567628	0.514399	0.0567628
cg02230650	10	81679790	MBL1P	TSS200	6.25704e-06	0.00554715	1	0.838877	0.121342	-0.838877	-0.121342
cg19784816	3	52812520	ITIH1;ITIH1;ITIH1;ITIH1	TSS200;TSS1500;TSS1500;Body	6.27062e-06	0.005549	1	0.503139	0.0628811	-0.503139	-0.0628811
cg03309455	8	88845118	NA	NA	6.28608e-06	0.00555252	1	1.09189	0.149789	-1.09189	-0.149789
cg12311175	4	118975504	NDST3	Body	6.31788e-06	0.00557042	1	1.03868	0.161661	-1.03868	-0.161661
cg10435838	5	5034303	LOC340094	TSS200	6.3359e-06	0.00557613	1	0.986734	0.151969	-0.986734	-0.151969
cg10121457	10	127587253	FANK1	Body	6.36733e-06	0.00559335	1	0.542515	0.0845765	-0.542515	-0.0845765
cg01854776	2	235904366	SH3BP4	5'UTR	6.37862e-06	0.00559335	1	0.974943	0.114609	0.974943	0.114609
cg15974673	19	7926970	EVI5L;EVI5L	Body;Body	6.44335e-06	0.00563988	1	0.654265	0.104124	0.654265	0.104124
cg23268879	7	5359951	TNRC18	Body	6.47225e-06	0.00565104	1	0.592549	0.0846155	-0.592549	-0.0846155
cg22798849	7	27155234	HOXA3;HOXA3	5'UTR;5'UTR	6.47949e-06	0.00565104	1	0.5963	0.0864539	0.5963	0.0864539
cg11669516	2	217501092	IGFBP2	Body	6.50178e-06	0.00566026	1	0.626552	0.087899	0.626552	0.087899
cg02220129	11	58598239	NA	NA	6.54573e-06	0.00568828	1	0.471733	0.0653754	0.471733	0.0653754
cg16356622	1	36351841	EIF2C1	Body	6.56478e-06	0.00568869	1	0.509976	0.0771256	0.509976	0.0771256
cg13742526	19	2252432	JSRP1	Body	6.60759e-06	0.00568869	1	1.18661	0.177412	1.18661	0.177412
cg16054907	22	50706065	MAPK11	Body	6.61824e-06	0.00568869	1	1.09174	0.137878	1.09174	0.137878
cg22155039	6	32182002	NOTCH4	Body	6.63171e-06	0.00568869	1	1.02988	0.0921439	-1.02988	-0.0921439
cg18311400	15	28463680	HERC2	Body	6.63209e-06	0.00568869	1	0.665292	0.0740066	-0.665292	-0.0740066
cg04337734	2	172734703	SLC25A12	Body	6.63381e-06	0.00568869	1	0.655132	0.0699477	0.655132	0.0699477
cg19977004	11	1482563	BRSK2	3'UTR	6.64339e-06	0.00568869	1	0.416433	0.0707107	0.416433	0.0707107
cg03624195	19	14090310	RFX1	Body	6.64631e-06	0.00568869	1	0.584825	0.0907234	0.584825	0.0907234
cg18500300	7	45128199	NACAD	Body	6.65217e-06	0.00568869	1	0.512952	0.0857574	0.512952	0.0857574
cg06585307	16	1581015	IFT140	Body	6.66461e-06	0.00568926	1	0.607105	0.0817872	0.607105	0.0817872
cg05034124	1	245494302	KIF26B	Body	6.72019e-06	0.00572658	1	0.556799	0.0664088	-0.556799	-0.0664088
cg18835090	2	121605817	GLI2	Body	6.75121e-06	0.00574289	1	0.438052	0.0450405	0.438052	0.0450405
cg10861033	23	3229472	MXRA5	Body	6.78573e-06	0.00574926	1	1.02552	0.153015	-1.02552	-0.153015
cg09081266	6	29365287	OR12D2	1stExon	6.80291e-06	0.00574926	1	0.837889	0.133288	-0.837889	-0.133288
cg23647554	3	42700674	ZBTB47	Body	6.80865e-06	0.00574926	1	0.551449	0.0841787	0.551449	0.0841787
cg01803258	1	159160407	CADM3;CADM3	Body;Body	6.83469e-06	0.00574926	1	0.691923	0.112113	-0.691923	-0.112113
cg06890701	19	44891400	ZNF285A	Body	6.83707e-06	0.00574926	1	0.41791	0.0559573	-0.41791	-0.0559573
cg23870181	6	32713044	HLA-DQA2	Body	6.84976e-06	0.00574926	1	0.882048	0.133922	-0.882048	-0.133922
cg20061378	4	1791585	NA	NA	6.86002e-06	0.00574926	1	0.409257	0.0514461	0.409257	0.0514461
cg24236654	4	9507499	NA	NA	6.8656e-06	0.00574926	1	0.325051	0.055417	-0.325051	-0.055417
cg05331472	20	49455783	BCAS4;BCAS4;BCAS4	Body;Body;Body	6.86579e-06	0.00574926	1	0.486729	0.0639183	0.486729	0.0639183
cg22933058	1	43472972	NA	NA	6.9119e-06	0.00576805	1	0.507383	0.0850426	0.507383	0.0850426
cg27235829	1	158390759	OR10K2	TSS200	6.91602e-06	0.00576805	1	1.22867	0.16073	-1.22867	-0.16073
cg01866330	8	142235430	SLC45A4	Body	6.93957e-06	0.00576805	1	0.77054	0.0639926	0.77054	0.0639926
cg02657245	16	5976578	NA	NA	6.93979e-06	0.00576805	1	0.948996	0.150129	-0.948996	-0.150129
cg02989940	16	31539234	AHSP;AHSP	5'UTR;1stExon	6.94792e-06	0.00576805	1	0.864481	0.124313	-0.864481	-0.124313
cg20454887	2	54935920	NA	NA	6.98332e-06	0.00577234	1	0.993461	0.154411	0.993461	0.154411
cg08215191	13	51795926	FAM124A	TSS1500	6.98351e-06	0.00577234	1	0.507232	0.0274002	0.507232	0.0274002
cg03380809	16	5845458	NA	NA	6.99293e-06	0.00577234	1	1.01806	0.156882	-1.01806	-0.156882
cg00939727	2	134935506	NA	NA	7.02841e-06	0.00577234	1	0.86538	0.139497	0.86538	0.139497
cg15826897	19	15343373	EPHX3;EPHX3	5'UTR;TSS200	7.03332e-06	0.00577234	1	0.736527	0.119768	0.736527	0.119768
cg19277182	17	80560098	FOXK2	3'UTR	7.04927e-06	0.00577234	1	0.835689	0.119684	0.835689	0.119684
cg02898293	20	25061762	VSX1;VSX1	Body;Body	7.04989e-06	0.00577234	1	0.665529	0.110083	0.665529	0.110083
cg12659009	5	135268802	FBXL21	5'UTR	7.05129e-06	0.00577234	1	1.08036	0.0367893	-1.08036	-0.0367893
cg15616915	2	219266163	CTDSP1;MIR26B;CTDSP1	Body;TSS1500;Body	7.06061e-06	0.00577234	1	0.779459	0.0828713	0.779459	0.0828713
cg25033405	8	48610943	KIAA0146	Body	7.09995e-06	0.0057947	1	0.69638	0.0433242	0.69638	0.0433242
cg09495482	6	29408232	OR10C1	1stExon	7.12341e-06	0.00579655	1	0.788394	0.118439	-0.788394	-0.118439
cg02390961	10	2453039	NA	NA	7.13651e-06	0.00579655	1	1.17153	0.0886847	-1.17153	-0.0886847
cg13640769	14	100789624	C14orf68	TSS200	7.13821e-06	0.00579655	1	0.461177	0.0564141	0.461177	0.0564141
cg01510388	8	65711658	CYP7B1	TSS1500	7.16336e-06	0.00579953	1	1.01804	0.151967	1.01804	0.151967
cg07893900	18	5634551	NA	NA	7.19213e-06	0.00579953	1	1.03948	0.132625	-1.03948	-0.132625
cg07885132	6	32115979	NA	NA	7.19807e-06	0.00579953	1	0.372226	0.0521092	0.372226	0.0521092
cg03841541	16	15188318	RRN3	TSS200	7.20152e-06	0.00579953	1	0.797621	0.0685042	0.797621	0.0685042
cg18315861	1	248789976	OR2T11	1stExon	7.21729e-06	0.00579953	1	0.92385	0.112129	-0.92385	-0.112129
cg17158811	23	48114838	SSX1;SSX1	5'UTR;1stExon	7.22631e-06	0.00579953	1	0.713172	0.089946	-0.713172	-0.089946
cg05122957	3	112973542	BOC	Body	7.23746e-06	0.00579953	1	0.767772	0.0958687	0.767772	0.0958687
cg15797102	4	17158272	NA	NA	7.2444e-06	0.00579953	1	1.20339	0.148372	-1.20339	-0.148372
cg12917072	5	33758285	ADAMTS12	Body	7.26191e-06	0.00579953	1	0.676289	0.0433955	-0.676289	-0.0433955
cg12820134	12	129592903	TMEM132D	Body	7.25037e-06	0.00579953	1	1.10738	0.13798	-1.10738	-0.13798
cg21903122	14	61620436	NA	NA	7.28512e-06	0.005801	1	0.331558	0.0499076	0.331558	0.0499076
cg00712050	8	133205478	KCNQ3	Body	7.29208e-06	0.005801	1	0.776584	0.127513	-0.776584	-0.127513
cg22686718	12	127209925	NA	NA	7.29978e-06	0.005801	1	0.666276	0.107666	-0.666276	-0.107666
cg02453698	1	217591603	NA	NA	7.32885e-06	0.00581454	1	0.453868	0.0614377	0.453868	0.0614377
cg17900076	18	5195574	LOC642597	Body	7.36442e-06	0.00582754	1	0.834519	0.134098	-0.834519	-0.134098
cg26005761	4	110223252	COL25A1;COL25A1	5'UTR;5'UTR	7.37781e-06	0.00582754	1	0.98946	0.124653	0.98946	0.124653
cg09957386	7	134144062	AKR1B1	TSS200	7.40263e-06	0.00582754	1	0.987662	0.14689	0.987662	0.14689
cg24462453	11	55644825	NA	NA	7.4181e-06	0.00582754	1	0.99954	0.153986	-0.99954	-0.153986
cg20868817	1	160677398	CD48	Body	7.42407e-06	0.00582754	1	0.667032	0.0906261	-0.667032	-0.0906261
cg04939673	4	184019125	C4orf38;WWC2	Body;TSS1500	7.43734e-06	0.00582754	1	0.649304	0.100072	0.649304	0.100072
cg15677586	17	66204276	NA	NA	7.44629e-06	0.00582754	1	0.391589	0.0539581	-0.391589	-0.0539581
cg16627247	21	33749772	SNORA80;URB1	TSS200;Body	7.45339e-06	0.00582754	1	0.702874	0.0594685	0.702874	0.0594685
cg10994249	1	226124569	LEFTY2	3'UTR	7.49233e-06	0.00582754	1	0.467224	0.066494	0.467224	0.066494
cg08464900	16	8337597	NA	NA	7.50253e-06	0.00582754	1	0.484322	0.0697134	-0.484322	-0.0697134
cg17220632	8	1796429	ARHGEF10	Body	7.50686e-06	0.00582754	1	0.686451	0.0644512	0.686451	0.0644512
cg27393162	1	5728982	NA	NA	7.5095e-06	0.00582754	1	0.472503	0.0761408	-0.472503	-0.0761408
cg19821682	1	4849063	NA	NA	7.52057e-06	0.00582754	1	0.877929	0.138994	-0.877929	-0.138994
cg11857704	2	3750952	NA	NA	7.57379e-06	0.00582754	1	0.88731	0.120352	0.88731	0.120352
cg26058820	10	124580362	NA	NA	7.57996e-06	0.00582754	1	1.37316	0.0936802	-1.37316	-0.0936802
cg08449144	11	1857919	SYT8	Body	7.58667e-06	0.00582754	1	0.651065	0.105451	-0.651065	-0.105451
cg14360448	9	139512327	NA	NA	7.5996e-06	0.00582754	1	0.468103	0.059736	0.468103	0.059736
cg00806826	10	2812567	NA	NA	7.60683e-06	0.00582754	1	0.981356	0.14685	-0.981356	-0.14685
cg15023006	2	241760782	KIF1A	TSS1500	7.60829e-06	0.00582754	1	0.518412	0.086527	0.518412	0.086527
cg26267272	2	96148075	TRIM43B	Body	7.61372e-06	0.00582754	1	0.690818	0.101244	-0.690818	-0.101244
cg16107483	1	28199456	C1orf38;C1orf38;C1orf38	Body;Body;Body	7.61548e-06	0.00582754	1	1.26867	0.170985	1.26867	0.170985
cg24926185	1	151557485	NA	NA	7.64185e-06	0.00582754	1	0.593794	0.0781514	0.593794	0.0781514
cg14938561	18	43649078	PSTPIP2	Body	7.64689e-06	0.00582754	1	0.756146	0.106202	0.756146	0.106202
cg17504886	1	207642938	CR2;CR2	Body;Body	7.64813e-06	0.00582754	1	1.14126	0.128885	-1.14126	-0.128885
cg01246520	17	17644344	RAI1	5'UTR	7.65882e-06	0.00582754	1	0.854306	0.0772729	0.854306	0.0772729
cg02490589	1	158944784	PYHIN1;PYHIN1;PYHIN1;PYHIN1	Body;Body;3'UTR;3'UTR	7.69781e-06	0.005848	1	1.48038	0.166646	-1.48038	-0.166646
cg27219841	16	3079423	CCDC64B	Body	7.73194e-06	0.00585498	1	0.754959	0.0943761	0.754959	0.0943761
cg22907892	14	97673726	NA	NA	7.75802e-06	0.00585498	1	0.866683	0.133807	-0.866683	-0.133807
cg14750836	8	91815804	NECAB1	Body	7.7605e-06	0.00585498	1	0.76642	0.11561	-0.76642	-0.11561
cg08983966	17	76798273	USP36	Body	7.76211e-06	0.00585498	1	0.495824	0.0628941	0.495824	0.0628941
cg26404669	12	49297822	CCDC65	TSS200	7.76921e-06	0.00585498	1	0.911164	0.0979576	0.911164	0.0979576
cg11075718	8	110701184	GOLSYN;GOLSYN	5'UTR;5'UTR	7.77971e-06	0.00585498	1	0.885455	0.131528	-0.885455	-0.131528
cg05642993	4	118822824	NA	NA	7.81791e-06	0.00587458	1	1.18901	0.162085	-1.18901	-0.162085
cg20126106	3	111718135	TAGLN3;TAGLN3;TAGLN3;TAGLN3	1stExon;5'UTR;5'UTR;5'UTR	7.83113e-06	0.00587538	1	1.00569	0.139792	1.00569	0.139792
cg11910105	7	75123423	SPDYE5	TSS1500	7.87734e-06	0.00590089	1	0.76565	0.013615	-0.76565	-0.013615
cg03899737	1	3615390	TP73;TP73;TP73;TP73	Body;Body;Body;Body	7.90096e-06	0.00590586	1	0.763196	0.0529734	0.763196	0.0529734
cg14523772	7	77666867	MAGI2	Body	7.58293e-06	0.00582754	1	1.07116	0.0942889	-1.07116	-0.0942889
cg26247186	12	129099425	TMEM132C	Body	7.91814e-06	0.00590586	1	1.24609	0.172624	-1.24609	-0.172624
cg02558735	7	55810883	NA	NA	7.92066e-06	0.00590586	1	0.55686	0.0798591	-0.55686	-0.0798591
cg18108818	7	102574475	FBXL13;LRRC17;FBXL13;LRRC17	Body;Body;Body;Body	7.94752e-06	0.0059153	1	0.503174	0.0742846	0.503174	0.0742846
cg16357179	7	56562731	DKFZp434L192	TSS1500	7.9578e-06	0.0059153	1	0.885711	0.14027	-0.885711	-0.14027
cg15610202	19	4767833	C19orf30	TSS1500	7.99088e-06	0.00593077	1	0.974278	0.104032	-0.974278	-0.104032
cg04886221	1	27669729	SYTL1	5'UTR	8.05313e-06	0.00596497	1	0.667286	0.0781805	0.667286	0.0781805
cg03575641	7	128809442	NA	NA	8.06165e-06	0.00596497	1	0.728427	0.117659	0.728427	0.117659
cg20250343	2	92160107	NA	NA	8.0905e-06	0.00596971	1	0.680748	0.111828	-0.680748	-0.111828
cg04768479	6	30095292	NA	NA	8.10411e-06	0.00596971	1	0.649942	0.100798	0.649942	0.100798
cg25271146	23	24382955	FAM48B1	1stExon	8.11376e-06	0.00596971	1	0.454458	0.0763591	0.454458	0.0763591
cg16401608	2	220523857	NA	NA	8.1377e-06	0.00596971	1	1.12324	0.155097	-1.12324	-0.155097
cg05399607	7	34874533	AAA1;NPSR1;NPSR1	TSS1500;Body;Body	8.14772e-06	0.00596971	1	0.947737	0.147306	-0.947737	-0.147306
cg21844956	6	25963442	TRIM38	5'UTR	8.15006e-06	0.00596971	1	1.60445	0.147381	1.60445	0.147381
cg26539736	2	10666585	NA	NA	8.16459e-06	0.00596971	1	0.596539	0.0362062	0.596539	0.0362062
cg24669786	7	92731118	SAMD9	Body	8.17361e-06	0.00596971	1	0.898887	0.129601	-0.898887	-0.129601
cg04323365	23	70443093	GJB1;GJB1;BCYRN1;GJB1	1stExon;5'UTR;Body;5'UTR	8.18285e-06	0.00596971	1	0.662769	0.0405054	0.662769	0.0405054
cg08319905	19	49636270	PPFIA3	Body	8.19162e-06	0.00596971	1	0.49264	0.0684717	0.49264	0.0684717
cg16189093	11	121987014	LOC399959;BLID	Body;TSS200	8.22744e-06	0.00598679	1	1.18783	0.14468	-1.18783	-0.14468
cg06242012	16	13873805	NA	NA	8.29268e-06	0.00601988	1	0.743133	0.108118	-0.743133	-0.108118
cg06853587	5	175526747	FAM153B	Body	8.29802e-06	0.00601988	1	0.84717	0.137224	-0.84717	-0.137224
cg10574861	1	87802066	LMO4	Body	8.3103e-06	0.00601988	1	0.479497	0.0653705	0.479497	0.0653705
cg23931049	18	21452730	LAMA3;LAMA3;LAMA3;LAMA3	TSS1500;TSS1500;Body;Body	8.34114e-06	0.00603073	1	0.63012	0.0919638	0.63012	0.0919638
cg23807570	12	110787107	ATP2A2;ATP2A2;ATP2A2	Body;3'UTR;3'UTR	8.35023e-06	0.00603073	1	0.400054	0.0359995	0.400054	0.0359995
cg07460804	16	14163963	MKL2	TSS1500	8.36384e-06	0.00603154	1	0.48212	0.0586465	0.48212	0.0586465
cg22980079	4	2627118	FAM193A	TSS200	8.43063e-06	0.00605855	1	0.423264	0.0604674	0.423264	0.0604674
cg00755287	17	39388143	KRTAP9-3;KRTAP9-9	TSS1500;TSS1500	8.44414e-06	0.00605855	1	0.847174	0.123045	-0.847174	-0.123045
cg03097190	22	32854361	BPIL2	TSS1500	8.44903e-06	0.00605855	1	0.695959	0.109706	-0.695959	-0.109706
cg00676394	16	1093274	NA	NA	8.45757e-06	0.00605855	1	0.587956	0.0931833	-0.587956	-0.0931833
cg13828808	9	94486945	ROR2	Body	8.47618e-06	0.00605855	1	0.600766	0.0840579	-0.600766	-0.0840579
cg04392266	10	45720134	NA	NA	8.47869e-06	0.00605855	1	1.01984	0.136726	1.01984	0.136726
cg15081886	1	1356902	LOC441869;LOC441869	TSS1500;TSS1500	8.51633e-06	0.00605855	1	0.610583	0.0710636	0.610583	0.0710636
cg05137103	6	29396182	OR11A1	TSS1500	8.5319e-06	0.00605855	1	0.853837	0.127874	-0.853837	-0.127874
cg13159929	17	7493222	SOX15;SOX15	1stExon;5'UTR	8.55117e-06	0.00605855	1	0.749481	0.0409552	0.749481	0.0409552
cg17429236	7	150694028	NOS3;NOS3;NOS3;NOS3	Body;Body;Body;Body	8.56525e-06	0.00605855	1	0.479821	0.0609992	0.479821	0.0609992
cg26365623	11	5144101	OR52A4	TSS1500	8.58987e-06	0.00605855	1	0.787604	0.128033	-0.787604	-0.128033
cg01133726	5	99725376	LOC100133050	TSS1500	8.59035e-06	0.00605855	1	0.395536	0.0527501	-0.395536	-0.0527501
cg21415527	7	137332498	DGKI	Body	8.59197e-06	0.00605855	1	0.916004	0.0727573	-0.916004	-0.0727573
cg24642236	1	156460304	MEF2D	5'UTR	8.59496e-06	0.00605855	1	0.896458	0.127516	0.896458	0.127516
cg01344243	16	9855280	GRIN2A;GRIN2A	3'UTR;3'UTR	8.60127e-06	0.00605855	1	1.29249	0.156014	-1.29249	-0.156014
cg27033479	3	194353554	TMEM44;TMEM44;TMEM44;TMEM44	Body;Body;Body;Body	8.60718e-06	0.00605855	1	0.732312	0.0617395	0.732312	0.0617395
cg25489732	8	142297519	NA	NA	8.62289e-06	0.00605855	1	0.39576	0.066302	0.39576	0.066302
cg04868554	6	31475512	MICB	Body	8.62701e-06	0.00605855	1	0.653329	0.0953611	-0.653329	-0.0953611
cg19271142	13	30992945	NA	NA	8.64789e-06	0.0060644	1	0.581012	0.0732407	0.581012	0.0732407
cg24459563	17	65040609	CACNG1	TSS200	8.66446e-06	0.00606722	1	0.432636	0.0640155	0.432636	0.0640155
cg20632224	1	117214228	MIR320B1	TSS200	8.7107e-06	0.00609077	1	0.373483	0.0634259	0.373483	0.0634259
cg10218605	7	158379132	PTPRN2;PTPRN2;PTPRN2	Body;Body;Body	8.74142e-06	0.00609936	1	0.846114	0.138567	0.846114	0.138567
cg02892772	1	44991042	RNF220	Body	8.75041e-06	0.00609936	1	0.470732	0.0560263	0.470732	0.0560263
cg06741568	12	129028641	TMEM132C	Body	8.76085e-06	0.00609936	1	1.26663	0.123526	-1.26663	-0.123526
cg03238216	4	24330712	NA	NA	8.84562e-06	0.00614951	1	0.786435	0.126475	-0.786435	-0.126475
cg02533057	8	12572655	NA	NA	8.92551e-06	0.00619271	1	0.303118	0.0518216	-0.303118	-0.0518216
cg10038490	10	124515334	FLJ46361	TSS1500	8.94254e-06	0.00619271	1	1.16102	0.153811	-1.16102	-0.153811
cg08043998	12	121890503	KDM2B;KDM2B	Body;Body	8.9462e-06	0.00619271	1	0.455801	0.0757675	0.455801	0.0757675
cg23388451	7	5340323	SLC29A4;SLC29A4	Body;Body	8.98941e-06	0.00621371	1	0.613501	0.088933	-0.613501	-0.088933
cg17001717	8	4439501	CSMD1	Body	9.02214e-06	0.00621965	1	0.910893	0.13876	-0.910893	-0.13876
cg22854448	2	65617203	SPRED2	Body	9.02374e-06	0.00621965	1	0.697793	0.0766306	0.697793	0.0766306
cg22167704	1	181700354	CACNA1E	Body	9.06058e-06	0.00622385	1	0.779931	0.105986	-0.779931	-0.105986
cg12249789	21	45203404	NA	NA	9.0715e-06	0.00622385	1	0.485382	0.0530282	0.485382	0.0530282
cg01480708	17	30846118	MYO1D	Body	9.07852e-06	0.00622385	1	0.539126	0.0818923	0.539126	0.0818923
cg06100240	1	158465870	NA	NA	9.08137e-06	0.00622385	1	0.692594	0.112354	-0.692594	-0.112354
cg04904784	12	27170664	NA	NA	9.1037e-06	0.00623032	1	0.507636	0.0830814	0.507636	0.0830814
cg19207486	19	22323107	NA	NA	9.17339e-06	0.00626447	1	0.676637	0.109361	-0.676637	-0.109361
cg02776659	21	47717406	C21orf57	Body	9.18674e-06	0.00626447	1	0.685713	0.108428	0.685713	0.108428
cg05441854	16	85650374	KIAA0182;KIAA0182	5'UTR;Body	9.1925e-06	0.00626447	1	0.698448	0.0783613	0.698448	0.0783613
cg18828927	6	29275263	OR14J1	1stExon	9.23744e-06	0.00627758	1	0.797571	0.12878	-0.797571	-0.12878
cg18271789	7	4832112	NA	NA	9.23771e-06	0.00627758	1	0.477365	0.0648269	0.477365	0.0648269
cg04888174	12	33139435	NA	NA	9.29939e-06	0.00630563	1	0.670006	0.106887	-0.670006	-0.106887
cg11325997	19	2251764	AMH	Body	9.3051e-06	0.00630563	1	0.869947	0.129696	0.869947	0.129696
cg10643236	6	29274727	OR14J1	1stExon	9.34581e-06	0.00631705	1	1.01587	0.147746	-1.01587	-0.147746
cg13052876	20	35972924	SRC	TSS200	9.34809e-06	0.00631705	1	0.562801	0.086001	0.562801	0.086001
cg11395388	1	4992572	NA	NA	9.3824e-06	0.00632255	1	1.00548	0.140955	-1.00548	-0.140955
cg14143580	20	29960982	DEFB118	3'UTR	9.39953e-06	0.00632439	1	0.92499	0.144716	-0.92499	-0.144716
cg12300018	8	63903574	NKAIN3	3'UTR	9.41685e-06	0.00632439	1	0.804961	0.127884	-0.804961	-0.127884
cg22892036	7	28189139	JAZF1	Body	9.42441e-06	0.00632439	1	0.516876	0.0467568	0.516876	0.0467568
cg03056811	1	160639913	NA	NA	9.37234e-06	0.00632255	1	1.11434	0.0994563	-1.11434	-0.0994563
cg06797734	11	123448381	GRAMD1B	Body	9.44961e-06	0.00633251	1	0.658535	0.107505	-0.658535	-0.107505
cg10975798	8	94567610	NA	NA	9.46763e-06	0.0063358	1	0.900737	0.133911	-0.900737	-0.133911
cg13256491	6	42231123	TRERF1	Body	9.4923e-06	0.00634352	1	0.463838	0.0480358	0.463838	0.0480358
cg07137606	1	242687018	PLD5	5'UTR	9.53061e-06	0.00636033	1	0.774324	0.127069	0.774324	0.127069
cg00562665	12	108520700	NA	NA	9.55753e-06	0.0063688	1	1.07836	0.155016	-1.07836	-0.155016
cg03095797	2	68756117	APLF	Body	9.56967e-06	0.0063688	1	0.400535	0.0634892	-0.400535	-0.0634892
cg17008375	7	101754831	CUX1;CUX1;CUX1	Body;Body;Body	9.60575e-06	0.00637111	1	0.36443	0.0577365	0.36443	0.0577365
cg18792381	5	179781547	GFPT2	TSS1500	9.60897e-06	0.00637111	1	0.52568	0.0754401	0.52568	0.0754401
cg22997040	8	123875223	ZHX2	5'UTR	9.63576e-06	0.00637111	1	0.562168	0.0404001	0.562168	0.0404001
cg16293332	18	15201023	NA	NA	9.63903e-06	0.00637111	1	0.419781	0.0705135	-0.419781	-0.0705135
cg06517360	20	60985318	C20orf151	3'UTR	9.63908e-06	0.00637111	1	0.472959	0.0296697	0.472959	0.0296697
cg20198393	13	101194647	NA	NA	9.6782e-06	0.00638803	1	0.893174	0.0404261	0.893174	0.0404261
cg03507018	3	97886603	OR5H15	TSS1500	9.69112e-06	0.00638803	1	1.13963	0.0737171	-1.13963	-0.0737171
cg02432295	10	105412689	SH3PXD2A	Body	9.7711e-06	0.00643198	1	0.499017	0.0743964	0.499017	0.0743964
cg15329483	23	52683974	SSX7	TSS200	9.79279e-06	0.00643413	1	0.77662	0.113553	-0.77662	-0.113553
cg05918002	17	5019452	ZNF232	5'UTR	9.81093e-06	0.00643413	1	1.11982	0.163134	1.11982	0.163134
cg23234149	1	3615561	TP73;TP73;TP73;TP73	Body;Body;Body;Body	9.81432e-06	0.00643413	1	0.633208	0.082865	0.633208	0.082865
cg02680398	8	4629524	CSMD1	Body	9.83936e-06	0.00644181	1	0.812351	0.129649	-0.812351	-0.129649
cg02260710	16	85730584	NA	NA	9.87573e-06	0.00644234	1	0.788884	0.0905462	0.788884	0.0905462
cg15015996	1	3382565	ARHGEF16	Body	9.89409e-06	0.00644234	1	0.568218	0.0869748	0.568218	0.0869748
cg24336398	9	139236777	GPSM1	Body	9.90047e-06	0.00644234	1	0.435166	0.0713424	0.435166	0.0713424
cg08087268	14	93406082	ITPK1;ITPK1;ITPK1	3'UTR;Body;3'UTR	9.90648e-06	0.00644234	1	0.563632	0.0523558	0.563632	0.0523558
cg13648764	13	51685219	NA	NA	9.90684e-06	0.00644234	1	0.783091	0.0468612	-0.783091	-0.0468612
cg10922264	20	61954258	COL20A1	Body	9.93978e-06	0.00645174	1	0.539555	0.0897127	0.539555	0.0897127
cg25054890	15	20145975	NA	NA	9.948e-06	0.00645174	1	0.4306	0.0723139	-0.4306	-0.0723139
cg21553700	3	195600410	TNK2;TNK2	Body;Body	1.00251e-05	0.00647917	1	0.453199	0.0538923	0.453199	0.0538923
cg06529685	8	43132125	NA	NA	1.00368e-05	0.00647917	1	0.474947	0.0794967	0.474947	0.0794967
cg11148581	12	123998115	RILPL1	Body	1.00439e-05	0.00647917	1	0.394946	0.0574142	0.394946	0.0574142
cg07777115	5	623756	CEP72	Body	1.00155e-05	0.00647917	1	0.709764	0.0785671	0.709764	0.0785671
cg21626540	2	10720198	NOL10	Body	1.01247e-05	0.00649992	1	0.516478	0.0858563	0.516478	0.0858563
cg18618206	17	754296	NXN	Body	1.01614e-05	0.00649992	1	0.444341	0.0732238	0.444341	0.0732238
cg18251449	19	58728390	NA	NA	1.01822e-05	0.00649992	1	0.606654	0.0669624	0.606654	0.0669624
cg01996714	20	3220839	NA	NA	1.02156e-05	0.00649992	1	0.629347	0.096269	0.629347	0.096269
cg18044044	19	9325552	OR7D4	TSS200	1.02238e-05	0.00649992	1	1.06378	0.155491	-1.06378	-0.155491
cg13451008	7	63667484	ZNF735	TSS200	1.02346e-05	0.00649992	1	1.05017	0.122034	-1.05017	-0.122034
cg09110945	2	26523540	NA	NA	1.02379e-05	0.00649992	1	0.354738	0.0578204	0.354738	0.0578204
cg12011596	19	22442461	NA	NA	1.0261e-05	0.00649992	1	1.03257	0.140498	-1.03257	-0.140498
cg07332683	7	128767024	LOC407835	Body	1.02614e-05	0.00649992	1	0.97105	0.0559274	-0.97105	-0.0559274
cg02388468	6	33095664	HLA-DPB2	Body	1.02633e-05	0.00649992	1	0.661666	0.0973121	-0.661666	-0.0973121
cg21508639	17	54667590	NA	NA	1.02681e-05	0.00649992	1	0.66961	0.10876	-0.66961	-0.10876
cg00597492	5	1463562	LPCAT1	3'UTR	1.02697e-05	0.00649992	1	0.630639	0.0170676	0.630639	0.0170676
cg19718771	18	5195201	LOC642597	Body	1.02721e-05	0.00649992	1	1.09735	0.159097	-1.09735	-0.159097
cg03641225	1	68512539	DIRAS3	Body	1.02816e-05	0.00649992	1	0.601318	0.0985302	-0.601318	-0.0985302
cg09980058	19	18898325	COMP	Body	1.0286e-05	0.00649992	1	0.528872	0.0855866	0.528872	0.0855866
cg00296018	5	141205206	NA	NA	1.03046e-05	0.00649992	1	0.670315	0.105607	0.670315	0.105607
cg04146745	3	42947263	ZNF662;ZNF662	TSS1500;TSS200	1.03048e-05	0.00649992	1	0.82994	0.1305	0.82994	0.1305
cg21336650	17	78161706	CARD14;CARD14;CARD14	Body;5'UTR;1stExon	1.03642e-05	0.00650952	1	0.913379	0.136349	0.913379	0.136349
cg26523005	3	42947267	ZNF662;ZNF662	TSS1500;TSS200	1.03841e-05	0.00650952	1	0.812637	0.122339	0.812637	0.122339
cg17631914	4	49514820	NA	NA	1.03882e-05	0.00650952	1	0.296394	0.0504979	-0.296394	-0.0504979
cg00620976	16	65612895	NA	NA	1.03949e-05	0.00650952	1	0.940005	0.135586	-0.940005	-0.135586
cg17000343	8	7834142	FAM66E	Body	1.03998e-05	0.00650952	1	0.898979	0.122276	-0.898979	-0.122276
cg03797139	6	139472304	HECA	Body	1.0403e-05	0.00650952	1	0.640761	0.0468904	0.640761	0.0468904
cg09432590	10	22624205	NA	NA	1.04143e-05	0.00650952	1	0.575913	0.0937253	0.575913	0.0937253
cg14526874	4	17348908	NA	NA	1.04298e-05	0.0065108	1	0.731695	0.113355	-0.731695	-0.113355
cg24661173	7	154866132	HTR5A	Body	1.04455e-05	0.00651218	1	0.824184	0.130944	-0.824184	-0.130944
cg03225210	7	143579951	FAM115A	5'UTR	1.04949e-05	0.0065311	1	0.752243	0.119486	0.752243	0.119486
cg23554286	2	137951070	THSD7B	Body	1.0527e-05	0.0065311	1	1.04411	0.149632	-1.04411	-0.149632
cg06285575	16	31888794	ZNF267	Body	1.0529e-05	0.0065311	1	0.624153	0.0844218	0.624153	0.0844218
cg01630199	7	66369076	NA	NA	1.053e-05	0.0065311	1	0.454119	0.0766329	0.454119	0.0766329
cg25338036	8	3047536	CSMD1	Body	1.05532e-05	0.00653419	1	0.956271	0.12523	-0.956271	-0.12523
cg00533182	8	145726136	PPP1R16A	Body	1.0562e-05	0.00653419	1	0.780547	0.120481	0.780547	0.120481
cg20742415	1	170114481	METTL11B	TSS1500	1.05964e-05	0.00654707	1	1.1404	0.144511	-1.1404	-0.144511
cg21475402	1	156612140	BCAN;BCAN	5'UTR;5'UTR	1.06156e-05	0.0065506	1	0.810697	0.114107	0.810697	0.114107
cg13502395	1	15240629	KIAA1026;KIAA1026	Body;Body	1.06474e-05	0.00656185	1	0.535433	0.0628933	0.535433	0.0628933
cg18620542	17	77389727	HRNBP3	5'UTR	1.06709e-05	0.00656792	1	0.699737	0.116177	-0.699737	-0.116177
cg01467266	19	2252961	JSRP1	Body	1.07583e-05	0.00661014	1	0.769198	0.127594	0.769198	0.127594
cg26659805	19	2251588	AMH	Body	1.07774e-05	0.00661014	1	1.22174	0.162306	1.22174	0.162306
cg19678774	11	6261411	CNGA4	Body	1.07805e-05	0.00661014	1	0.839784	0.0777925	-0.839784	-0.0777925
cg01947769	1	2362403	NA	NA	1.08291e-05	0.00661988	1	0.598596	0.093384	0.598596	0.093384
cg04351734	7	27155173	HOXA3;HOXA3	5'UTR;5'UTR	1.08298e-05	0.00661988	1	0.572766	0.0714862	0.572766	0.0714862
cg23243012	2	68882419	PROKR1	Body	1.08375e-05	0.00661988	1	0.894708	0.0712447	-0.894708	-0.0712447
cg16500150	4	87825274	NA	NA	1.08987e-05	0.00664323	1	0.946568	0.149627	0.946568	0.149627
cg26807301	16	22326380	POLR3E	Body	1.09032e-05	0.00664323	1	0.466675	0.0423606	0.466675	0.0423606
cg07048608	1	158581040	SPTA1	3'UTR	1.09379e-05	0.00664971	1	0.778264	0.124141	-0.778264	-0.124141
cg07037019	1	159506621	OR10J5	TSS1500	1.09414e-05	0.00664971	1	0.74442	0.120475	-0.74442	-0.120475
cg06084534	1	158725300	OR6K6	1stExon	1.10398e-05	0.00670108	1	1.05829	0.155089	-1.05829	-0.155089
cg22739858	5	142053365	FGF1;FGF1;FGF1;FGF1;FGF1;FGF1	5'UTR;5'UTR;5'UTR;5'UTR;Body;Body	1.1054e-05	0.00670131	1	0.746163	0.117733	-0.746163	-0.117733
cg19636302	19	46032854	OPA3	Body	1.10712e-05	0.0067033	1	1.05278	0.160807	1.05278	0.160807
cg12552402	12	72083379	TMEM19	Body	1.10859e-05	0.00670378	1	0.609387	0.0497354	0.609387	0.0497354
cg15477247	5	176046144	NA	NA	1.11252e-05	0.00671255	1	0.801061	0.125967	0.801061	0.125967
cg10523370	4	176892927	GPM6A;GPM6A	5'UTR;Body	1.11281e-05	0.00671255	1	0.830163	0.132479	-0.830163	-0.132479
cg13062516	13	109152543	NA	NA	1.11597e-05	0.0067232	1	0.77953	0.0983974	-0.77953	-0.0983974
cg08120986	2	218816280	NA	NA	1.12039e-05	0.00674142	1	0.472456	0.0789626	0.472456	0.0789626
cg11007608	12	53364531	NA	NA	1.12644e-05	0.00676363	1	0.56938	0.0461031	0.56938	0.0461031
cg06537894	19	12978706	MAST1	Body	1.13116e-05	0.00676363	1	1.29532	0.188127	1.29532	0.188127
cg06757994	2	15830903	NA	NA	1.13133e-05	0.00676363	1	0.481706	0.0364782	0.481706	0.0364782
cg25584814	19	345306	MIER2	TSS1500	1.13238e-05	0.00676363	1	0.565367	0.0607882	0.565367	0.0607882
cg15092772	1	12785787	AADACL3;AADACL3	Body;Body	1.13374e-05	0.00676363	1	0.848181	0.102026	-0.848181	-0.102026
cg16819803	1	202996175	NA	NA	1.13544e-05	0.00676363	1	1.06967	0.152542	1.06967	0.152542
cg20070837	14	105457758	C14orf79	Body	1.13545e-05	0.00676363	1	0.61176	0.0537469	0.61176	0.0537469
cg22450968	7	156871234	NA	NA	1.13628e-05	0.00676363	1	0.642063	0.102473	0.642063	0.102473
cg00871129	20	44176425	SPINLW1;SPINLW1	TSS1500;TSS1500	1.13913e-05	0.00676363	1	0.850062	0.130248	-0.850062	-0.130248
cg17896927	15	93617030	RGMA;RGMA;RGMA;RGMA;RGMA;RGMA;RGMA	1stExon;Body;5'UTR;TSS200;TSS200;TSS1500;5'UTR	1.14e-05	0.00676363	1	0.488856	0.0792021	0.488856	0.0792021
cg14584177	6	29395103	OR11A1	1stExon	1.14324e-05	0.00676363	1	0.889524	0.128831	-0.889524	-0.128831
cg09292244	8	8182618	PRAGMIN	Body	1.14327e-05	0.00676363	1	0.584417	0.093815	0.584417	0.093815
cg00492574	9	110248385	KLF4	Body	1.14487e-05	0.00676363	1	0.881959	0.135309	0.881959	0.135309
cg14113569	8	124657935	KLHL38	3'UTR	1.14578e-05	0.00676363	1	0.514632	0.0463656	-0.514632	-0.0463656
cg17187022	3	82633652	NA	NA	1.14617e-05	0.00676363	1	0.339258	0.0544166	-0.339258	-0.0544166
cg05769086	7	55024817	NA	NA	1.14648e-05	0.00676363	1	0.620045	0.0868157	-0.620045	-0.0868157
cg09730689	4	122184241	NA	NA	1.15019e-05	0.0067753	1	0.952314	0.141891	-0.952314	-0.141891
cg02943578	16	86600499	FOXC2	TSS1500	1.15602e-05	0.0067753	1	0.818529	0.102577	0.818529	0.102577
cg22924958	10	125617328	CPXM2	Body	1.1566e-05	0.0067753	1	0.645568	0.103742	-0.645568	-0.103742
cg11856334	2	81422363	NA	NA	1.15729e-05	0.0067753	1	1.11016	0.134855	-1.11016	-0.134855
cg12179380	8	142084624	NA	NA	1.15773e-05	0.0067753	1	0.536081	0.0619464	0.536081	0.0619464
cg10130374	13	111935412	ARHGEF7;ARHGEF7;ARHGEF7;ARHGEF7;ARHGEF7	Body;Body;Body;Body;Body	1.15949e-05	0.0067753	1	1.226	0.183831	1.226	0.183831
cg08976687	2	85515537	TCF7L1	Body	1.15985e-05	0.0067753	1	0.478847	0.0559094	0.478847	0.0559094
cg14758218	11	65193528	NEAT1	Body	1.16107e-05	0.0067753	1	0.601896	0.0374721	-0.601896	-0.0374721
cg18704201	2	133022807	NA	NA	1.16116e-05	0.0067753	1	0.545483	0.0781854	-0.545483	-0.0781854
cg11642106	3	27772805	NA	NA	1.16531e-05	0.0067753	1	0.588229	0.0978039	0.588229	0.0978039
cg10883352	3	142895375	NA	NA	1.16548e-05	0.0067753	1	0.884983	0.13563	-0.884983	-0.13563
cg00491523	16	6913336	A2BP1;A2BP1;A2BP1	5'UTR;5'UTR;5'UTR	1.16582e-05	0.0067753	1	0.6508	0.0910382	-0.6508	-0.0910382
cg15535471	7	139332087	HIPK2;HIPK2	Body;Body	1.16691e-05	0.0067753	1	0.635396	0.100359	0.635396	0.100359
cg21172278	1	117637160	MIR942;TTF2	TSS200;Body	1.16943e-05	0.0067753	1	0.459581	0.0453878	0.459581	0.0453878
cg13457165	1	40105079	HEYL	Body	1.17002e-05	0.0067753	1	0.682421	0.109228	0.682421	0.109228
cg17347634	8	65711916	CYP7B1	TSS1500	1.17153e-05	0.0067753	1	1.05158	0.149361	1.05158	0.149361
cg01424997	19	56443419	NLRP13	1stExon	1.1723e-05	0.0067753	1	1.02011	0.103957	-1.02011	-0.103957
cg01947943	6	29012859	OR2W1	1stExon	1.17922e-05	0.00680443	1	1.40245	0.156334	-1.40245	-0.156334
cg07915849	16	2391402	ABCA17P;ABCA3	Body;TSS1500	1.18015e-05	0.00680443	1	0.496902	0.0600052	0.496902	0.0600052
cg09510531	21	45705742	AIRE	TSS200	1.18565e-05	0.00682173	1	1.13946	0.172373	1.13946	0.172373
cg11679455	10	8100761	GATA3;GATA3	Body;Body	1.18598e-05	0.00682173	1	0.652185	0.0759312	0.652185	0.0759312
cg19399165	2	27301252	EMILIN1	TSS200	1.19104e-05	0.00684099	1	0.449886	0.0736193	0.449886	0.0736193
cg26026598	1	181142292	NA	NA	1.19216e-05	0.00684099	1	1.06652	0.158188	-1.06652	-0.158188
cg14692106	4	7940389	AFAP1;AFAP1	5'UTR;5'UTR	1.19774e-05	0.00685849	1	0.696458	0.0721854	0.696458	0.0721854
cg17891735	7	158669929	WDR60	Body	1.19886e-05	0.00685849	1	0.381965	0.0171349	0.381965	0.0171349
cg14694038	19	5037103	KDM4B	Body	1.19947e-05	0.00685849	1	0.946284	0.147507	0.946284	0.147507
cg27537795	18	52265510	C18orf26	3'UTR	1.20183e-05	0.0068639	1	0.607005	0.0933517	-0.607005	-0.0933517
cg12681370	2	218794733	TNS1	5'UTR	1.20683e-05	0.00688433	1	0.585137	0.0869328	0.585137	0.0869328
cg06829391	16	9857151	GRIN2A;GRIN2A;GRIN2A	Body;Body;3'UTR	1.21529e-05	0.00692438	1	0.875149	0.125289	-0.875149	-0.125289
cg00924685	1	17475656	NA	NA	1.21696e-05	0.00692571	1	0.446163	0.0744135	0.446163	0.0744135
cg18786873	1	110610899	ALX3	Body	1.22043e-05	0.00693731	1	0.927147	0.144893	0.927147	0.144893
cg26679855	3	13857594	NA	NA	1.22631e-05	0.00696252	1	1.02367	0.152416	-1.02367	-0.152416
cg24854435	1	149287082	LOC388692	Body	1.23254e-05	0.0069897	1	0.382896	0.0644046	0.382896	0.0644046
cg11822208	6	26184227	HIST1H2BE	1stExon	1.23449e-05	0.00699254	1	0.650078	0.100479	0.650078	0.100479
cg21642176	2	17699740	RAD51AP2	TSS200	1.24081e-05	0.00700512	1	1.32489	0.184317	1.32489	0.184317
ch.1.1833767F	1	65609418	NA	NA	1.24384e-05	0.00700512	1	0.26135	0.0100039	0.26135	0.0100039
cg04418330	16	2177155	PKD1;PKD1	Body;Body	1.2449e-05	0.00700512	1	0.480041	0.0320827	0.480041	0.0320827
cg21811549	7	63667594	ZNF735	1stExon	1.24521e-05	0.00700512	1	0.898456	0.122871	-0.898456	-0.122871
cg11689102	19	36229251	MLL4	Body	1.24541e-05	0.00700512	1	0.393189	0.0306445	-0.393189	-0.0306445
cg20189761	8	86574449	REXO1L2P;REXO1L1	Body;1stExon	1.2472e-05	0.00700703	1	0.623406	0.0943818	-0.623406	-0.0943818
cg14604470	9	130713376	FAM102A;FAM102A	TSS1500;Body	1.24425e-05	0.00700512	1	0.663478	0.0960368	0.663478	0.0960368
cg13652373	22	49581756	NA	NA	1.25371e-05	0.0070263	1	0.622303	0.099398	-0.622303	-0.099398
cg00502035	10	125751386	NA	NA	1.25482e-05	0.0070263	1	0.532055	0.0848419	0.532055	0.0848419
cg14644475	5	167792594	WWC1;WWC1;WWC1	Body;Body;Body	1.25499e-05	0.0070263	1	0.51404	0.0847055	0.51404	0.0847055
cg01182430	18	75680550	NA	NA	1.25981e-05	0.00704514	1	1.11567	0.127765	-1.11567	-0.127765
cg06766016	1	45278971	BTBD19	Body	1.2614e-05	0.00704584	1	0.44696	0.0749291	0.44696	0.0749291
cg00926267	22	41030561	MKL1	5'UTR	1.26635e-05	0.0070631	1	0.494103	0.0343358	0.494103	0.0343358
cg13912435	7	6750462	NA	NA	1.26741e-05	0.0070631	1	0.484533	0.0738872	-0.484533	-0.0738872
cg18093635	19	14890139	EMR2;EMR2;EMR2;EMR2;EMR2;EMR2;EMR2	TSS1500;TSS1500;TSS1500;TSS1500;TSS1500;TSS1500;TSS1500	1.27026e-05	0.00706342	1	0.464494	0.0748942	-0.464494	-0.0748942
cg10524687	7	51148784	COBL	Body	1.27039e-05	0.00706342	1	0.53683	0.0811984	0.53683	0.0811984
cg10522845	1	1397837	ATAD3C	Body	1.27224e-05	0.00706558	1	0.528645	0.0785944	0.528645	0.0785944
cg02097120	1	154492952	TDRD10;TDRD10	Body;Body	1.27378e-05	0.00706601	1	0.436343	0.0648319	0.436343	0.0648319
cg13953735	19	48229268	EHD2	Body	1.2762e-05	0.0070713	1	1.20916	0.089559	1.20916	0.089559
cg23774016	1	159284082	OR10J3	1stExon	1.2789e-05	0.00707817	1	0.59662	0.0978536	-0.59662	-0.0978536
cg13977280	4	3387765	RGS12;RGS12;RGS12	Body;Body;Body	1.28049e-05	0.00707884	1	0.728764	0.074108	0.728764	0.074108
cg00475131	19	41117096	LTBP4;LTBP4;LTBP4	Body;Body;Body	1.2862e-05	0.0071023	1	0.686564	0.104803	0.686564	0.104803
cg04972766	5	25911207	NA	NA	1.29089e-05	0.00711302	1	0.7261	0.11765	-0.7261	-0.11765
cg16585820	12	92422572	NA	NA	1.29109e-05	0.00711302	1	0.788211	0.0816941	0.788211	0.0816941
cg25115460	1	3607110	TP73;TP73;TP73;TP73	Body;TSS200;TSS200;TSS200	1.29697e-05	0.00712013	1	0.587995	0.0960954	0.587995	0.0960954
cg15598802	11	121987203	LOC399959;BLID	Body;TSS1500	1.29757e-05	0.00712013	1	0.946783	0.14987	-0.946783	-0.14987
cg24993194	6	25963187	TRIM38	5'UTR	1.29899e-05	0.00712013	1	1.17437	0.123159	1.17437	0.123159
cg05856387	2	74742362	TLX2	Body	1.30097e-05	0.00712013	1	0.484134	0.0813598	0.484134	0.0813598
cg05768044	16	53243559	CHD9	Body	1.30102e-05	0.00712013	1	1.19344	0.181157	1.19344	0.181157
cg10324825	1	158153227	CD1D	Body	1.30164e-05	0.00712013	1	0.893065	0.123106	-0.893065	-0.123106
cg20292636	1	204328377	PLEKHA6	5'UTR	1.30536e-05	0.00712013	1	0.572564	0.0939134	0.572564	0.0939134
cg08784110	6	160328002	MAS1	1stExon	1.30637e-05	0.00712013	1	0.825916	0.0877429	-0.825916	-0.0877429
cg18586212	5	146218708	PPP2R2B;PPP2R2B;PPP2R2B;PPP2R2B;PPP2R2B;PPP2R2B;PPP2R2B	Body;Body;Body;Body;Body;Body;Body	1.30723e-05	0.00712013	1	1.04039	0.149581	-1.04039	-0.149581
cg13431760	6	166984607	RPS6KA2;RPS6KA2	Body;Body	1.31096e-05	0.00712013	1	0.362593	0.0344166	0.362593	0.0344166
cg07944396	16	7382514	A2BP1;A2BP1;A2BP1;A2BP1;A2BP1;A2BP1	Body;TSS1500;TSS1500;Body;TSS1500;Body	1.31107e-05	0.00712013	1	1.10355	0.161236	-1.10355	-0.161236
cg25632230	6	134101081	NA	NA	1.31183e-05	0.00712013	1	1.32703	0.160389	-1.32703	-0.160389
cg23591955	14	52294766	NA	NA	1.31239e-05	0.00712013	1	0.624735	0.100369	-0.624735	-0.100369
cg12446953	1	20960867	PINK1	Body	1.31414e-05	0.00712013	1	0.703885	0.0488462	0.703885	0.0488462
cg02189001	14	21624049	OR5AU1	1stExon	1.31448e-05	0.00712013	1	0.764034	0.0909656	-0.764034	-0.0909656
cg21414251	6	29364554	OR12D2	1stExon	1.31731e-05	0.00712333	1	0.616217	0.0954746	-0.616217	-0.0954746
cg03142586	19	58220080	ZNF154	Body	1.31933e-05	0.00712333	1	0.687878	0.10992	0.687878	0.10992
cg02586730	11	65639869	EFEMP2	5'UTR	1.31978e-05	0.00712333	1	0.436032	0.0716625	0.436032	0.0716625
cg23942526	7	27882598	JAZF1	Body	1.32097e-05	0.00712333	1	0.557873	0.0446638	0.557873	0.0446638
cg14230992	8	16641735	NA	NA	1.32421e-05	0.00713283	1	0.556006	0.0598581	-0.556006	-0.0598581
cg18261434	2	129106401	NA	NA	1.32594e-05	0.00713419	1	0.457215	0.061	0.457215	0.061
cg00802510	7	43601539	HECW1	3'UTR	1.32849e-05	0.00713837	1	0.792198	0.105057	-0.792198	-0.105057
cg21971621	11	65600773	SNX32	TSS1500	1.33165e-05	0.00713837	1	0.861258	0.135853	0.861258	0.135853
cg09765906	12	54480707	FLJ12825	Body	1.33426e-05	0.00713837	1	0.569434	0.0512675	-0.569434	-0.0512675
cg19539798	2	217554364	IGFBP5	Body	1.33516e-05	0.00713837	1	0.627021	0.0796384	0.627021	0.0796384
cg03980370	6	139117543	NA	NA	1.33548e-05	0.00713837	1	0.604812	0.0895226	0.604812	0.0895226
cg13465477	9	133534961	NA	NA	1.33558e-05	0.00713837	1	1.00825	0.153075	1.00825	0.153075
cg02322653	19	9296688	OR7D2	1stExon	1.33887e-05	0.00714495	1	0.83421	0.125965	-0.83421	-0.125965
cg20002381	19	39279703	LGALS7B	TSS200	1.33977e-05	0.00714495	1	0.500558	0.0780737	0.500558	0.0780737
cg03605164	4	44447076	KCTD8	Body	1.34519e-05	0.00716592	1	1.04597	0.140688	-1.04597	-0.140688
cg06835509	16	23939098	PRKCB;PRKCB	Body;Body	1.34669e-05	0.00716602	1	0.8255	0.130615	-0.8255	-0.130615
cg20684180	3	38080635	DLEC1;DLEC1	TSS200;TSS200	1.3484e-05	0.00716723	1	1.59709	0.212022	1.59709	0.212022
cg01857186	11	123811110	OR4D5	1stExon	1.35411e-05	0.00718886	1	1.11901	0.156594	-1.11901	-0.156594
cg18621256	10	119221444	NA	NA	1.35544e-05	0.00718886	1	0.68153	0.0288504	0.68153	0.0288504
cg08404009	13	109793152	MYO16	Body	1.35709e-05	0.00718971	1	0.922813	0.143686	0.922813	0.143686
cg04432454	16	949229	LMF1	Body	1.3626e-05	0.00719713	1	0.298027	0.0279166	0.298027	0.0279166
cg12799314	10	1405193	ADARB2	Body	1.36261e-05	0.00719713	1	0.590363	0.0708577	0.590363	0.0708577
cg22125253	11	123886957	OR10G4	1stExon	1.36296e-05	0.00719713	1	0.856557	0.117647	-0.856557	-0.117647
cg19363889	18	43305540	SLC14A1;SLC14A1;SLC14A1;SLC14A1	5'UTR;5'UTR;TSS1500;5'UTR	1.36909e-05	0.00722161	1	0.669531	0.0606721	0.669531	0.0606721
cg13504055	2	102234418	NA	NA	1.37214e-05	0.0072298	1	0.334049	0.042569	0.334049	0.042569
cg15633699	1	1356728	LOC441869;LOC441869	TSS200;TSS200	1.37378e-05	0.00723058	1	0.677994	0.0718141	0.677994	0.0718141
cg17975000	8	58132446	NA	NA	1.38354e-05	0.00726252	1	1.06297	0.14853	-1.06297	-0.14853
cg18329175	1	228394607	OBSCN;OBSCN	TSS1500;TSS1500	1.38379e-05	0.00726252	1	0.480689	0.0778865	0.480689	0.0778865
cg13327384	5	4101090	NA	NA	1.38585e-05	0.00726252	1	0.992042	0.115172	-0.992042	-0.115172
cg09001143	16	9857475	GRIN2A;GRIN2A;GRIN2A	Body;Body;Body	1.38587e-05	0.00726252	1	0.815119	0.129871	-0.815119	-0.129871
cg06405820	16	86951397	NA	NA	1.38862e-05	0.00726906	1	0.953255	0.124182	-0.953255	-0.124182
cg14916228	17	7690327	DNAH2	Body	1.39204e-05	0.0072791	1	0.555969	0.0511851	0.555969	0.0511851
cg02982793	12	49297824	CCDC65	TSS200	1.39771e-05	0.00729813	1	1.39634	0.19136	1.39634	0.19136
cg13765621	1	158149228	CD1D	TSS1500	1.3987e-05	0.00729813	1	0.58177	0.0795336	-0.58177	-0.0795336
cg05784226	2	91923833	NA	NA	1.40132e-05	0.00730389	1	0.804037	0.128608	-0.804037	-0.128608
cg22601108	1	158723939	OR6K6	TSS1500	1.40324e-05	0.00730602	1	1.0293	0.155503	-1.0293	-0.155503
cg23414595	22	30129607	ZMAT5;ZMAT5	Body;Body	1.40881e-05	0.00732713	1	0.451088	0.074038	0.451088	0.074038
cg24866407	20	61588143	SLC17A9	Body	1.41461e-05	0.00734078	1	0.456983	0.0618089	0.456983	0.0618089
cg27484662	18	77126192	ATP9B	Body	1.41502e-05	0.00734078	1	0.82267	0.0251061	0.82267	0.0251061
cg23938483	14	74185511	C14orf43;C14orf43	3'UTR;3'UTR	1.41599e-05	0.00734078	1	0.436437	0.0349018	0.436437	0.0349018
cg11220623	2	81427629	NA	NA	1.4247e-05	0.00735229	1	0.797057	0.111506	-0.797057	-0.111506
cg13471712	11	45952237	PHF21A;PHF21A	3'UTR;3'UTR	1.42545e-05	0.00735229	1	0.506613	0.0706517	0.506613	0.0706517
cg19747990	5	83588224	EDIL3	Body	1.42584e-05	0.00735229	1	1.28166	0.147272	-1.28166	-0.147272
cg23043389	19	10174041	C3P1	Body	1.42648e-05	0.00735229	1	0.847887	0.118441	-0.847887	-0.118441
cg24202131	18	34855482	BRUNOL4;BRUNOL4;BRUNOL4;BRUNOL4	Body;Body;Body;Body	1.42678e-05	0.00735229	1	0.558093	0.0912303	0.558093	0.0912303
cg12521634	11	10154929	SBF2	Body	1.42835e-05	0.00735229	1	0.428291	0.060343	-0.428291	-0.060343
cg24207616	7	44718623	OGDH;OGDH	Body;Body	1.42886e-05	0.00735229	1	0.513112	0.0513298	0.513112	0.0513298
cg22334684	1	9666618	TMEM201	Body	1.4308e-05	0.00735444	1	0.36152	0.0439519	0.36152	0.0439519
cg11975608	6	161087439	LPA	TSS200	1.43818e-05	0.00738449	1	1.27179	0.144414	-1.27179	-0.144414
cg18437839	1	201445713	NA	NA	1.44081e-05	0.00739017	1	0.531543	0.043368	0.531543	0.043368
cg06748470	1	65467980	NA	NA	1.44382e-05	0.00739604	1	0.702986	0.0370499	0.702986	0.0370499
cg18391694	1	43250900	NA	NA	1.44502e-05	0.00739604	1	0.69185	0.108418	0.69185	0.108418
cg03874539	12	111805149	FAM109A	5'UTR	1.45083e-05	0.00740627	1	0.391212	0.0641872	0.391212	0.0641872
cg00561803	9	140265575	EXD3	Body	1.45205e-05	0.00740627	1	0.580774	0.064881	0.580774	0.064881
cg10794257	7	27154305	HOXA3;HOXA3;HOXA3	5'UTR;TSS1500;5'UTR	1.45431e-05	0.00740627	1	0.978466	0.120079	0.978466	0.120079
cg22901100	6	41774260	USP49	Body	1.45436e-05	0.00740627	1	0.486095	0.0207846	0.486095	0.0207846
cg20316549	7	156810507	NA	NA	1.45468e-05	0.00740627	1	0.979978	0.151368	0.979978	0.151368
cg27345762	7	30734041	NA	NA	1.45732e-05	0.00741187	1	0.531186	0.0842675	0.531186	0.0842675
cg19056772	17	7341616	FGF11	TSS1500	1.46378e-05	0.00743171	1	0.582068	0.094725	0.582068	0.094725
cg20248421	1	6507979	ESPN	Body	1.46683e-05	0.00743171	1	1.28168	0.104783	1.28168	0.104783
cg15592863	16	22556947	LOC653786	TSS200	1.46953e-05	0.00743171	1	0.588584	0.0510894	-0.588584	-0.0510894
cg13194425	17	7341936	FGF11	TSS1500	1.47032e-05	0.00743171	1	0.667724	0.0946813	0.667724	0.0946813
cg04886060	16	82044788	SDR42E1	5'UTR	1.47368e-05	0.00743171	1	0.77228	0.0719618	0.77228	0.0719618
cg01173432	3	71622662	FOXP1;FOXP1	5'UTR;5'UTR	1.4752e-05	0.00743171	1	0.484522	0.0445064	0.484522	0.0445064
cg18832897	9	95569697	NA	NA	1.47674e-05	0.00743171	1	0.596742	0.0944259	0.596742	0.0944259
cg18700014	7	28232494	NA	NA	1.47702e-05	0.00743171	1	0.575785	0.033753	-0.575785	-0.033753
cg02129712	8	56090701	XKR4	Body	1.47726e-05	0.00743171	1	1.5814	0.153912	-1.5814	-0.153912
cg04738220	19	16466617	NA	NA	1.47704e-05	0.00743171	1	0.402378	0.0433869	0.402378	0.0433869
cg16506887	11	6867337	OR10A5	1stExon	1.47934e-05	0.00743171	1	0.798142	0.125006	-0.798142	-0.125006
cg11912239	17	76220608	BIRC5;BIRC5;BIRC5;EPR1	3'UTR;3'UTR;3'UTR;Body	1.48062e-05	0.00743171	1	0.368673	0.0481057	0.368673	0.0481057
cg07627059	7	20309824	NA	NA	1.48203e-05	0.00743171	1	0.944635	0.0823749	-0.944635	-0.0823749
cg04745064	6	29416095	NA	NA	1.48361e-05	0.00743171	1	0.97527	0.150199	-0.97527	-0.150199
cg13755270	3	188644844	NA	NA	1.48429e-05	0.00743171	1	0.673848	0.0486284	0.673848	0.0486284
cg16152676	23	10126878	CLCN4	5'UTR	1.49011e-05	0.00743786	1	0.828813	0.076207	0.828813	0.076207
cg04890277	7	45125663	NACAD	Body	1.49335e-05	0.00743786	1	0.365951	0.0580489	0.365951	0.0580489
cg24699719	5	74913041	NA	NA	1.49426e-05	0.00743786	1	0.760449	0.0638886	0.760449	0.0638886
cg03870033	4	8396410	ACOX3;ACOX3	Body;Body	1.49492e-05	0.00743786	1	0.640921	0.0875683	0.640921	0.0875683
cg09848749	14	101447985	SNORD114-22;SNORD114-21	TSS1500;TSS1500	1.49549e-05	0.00743786	1	0.955134	0.126588	-0.955134	-0.126588
cg19378892	1	159283536	OR10J3	1stExon	1.49575e-05	0.00743786	1	0.93752	0.133485	-0.93752	-0.133485
cg07959956	3	56499987	ERC2	5'UTR	1.49629e-05	0.00743786	1	0.703387	0.107864	-0.703387	-0.107864
cg18366919	19	15344364	EPHX3;EPHX3	TSS1500;TSS1500	1.5009e-05	0.00744966	1	0.671904	0.107025	0.671904	0.107025
cg20077042	11	65582810	NA	NA	1.50215e-05	0.00744966	1	0.407732	0.0530654	0.407732	0.0530654
cg23044053	10	33294676	NA	NA	1.50329e-05	0.00744966	1	1.18924	0.172668	1.18924	0.172668
cg17644611	8	17549768	MTUS1;MTUS1;MTUS1;MTUS1;MTUS1	Body;Body;Body;Body;Body	1.5057e-05	0.00745394	1	0.767801	0.0592792	0.767801	0.0592792
cg20449048	7	1037343	C7orf50;C7orf50;C7orf50	Body;Body;Body	1.51251e-05	0.00747738	1	0.403269	0.0315936	0.403269	0.0315936
cg13599131	10	133796523	BNIP3	TSS1500	1.51353e-05	0.00747738	1	0.920753	0.0701048	0.920753	0.0701048
cg24642933	11	62903717	SLC22A24	Body	1.51852e-05	0.00748716	1	0.663274	0.104006	-0.663274	-0.104006
cg15068552	7	130130203	MESTIT1;MEST;MEST	Body;5'UTR;TSS1500	1.51861e-05	0.00748716	1	0.44333	0.0715395	0.44333	0.0715395
cg10729739	17	7835337	TRAPPC1;TRAPPC1;CNTROB;CNTROB;TRAPPC1;TRAPPC1	TSS200;TSS200;TSS200;TSS200;TSS200;TSS200	1.5271e-05	0.00752136	1	0.413356	0.0181037	0.413356	0.0181037
cg24310126	10	124514711	FLJ46361	TSS1500	1.53608e-05	0.00754477	1	0.885636	0.131699	-0.885636	-0.131699
cg09726240	11	70672878	SHANK2	Body	1.53645e-05	0.00754477	1	0.634672	0.101722	0.634672	0.101722
cg02701615	3	14755338	C3orf20	Body	1.53654e-05	0.00754477	1	0.966409	0.109533	-0.966409	-0.109533
cg06927134	22	19118202	DGCR14;TSSK2	3'UTR;TSS200	1.54551e-05	0.00758112	1	0.455497	0.0668293	0.455497	0.0668293
cg02126688	12	130932128	RIMBP2	Body	1.54806e-05	0.00758594	1	0.570225	0.0933652	-0.570225	-0.0933652
cg26469895	2	240143798	HDAC4	Body	1.55191e-05	0.00759708	1	0.62925	0.0866417	0.62925	0.0866417
cg19699291	6	31963526	C4B;C4A	Body;Body	1.55515e-05	0.00760323	1	0.43062	0.0492401	0.43062	0.0492401
cg09954729	16	2334596	ABCA3	Body	1.55631e-05	0.00760323	1	0.689105	0.0611179	0.689105	0.0611179
cg23735745	1	230248121	GALNT2	Body	1.56011e-05	0.00760689	1	0.453253	0.075737	0.453253	0.075737
cg05954780	15	37405866	NA	NA	1.56021e-05	0.00760689	1	1.03821	0.13756	-1.03821	-0.13756
cg02343628	15	93790914	NA	NA	1.56478e-05	0.00760734	1	0.91619	0.120514	-0.91619	-0.120514
cg05280814	11	134143149	NA	NA	1.56666e-05	0.00760734	1	0.811952	0.118863	0.811952	0.118863
cg27339550	7	6654880	ZNF853	TSS1500	1.56872e-05	0.00760734	1	1.00258	0.147793	1.00258	0.147793
cg26270832	5	1100544	SLC12A7	Body	1.5712e-05	0.00760734	1	0.534097	0.0621681	0.534097	0.0621681
cg10279204	10	71176853	TACR2	TSS200	1.57152e-05	0.00760734	1	0.603431	0.081641	0.603431	0.081641
cg10206774	16	5040800	SEC14L5	Body	1.57442e-05	0.00760734	1	0.642471	0.0650613	-0.642471	-0.0650613
cg25160899	12	130819008	NA	NA	1.57534e-05	0.00760734	1	0.806646	0.125567	-0.806646	-0.125567
cg05068987	19	12978714	MAST1	Body	1.57661e-05	0.00760734	1	1.24276	0.181383	1.24276	0.181383
cg15869463	17	62777690	LOC146880;LOC146880	Body;TSS200	1.57692e-05	0.00760734	1	0.762701	0.104935	0.762701	0.104935
cg23978449	10	47746733	ANXA8L2	TSS200	1.5778e-05	0.00760734	1	0.401289	0.056613	0.401289	0.056613
cg22813366	19	17440072	ANO8	Body	1.57807e-05	0.00760734	1	0.498204	0.0765986	0.498204	0.0765986
cg04723449	16	23420567	COG7	Body	1.57997e-05	0.00760734	1	0.665682	0.0888677	0.665682	0.0888677
cg23059946	2	217500594	IGFBP2	Body	1.58077e-05	0.00760734	1	0.667653	0.101025	0.667653	0.101025
cg12057127	17	46699155	HOXB9	3'UTR	1.58649e-05	0.00762725	1	0.446929	0.0755204	0.446929	0.0755204
cg23359089	11	20999850	NELL1;NELL1	Body;Body	1.58875e-05	0.00763055	1	1.02533	0.119971	-1.02533	-0.119971
cg07866181	5	2339100	NA	NA	1.59184e-05	0.00763779	1	0.899103	0.11934	-0.899103	-0.11934
cg21670944	8	144962931	NA	NA	1.59918e-05	0.00766024	1	0.344129	0.0582661	0.344129	0.0582661
cg24994127	20	20433328	RALGAPA2	Body	1.59969e-05	0.00766024	1	0.623521	0.0780669	0.623521	0.0780669
cg19216359	17	851844	NXN	Body	1.60378e-05	0.00766572	1	0.719947	0.109509	0.719947	0.109509
cg17266581	18	74799572	MBP;MBP	Body;Body	1.60609e-05	0.00766572	1	0.752525	0.110903	0.752525	0.110903
cg03642555	5	34502788	NA	NA	1.60623e-05	0.00766572	1	0.500903	0.0757799	0.500903	0.0757799
cg03350326	2	101865405	NA	NA	1.60822e-05	0.00766572	1	0.364108	0.0519905	-0.364108	-0.0519905
cg01620611	17	71306145	CDC42EP4	5'UTR	1.60877e-05	0.00766572	1	0.92872	0.142487	0.92872	0.142487
cg08648499	16	31147633	PRSS8	TSS1500	1.61731e-05	0.00769439	1	0.43823	0.0690748	0.43823	0.0690748
cg14078687	9	135943307	CEL	Body	1.6183e-05	0.00769439	1	0.600707	0.0838893	0.600707	0.0838893
cg05219445	6	139855396	NA	NA	1.61956e-05	0.00769439	1	0.779647	0.125119	0.779647	0.125119
cg23408116	4	190462739	NA	NA	1.62134e-05	0.00769526	1	0.863778	0.135152	-0.863778	-0.135152
cg24476363	6	32978718	HLA-DOA	TSS1500	1.62311e-05	0.00769608	1	0.77603	0.0665535	-0.77603	-0.0665535
cg23603852	10	105233423	CALHM3	Body	1.6258e-05	0.00769891	1	0.388029	0.0651249	0.388029	0.0651249
cg07351267	19	33684846	LRP3	TSS1500	1.62758e-05	0.00769891	1	0.465792	0.0769357	0.465792	0.0769357
cg22695637	12	92946772	NA	NA	1.62848e-05	0.00769891	1	0.540216	0.0367167	0.540216	0.0367167
cg07313271	7	6889162	NA	NA	1.63158e-05	0.00770602	1	0.508618	0.0781078	-0.508618	-0.0781078
cg23808815	22	40415331	FAM83F	Body	1.6343e-05	0.00771131	1	0.54649	0.0620877	0.54649	0.0620877
cg09798938	2	2726260	NA	NA	1.63736e-05	0.00771634	1	0.749021	0.119508	-0.749021	-0.119508
cg17849582	5	83697612	NA	NA	1.63856e-05	0.00771634	1	0.938128	0.148005	-0.938128	-0.148005
cg10706039	23	119134323	NA	NA	1.64071e-05	0.00771894	1	1.25259	0.18757	1.25259	0.18757
cg15882566	15	43503034	EPB42;EPB42	Body;Body	1.64287e-05	0.00772096	1	0.576721	0.0926815	-0.576721	-0.0926815
cg17904129	1	54195800	GLIS1	5'UTR	1.64433e-05	0.00772096	1	0.514853	0.054848	0.514853	0.054848
cg09458096	5	152069632	NA	NA	1.64658e-05	0.00772401	1	1.03699	0.140171	-1.03699	-0.140171
cg06289583	9	133309447	NA	NA	1.64908e-05	0.00772417	1	0.680751	0.110487	0.680751	0.110487
cg04150219	3	3887396	LRRN1	Body	1.6509e-05	0.00772417	1	0.579731	0.0450416	-0.579731	-0.0450416
cg14576951	7	1514568	INTS1	Body	1.65141e-05	0.00772417	1	0.680408	0.0490006	0.680408	0.0490006
cg04436994	1	221055665	HLX	Body	1.65318e-05	0.00772495	1	0.395607	0.0547967	0.395607	0.0547967
cg26560222	1	50888826	DMRTA2;DMRTA2	1stExon;5'UTR	1.65534e-05	0.0077276	1	0.477467	0.0802799	0.477467	0.0802799
cg01663052	14	31923667	C14orf126	Body	1.66242e-05	0.00774702	1	0.746878	0.0621229	0.746878	0.0621229
cg04664628	10	6916491	NA	NA	1.66443e-05	0.00774702	1	1.31884	0.126533	-1.31884	-0.126533
cg03447967	2	45163099	NA	NA	1.66614e-05	0.00774702	1	0.569879	0.0942428	0.569879	0.0942428
cg01546430	5	156607836	ITK	TSS200	1.66769e-05	0.00774702	1	0.595712	0.0830098	-0.595712	-0.0830098
cg05050944	4	54970135	NA	NA	1.66904e-05	0.00774702	1	0.53035	0.0879806	0.53035	0.0879806
cg06588201	4	174430487	NA	NA	1.67188e-05	0.00774702	1	0.728694	0.116417	0.728694	0.116417
cg13751645	22	17513505	NA	NA	1.67231e-05	0.00774702	1	0.386407	0.0634455	-0.386407	-0.0634455
cg24406344	2	97167519	NEURL3	Body	1.6737e-05	0.00774702	1	0.474146	0.0790475	0.474146	0.0790475
cg16617301	19	46999109	PNMAL2;PNMAL2	1stExon;5'UTR	1.67447e-05	0.00774702	1	0.632797	0.105518	0.632797	0.105518
cg03475509	4	85402143	NA	NA	1.677e-05	0.00774702	1	0.68789	0.104099	0.68789	0.104099
cg08141172	19	36351774	KIRREL2;KIRREL2;KIRREL2	Body;Body;Body	1.67927e-05	0.00774702	1	0.870559	0.130278	0.870559	0.130278
cg26182418	14	89715336	FOXN3;FOXN3	Body;Body	1.67966e-05	0.00774702	1	0.775545	0.121221	0.775545	0.121221
cg26276249	1	185925432	HMCN1	Body	1.68317e-05	0.00774702	1	0.580584	0.0944352	-0.580584	-0.0944352
cg26685404	16	23957272	PRKCB;PRKCB	Body;Body	1.68552e-05	0.00774702	1	0.713839	0.116183	-0.713839	-0.116183
cg00905524	7	27206907	NA	NA	1.68576e-05	0.00774702	1	0.649325	0.0709093	0.649325	0.0709093
cg07592254	8	63444750	NKAIN3	Body	1.68584e-05	0.00774702	1	1.17792	0.149006	-1.17792	-0.149006
cg03967337	1	185941827	HMCN1	Body	1.68995e-05	0.00774702	1	1.106	0.140241	-1.106	-0.140241
cg05343480	7	149463219	ZNF467	Body	1.69109e-05	0.00774702	1	0.519947	0.0507263	0.519947	0.0507263
cg00339682	4	13531163	NA	NA	1.69198e-05	0.00774702	1	0.858904	0.130138	0.858904	0.130138
cg00634145	1	155108588	RAG1AP1;RAG1AP1;RAG1AP1	Body;Body;Body	1.69504e-05	0.00774702	1	0.494793	0.0306049	-0.494793	-0.0306049
cg01975957	1	152798912	LCE1A	TSS1500	1.69588e-05	0.00774702	1	0.835831	0.131169	-0.835831	-0.131169
cg02480320	5	2135054	NA	NA	1.69724e-05	0.00774702	1	0.552646	0.0856002	-0.552646	-0.0856002
cg22079102	19	5061085	KDM4B	Body	1.69795e-05	0.00774702	1	0.781144	0.104879	0.781144	0.104879
cg05131483	16	23706242	ERN2	Body	1.69798e-05	0.00774702	1	0.822071	0.122741	0.822071	0.122741
cg16652817	7	54956598	NA	NA	1.70179e-05	0.00775475	1	0.557207	0.0806875	0.557207	0.0806875
cg18456942	20	29956330	DEFB118	TSS200	1.70289e-05	0.00775475	1	0.719354	0.113167	-0.719354	-0.113167
cg07195057	1	907118	PLEKHN1;PLEKHN1	Body;Body	1.70974e-05	0.00776927	1	0.560732	0.0534574	0.560732	0.0534574
cg08150784	6	99280513	NA	NA	1.71055e-05	0.00776927	1	1.23529	0.137404	1.23529	0.137404
cg10351052	14	55661413	NA	NA	1.7109e-05	0.00776927	1	0.576616	0.0816652	0.576616	0.0816652
cg18971750	23	22981385	NA	NA	1.71404e-05	0.00777623	1	0.949721	0.144428	-0.949721	-0.144428
cg17922283	14	72799938	RGS6	Body	1.71611e-05	0.00777832	1	1.00722	0.149621	-1.00722	-0.149621
cg03241897	11	2985112	SNORA54;NAP1L4	Body;Body	1.72301e-05	0.00779761	1	0.344303	0.0212866	-0.344303	-0.0212866
cg14417891	6	125512360	TPD52L1;TPD52L1;TPD52L1;TPD52L1	5'UTR;Body;Body;Body	1.72433e-05	0.00779761	1	1.02712	0.142326	1.02712	0.142326
cg07447773	1	19614851	AKR7A3	Body	1.72703e-05	0.00779761	1	0.617736	0.100209	0.617736	0.100209
cg19818826	3	18467816	SATB1;SATB1	TSS1500;5'UTR	1.7282e-05	0.00779761	1	0.947603	0.10459	0.947603	0.10459
cg09982773	7	128550860	KCP;KCP	TSS200;TSS200	1.72844e-05	0.00779761	1	0.643644	0.0891137	0.643644	0.0891137
cg09354241	4	13540850	NA	NA	1.73128e-05	0.00780315	1	0.656689	0.109128	0.656689	0.109128
cg13492600	19	6010231	RFX2;RFX2	Body;Body	1.73616e-05	0.00781785	1	0.33744	0.0177482	0.33744	0.0177482
cg11935147	1	145075831	PDE4DIP	1stExon	1.74102e-05	0.00782708	1	0.684051	0.110181	0.684051	0.110181
cg13492692	9	126777673	LHX2	Body	1.7424e-05	0.00782708	1	0.763314	0.111096	0.763314	0.111096
cg09901100	7	134867116	NA	NA	1.74319e-05	0.00782708	1	0.316174	0.0532931	0.316174	0.0532931
cg09950076	2	234599988	UGT1A6;UGT1A10;UGT1A9;UGT1A7;UGT1A8	TSS1500;Body;Body;Body;Body	1.746e-05	0.00782708	1	0.761255	0.0569525	0.761255	0.0569525
cg19689876	19	55477759	NLRP2	TSS200	1.74631e-05	0.00782708	1	0.842218	0.117449	-0.842218	-0.117449
cg06192895	11	3537270	NA	NA	1.74952e-05	0.00783054	1	0.367297	0.0577717	-0.367297	-0.0577717
cg13661446	23	151093031	MAGEA4;MAGEA4;MAGEA4;MAGEA4	Body;Body;Body;Body	1.75032e-05	0.00783054	1	0.903536	0.127603	-0.903536	-0.127603
cg00267746	20	57463984	GNAS;GNAS;GNAS;GNAS	3'UTR;TSS200;3'UTR;Body	1.75569e-05	0.00784729	1	0.582448	0.078283	0.582448	0.078283
cg14940420	3	51895692	IQCF2	1stExon	1.75996e-05	0.007854	1	0.781975	0.122679	-0.781975	-0.122679
cg14789818	1	227748712	NA	NA	1.76044e-05	0.007854	1	0.557785	0.0828459	0.557785	0.0828459
cg24393783	17	70123165	NA	NA	1.76391e-05	0.00786221	1	0.844687	0.132119	0.844687	0.132119
cg04769514	13	30088640	SLC7A1	Body	1.76812e-05	0.00786346	1	0.535103	0.0371321	0.535103	0.0371321
cg05157171	6	29910411	HLA-A	Body	1.77206e-05	0.00786346	1	0.462458	0.0753538	0.462458	0.0753538
cg22500280	7	2007588	MAD1L1;MAD1L1;MAD1L1	Body;Body;Body	1.77557e-05	0.00786346	1	0.419675	0.0237631	-0.419675	-0.0237631
cg22906709	13	114797349	RASA3	Body	1.77649e-05	0.00786346	1	0.736449	0.098219	0.736449	0.098219
cg20436037	20	33879989	FAM83C	1stExon	1.77771e-05	0.00786346	1	0.574207	0.0313939	0.574207	0.0313939
cg13748092	15	58024200	NA	NA	1.77853e-05	0.00786346	1	0.749017	0.0733151	0.749017	0.0733151
cg22682811	20	21372462	NA	NA	1.77881e-05	0.00786346	1	0.628149	0.0883576	0.628149	0.0883576
cg04386839	1	158534143	OR6P1	TSS1500	1.77905e-05	0.00786346	1	0.521734	0.0874365	-0.521734	-0.0874365
cg03348161	11	59824089	MS4A3;MS4A3;MS4A3	TSS200;TSS200;TSS200	1.78154e-05	0.00786346	1	1.03943	0.153875	-1.03943	-0.153875
cg13535489	19	54761827	LILRB5;LILRB5;LILRB5	TSS1500;TSS1500;TSS1500	1.78176e-05	0.00786346	1	0.764939	0.12307	-0.764939	-0.12307
cg04423188	1	3328023	PRDM16;PRDM16	Body;Body	1.78588e-05	0.00786346	1	0.801807	0.130115	-0.801807	-0.130115
cg01518790	20	9823348	NA	NA	1.78635e-05	0.00786346	1	0.840002	0.133895	-0.840002	-0.133895
cg05926722	14	26674202	NA	NA	1.78649e-05	0.00786346	1	0.619952	0.0830216	0.619952	0.0830216
cg01426903	20	3667841	SIGLEC1	3'UTR	1.79113e-05	0.00786346	1	0.674166	0.107888	0.674166	0.107888
cg21727907	13	19751364	TUBA3C	Body	1.79144e-05	0.00786346	1	0.797034	0.0920825	-0.797034	-0.0920825
cg12081389	6	29012269	OR2W1	1stExon	1.79673e-05	0.00786346	1	1.22238	0.137373	-1.22238	-0.137373
cg13654836	17	55365912	MSI2;MSI2	Body;Body	1.80173e-05	0.00786346	1	0.51247	0.0775977	0.51247	0.0775977
cg03303515	2	47213998	TTC7A	Body	1.8018e-05	0.00786346	1	0.429655	0.0459206	-0.429655	-0.0459206
cg24927646	15	101738558	CHSY1	Body	1.80383e-05	0.00786346	1	0.497023	0.0554976	0.497023	0.0554976
cg06744545	2	27958421	NA	NA	1.80442e-05	0.00786346	1	0.932029	0.142362	0.932029	0.142362
cg05584361	11	1481525	BRSK2	Body	1.80603e-05	0.00786346	1	0.59858	0.0876195	0.59858	0.0876195
cg11656553	19	1424658	DAZAP1;DAZAP1	Body;Body	1.80606e-05	0.00786346	1	0.572527	0.0344834	0.572527	0.0344834
cg21289437	13	112692270	NA	NA	1.80633e-05	0.00786346	1	0.929513	0.146172	-0.929513	-0.146172
cg15825104	1	21062090	NA	NA	1.80818e-05	0.00786346	1	0.526039	0.0375086	0.526039	0.0375086
cg04060547	3	73156501	NA	NA	1.80926e-05	0.00786346	1	0.525372	0.045728	0.525372	0.045728
cg11970797	13	20994066	CRYL1	Body	1.81099e-05	0.00786346	1	0.713643	0.106543	0.713643	0.106543
cg11034592	12	119741254	LOC144742	TSS200	1.81189e-05	0.00786346	1	0.898043	0.135195	-0.898043	-0.135195
cg07088130	3	98556801	DCBLD2	Body	1.81212e-05	0.00786346	1	0.426513	0.0466259	-0.426513	-0.0466259
cg16724070	1	183133736	NA	NA	1.81242e-05	0.00786346	1	0.509822	0.0734366	0.509822	0.0734366
cg07377299	7	92107739	NA	NA	1.8162e-05	0.00786346	1	0.531413	0.059374	-0.531413	-0.059374
cg06580523	12	132908454	NA	NA	1.81717e-05	0.00786346	1	0.80652	0.125411	-0.80652	-0.125411
cg04892758	16	7358470	A2BP1;A2BP1;A2BP1	Body;Body;Body	1.82043e-05	0.00786346	1	0.842462	0.130404	-0.842462	-0.130404
cg18477666	7	43210461	HECW1	5'UTR	1.82071e-05	0.00786346	1	0.702501	0.0881281	-0.702501	-0.0881281
cg07704959	3	40471662	NA	NA	1.82081e-05	0.00786346	1	0.468757	0.0703945	0.468757	0.0703945
cg11756095	1	32410614	NA	NA	1.82133e-05	0.00786346	1	0.558028	0.09142	0.558028	0.09142
cg07901472	5	43521996	NA	NA	1.82278e-05	0.00786346	1	0.311891	0.041421	-0.311891	-0.041421
cg26950514	23	118284641	KIAA1210	TSS200	1.83002e-05	0.00788122	1	0.401038	0.0594751	0.401038	0.0594751
cg18621755	10	42649823	NA	NA	1.83163e-05	0.00788122	1	0.348049	0.047391	-0.348049	-0.047391
cg27219276	7	150077602	ZNF775	5'UTR	1.83179e-05	0.00788122	1	0.498485	0.0610955	0.498485	0.0610955
cg08637438	17	70113856	NA	NA	1.84146e-05	0.00791578	1	0.798383	0.123108	0.798383	0.123108
cg25501335	3	52093899	NA	NA	1.84625e-05	0.00792118	1	0.510967	0.0593976	0.510967	0.0593976
cg12221621	1	9381317	SPSB1	5'UTR	1.84748e-05	0.00792118	1	0.543887	0.0712554	0.543887	0.0712554
cg15595502	1	224564870	NA	NA	1.84981e-05	0.00792118	1	0.40204	0.0643113	0.40204	0.0643113
cg21033171	2	2585096	NA	NA	1.8477e-05	0.00792118	1	0.96936	0.150398	-0.96936	-0.150398
cg05093169	11	71955401	PHOX2A	TSS200	1.85343e-05	0.00792118	1	0.936742	0.149669	0.936742	0.149669
cg06360527	17	7491548	SOX15	3'UTR	1.85354e-05	0.00792118	1	0.457035	0.0625489	0.457035	0.0625489
cg07935320	8	124218630	FAM83A;FAM83A	Body;Body	1.85419e-05	0.00792118	1	0.617567	0.048789	0.617567	0.048789
cg09714100	21	44821392	NA	NA	1.85827e-05	0.00792459	1	0.444223	0.0646249	0.444223	0.0646249
cg25702652	2	164204628	NA	NA	1.85827e-05	0.00792459	1	0.530738	0.086035	0.530738	0.086035
cg04490211	10	110946662	NA	NA	1.86669e-05	0.00795164	1	0.714112	0.113277	-0.714112	-0.113277
cg19521511	7	57509813	ZNF716	TSS200	1.86937e-05	0.00795164	1	0.711603	0.113064	-0.711603	-0.113064
cg13017983	8	36869435	NA	NA	1.86955e-05	0.00795164	1	0.543909	0.0761163	-0.543909	-0.0761163
cg20491328	1	2359927	NA	NA	1.87138e-05	0.00795243	1	0.895007	0.0922654	0.895007	0.0922654
cg07533511	12	94580931	PLXNC1	Body	1.87641e-05	0.0079668	1	0.529511	0.0778056	0.529511	0.0778056
cg18865080	11	21263031	NELL1;NELL1	Body;Body	1.87916e-05	0.00797145	1	0.948459	0.145166	-0.948459	-0.145166
cg03122455	6	29975328	HLA-J;NCRNA00171	Body;Body	1.88202e-05	0.0079766	1	0.42475	0.0707547	0.42475	0.0707547
cg26254050	5	25193483	NA	NA	1.88391e-05	0.00797759	1	0.796354	0.121463	-0.796354	-0.121463
cg21013710	11	15128655	NA	NA	1.88672e-05	0.00798249	1	0.689473	0.102706	-0.689473	-0.102706
cg18166636	5	178956931	NA	NA	1.88884e-05	0.00798448	1	0.652575	0.0524177	-0.652575	-0.0524177
cg27087614	7	63041518	NA	NA	1.89109e-05	0.00798699	1	0.937463	0.134594	-0.937463	-0.134594
cg22039960	2	218416812	DIRC3	Body	1.89293e-05	0.00798754	1	0.720937	0.0965711	-0.720937	-0.0965711
cg27125798	16	1553696	TELO2	Body	1.89607e-05	0.00798754	1	0.305107	0.0398653	0.305107	0.0398653
cg13591204	9	38064182	SHB	Body	1.89736e-05	0.00798754	1	0.388537	0.065926	0.388537	0.065926
cg07382070	3	119379414	POPDC2	TSS200	1.89783e-05	0.00798754	1	0.503642	0.0794274	0.503642	0.0794274
cg24861585	7	97580169	NA	NA	1.90339e-05	0.0079948	1	0.327239	0.052463	-0.327239	-0.052463
cg03263117	17	45798767	NA	NA	1.90344e-05	0.0079948	1	0.484263	0.0424173	-0.484263	-0.0424173
cg26709300	16	30106682	YPEL3;YPEL3	1stExon;Body	1.90452e-05	0.0079948	1	0.743755	0.105291	0.743755	0.105291
cg13042808	15	67457584	SMAD3;SMAD3;SMAD3;SMAD3	Body;Body;TSS1500;Body	1.90769e-05	0.00800049	1	0.49522	0.0511476	0.49522	0.0511476
cg03848580	17	76113713	TMC6;TMC6	Body;Body	1.90932e-05	0.00800049	1	0.626383	0.102448	0.626383	0.102448
cg05369553	1	158688926	OR6K3	TSS1500	1.91107e-05	0.00800049	1	1.05701	0.149794	-1.05701	-0.149794
cg17533951	23	68115082	NA	NA	1.9125e-05	0.00800049	1	0.432069	0.071504	0.432069	0.071504
cg09700701	11	65816819	GAL3ST3	TSS200	1.91459e-05	0.00800229	1	0.676012	0.10886	0.676012	0.10886
cg19071002	6	63940486	NA	NA	1.92101e-05	0.00802219	1	0.375609	0.0631845	-0.375609	-0.0631845
cg26740494	1	1567131	MMP23A;MMP23B	TSS1500;TSS1500	1.92571e-05	0.00803488	1	0.612805	0.095526	0.612805	0.095526
cg19380001	1	50889427	DMRTA2	TSS1500	1.93212e-05	0.00805468	1	1.08873	0.169906	1.08873	0.169906
cg13297560	15	99320054	IGF1R	Body	1.93428e-05	0.00805673	1	0.483005	0.0743989	0.483005	0.0743989
cg21575509	3	138658704	NA	NA	1.93627e-05	0.00805807	1	0.838466	0.127102	0.838466	0.127102
cg04350120	8	93004284	RUNX1T1;RUNX1T1;RUNX1T1;RUNX1T1	Body;Body;Body;Body	1.94065e-05	0.00806936	1	0.894889	0.120989	-0.894889	-0.120989
cg25982483	11	57886517	OR9Q1;OR9I1	5'UTR;1stExon	1.94719e-05	0.00807688	1	1.10123	0.137308	-1.10123	-0.137308
cg10140454	17	17626019	RAI1	5'UTR	1.94774e-05	0.00807688	1	0.537711	0.0806364	0.537711	0.0806364
cg05810177	7	134050402	NA	NA	1.95166e-05	0.00807688	1	0.800445	0.13026	-0.800445	-0.13026
cg14210311	1	44726943	ERI3	Body	1.95175e-05	0.00807688	1	0.601821	0.0321231	0.601821	0.0321231
cg06518388	19	43711064	PSG4;PSG4	TSS1500;TSS1500	1.95202e-05	0.00807688	1	0.506945	0.0844606	-0.506945	-0.0844606
cg21808287	2	217724937	TNP1	TSS200	1.9525e-05	0.00807688	1	1.0042	0.0983171	-1.0042	-0.0983171
cg10934129	5	172655841	NA	NA	1.95416e-05	0.00807688	1	0.604456	0.0841082	0.604456	0.0841082
cg20982046	8	74282931	NA	NA	1.95872e-05	0.00808505	1	0.519538	0.0847711	0.519538	0.0847711
cg17384380	10	102419209	NA	NA	1.95949e-05	0.00808505	1	0.753508	0.113336	0.753508	0.113336
cg23765027	17	60348211	TBC1D3P2	Body	1.96719e-05	0.00810991	1	0.364964	0.0588866	-0.364964	-0.0588866
cg23997290	20	22402746	LOC284788;LOC284788	TSS1500;TSS1500	1.97261e-05	0.00811076	1	0.924833	0.0953479	-0.924833	-0.0953479
cg24566217	11	120254723	ARHGEF12	Body	1.97335e-05	0.00811076	1	0.712843	0.0726008	0.712843	0.0726008
cg17402103	10	2267250	NA	NA	1.97545e-05	0.00811076	1	0.756134	0.118996	-0.756134	-0.118996
cg17038645	1	220526779	NA	NA	1.97666e-05	0.00811076	1	0.529895	0.0504994	0.529895	0.0504994
cg14833283	7	1327102	NA	NA	1.97694e-05	0.00811076	1	0.540285	0.0465671	0.540285	0.0465671
cg15442728	14	91580280	C14orf159;C14orf159;C14orf159;C14orf159;C14orf159	TSS200;TSS200;TSS200;TSS200;TSS1500	1.97777e-05	0.00811076	1	0.98876	0.161242	0.98876	0.161242
cg04007987	17	72241818	TTYH2	Body	1.97962e-05	0.00811076	1	0.538227	0.0587579	0.538227	0.0587579
cg15081653	3	32455557	CMTM7;CMTM7	Body;Body	1.98142e-05	0.00811076	1	0.542177	0.0434441	0.542177	0.0434441
cg09954631	9	94648732	ROR2	Body	1.9825e-05	0.00811076	1	0.520873	0.0553083	0.520873	0.0553083
cg20871964	2	234844925	TRPM8	Body	1.98896e-05	0.00812959	1	1.13483	0.173361	1.13483	0.173361
cg22867719	1	19276236	IFFO2	Body	1.99211e-05	0.00812959	1	0.465767	0.0757239	0.465767	0.0757239
cg01381498	4	148878178	ARHGAP10	Body	1.99542e-05	0.00812959	1	0.53768	0.069027	0.53768	0.069027
cg26986573	11	63254499	HRASLS5;HRASLS5;HRASLS5	Body;Body;Body	1.99701e-05	0.00812959	1	0.843846	0.0708269	-0.843846	-0.0708269
cg19010528	4	49308684	NA	NA	1.997e-05	0.00812959	1	0.238192	0.039505	-0.238192	-0.039505
cg05972102	3	87282710	CHMP2B	Body	1.9972e-05	0.00812959	1	0.611217	0.0228865	0.611217	0.0228865
cg09425032	19	14196582	NA	NA	2.00479e-05	0.0081536	1	0.527816	0.0877822	0.527816	0.0877822
cg05658922	16	86743763	NA	NA	2.00786e-05	0.00815781	1	0.829756	0.117524	-0.829756	-0.117524
cg02266399	7	143582146	FAM115A	5'UTR	2.01045e-05	0.00815781	1	0.475746	0.0619581	0.475746	0.0619581
cg12201155	4	1290568	MAEA;MAEA	Body;Body	2.01256e-05	0.00815781	1	0.823142	0.0294995	0.823142	0.0294995
cg14968375	8	140624507	NA	NA	2.01415e-05	0.00815781	1	1.04693	0.155938	-1.04693	-0.155938
cg17619311	3	42947565	ZNF662;ZNF662;ZNF662	TSS200;5'UTR;1stExon	2.01426e-05	0.00815781	1	1.57477	0.208345	1.57477	0.208345
cg26733975	7	56551640	NA	NA	2.0202e-05	0.0081735	1	0.789889	0.127357	-0.789889	-0.127357
cg08500417	7	102574445	FBXL13;LRRC17;FBXL13;LRRC17	Body;Body;Body;Body	2.02152e-05	0.0081735	1	0.588467	0.0862068	0.588467	0.0862068
cg02381898	4	54970175	NA	NA	2.02522e-05	0.0081816	1	0.808671	0.121443	0.808671	0.121443
cg16767622	3	197582169	LRCH3	Body	2.02712e-05	0.00818242	1	0.462175	0.0270231	0.462175	0.0270231
cg12865888	8	141220177	TRAPPC9;TRAPPC9	Body;Body	2.02988e-05	0.00818675	1	1.08094	0.158116	1.08094	0.158116
cg08700083	4	48382815	SLAIN2	Body	2.03394e-05	0.00819261	1	0.473656	0.0499194	0.473656	0.0499194
cg03997321	2	33929187	NA	NA	2.03566e-05	0.00819261	1	0.896602	0.139633	-0.896602	-0.139633
cg13718827	9	131008520	MIR199B;DNM1;DNM1	TSS1500;Body;Body	2.03798e-05	0.00819261	1	0.351236	0.0500246	0.351236	0.0500246
cg00730832	10	123353465	FGFR2;FGFR2;FGFR2;FGFR2;FGFR2;FGFR2;FGFR2;FGFR2;FGFR2;FGFR2;FGFR2;FGFR2	1stExon;5'UTR;5'UTR;5'UTR;5'UTR;1stExon;1stExon;5'UTR;5'UTR;5'UTR;5'UTR;5'UTR	2.03812e-05	0.00819261	1	0.606317	0.0585388	0.606317	0.0585388
cg06962944	20	42544728	TOX2;TOX2;TOX2	TSS200;Body;TSS200	2.04518e-05	0.00821417	1	0.83504	0.130313	0.83504	0.130313
cg23990814	7	1481680	MICALL2	Body	2.04811e-05	0.00821909	1	0.412134	0.0653898	0.412134	0.0653898
cg11506843	8	7153933	FAM90A20	Body	2.05342e-05	0.00823359	1	0.603858	0.0975432	-0.603858	-0.0975432
cg16081499	12	129000862	TMEM132C	Body	2.05712e-05	0.00823979	1	0.798249	0.120003	-0.798249	-0.120003
cg18025275	8	22498768	BIN3;FLJ14107	Body;Body	2.05838e-05	0.00823979	1	0.551328	0.0895477	0.551328	0.0895477
cg07756708	23	63617742	NA	NA	2.06909e-05	0.00827408	1	0.90486	0.114747	-0.90486	-0.114747
cg10019018	12	119214021	NA	NA	2.07163e-05	0.00827408	1	0.821516	0.121375	-0.821516	-0.121375
cg10788901	10	123353418	FGFR2;FGFR2;FGFR2;FGFR2;FGFR2;FGFR2;FGFR2;FGFR2;FGFR2;FGFR2;FGFR2;FGFR2	1stExon;5'UTR;5'UTR;5'UTR;5'UTR;1stExon;1stExon;5'UTR;5'UTR;5'UTR;5'UTR;5'UTR	2.07444e-05	0.00827408	1	0.468862	0.0579215	0.468862	0.0579215
cg14270002	13	111935521	ARHGEF7;ARHGEF7;ARHGEF7;ARHGEF7;ARHGEF7	Body;Body;Body;Body;Body	2.07474e-05	0.00827408	1	1.18928	0.177073	1.18928	0.177073
cg05766896	1	157789933	FCRL1;FCRL1;FCRL1;FCRL1;FCRL1;FCRL1	5'UTR;5'UTR;1stExon;5'UTR;1stExon;1stExon	2.07574e-05	0.00827408	1	0.943529	0.139141	-0.943529	-0.139141
cg06026468	11	76315513	NA	NA	2.07722e-05	0.00827408	1	0.406449	0.068549	0.406449	0.068549
cg06253385	12	3586449	NA	NA	2.08121e-05	0.00827632	1	0.71439	0.0832669	-0.71439	-0.0832669
cg22561647	17	60747596	MRC2	Body	2.08399e-05	0.00827632	1	0.524677	0.0669789	0.524677	0.0669789
cg15788639	6	29974251	HLA-J;NCRNA00171	Body;Body	2.08642e-05	0.00827632	1	0.834674	0.11855	0.834674	0.11855
cg11734772	7	157920174	PTPRN2;PTPRN2;PTPRN2	Body;Body;Body	2.08885e-05	0.00827632	1	0.591818	0.0541043	-0.591818	-0.0541043
cg21400802	1	153312501	PGLYRP4	Body	2.09117e-05	0.00827632	1	0.589674	0.0914751	-0.589674	-0.0914751
cg27149471	11	56043514	OR5T1	1stExon	2.09132e-05	0.00827632	1	0.809024	0.129989	-0.809024	-0.129989
cg01695620	8	58122850	NA	NA	2.09146e-05	0.00827632	1	0.966835	0.115263	-0.966835	-0.115263
cg14289246	4	154710475	SFRP2	TSS1500	2.09149e-05	0.00827632	1	0.837209	0.11598	0.837209	0.11598
cg24349665	8	75736723	PI15	TSS200	2.09496e-05	0.00828103	1	1.09337	0.144759	1.09337	0.144759
cg04976792	7	54879544	NA	NA	2.09621e-05	0.00828103	1	0.469727	0.0760504	0.469727	0.0760504
cg22066599	11	49917865	NA	NA	2.09782e-05	0.00828103	1	0.713078	0.106964	-0.713078	-0.106964
cg15008124	12	114337844	RBM19;RBM19;RBM19	Body;Body;Body	2.10417e-05	0.00829809	1	0.497411	0.0688619	0.497411	0.0688619
cg03420389	16	48720568	NA	NA	2.10743e-05	0.00829809	1	0.660745	0.10818	-0.660745	-0.10818
cg05024121	1	149672849	NA	NA	2.10893e-05	0.00829809	1	0.318798	0.0541594	0.318798	0.0541594
cg27065254	17	71289332	CDC42EP4	5'UTR	2.10901e-05	0.00829809	1	0.466615	0.0744701	0.466615	0.0744701
cg08527172	7	62560487	NA	NA	2.11419e-05	0.00831169	1	0.537571	0.0724776	-0.537571	-0.0724776
cg05855116	7	101603335	CUX1;CUX1;CUX1	Body;Body;Body	2.12051e-05	0.00832921	1	0.767107	0.044828	0.767107	0.044828
cg01806965	8	144378397	ZNF696	Body	2.12291e-05	0.00832921	1	0.319129	0.0397844	0.319129	0.0397844
cg18633230	7	151425104	PRKAG2;PRKAG2	Body;Body	2.12382e-05	0.00832921	1	0.563303	0.0764689	0.563303	0.0764689
cg15817705	1	209406063	NA	NA	2.12761e-05	0.0083373	1	0.717365	0.108878	-0.717365	-0.108878
cg10689409	11	57887499	OR9I1;OR9Q1	TSS1500;5'UTR	2.12948e-05	0.00833786	1	1.387	0.146115	-1.387	-0.146115
cg20629551	15	81197702	KIAA1199	Body	2.13954e-05	0.00837047	1	0.437298	0.0655674	0.437298	0.0655674
cg22122098	2	170934512	UBR3	Body	2.14599e-05	0.00838469	1	0.586591	0.0537434	0.586591	0.0537434
cg01392017	3	197842485	NA	NA	2.148e-05	0.00838469	1	0.770353	0.10154	-0.770353	-0.10154
cg10338848	16	7701595	A2BP1;A2BP1;A2BP1;A2BP1;A2BP1;A2BP1	Body;Body;Body;Body;Body;Body	2.14838e-05	0.00838469	1	1.00717	0.143108	-1.00717	-0.143108
cg09499136	6	168975608	SMOC2;SMOC2	Body;Body	2.15601e-05	0.00840769	1	0.587107	0.096098	0.587107	0.096098
cg20660989	6	35150136	NA	NA	2.15882e-05	0.00841185	1	0.403316	0.0652927	0.403316	0.0652927
cg14636077	17	17684010	SMCR5;RAI1	TSS1500;5'UTR	2.16409e-05	0.00842111	1	0.403184	0.0372409	0.403184	0.0372409
cg12837296	17	42426483	GRN	5'UTR	2.16468e-05	0.00842111	1	0.410181	0.0510918	0.410181	0.0510918
cg23959798	1	4567204	NA	NA	2.1671e-05	0.00842376	1	1.10916	0.144586	-1.10916	-0.144586
cg00704554	11	133902198	LOC100128239	Body	2.1839e-05	0.00847896	1	0.614206	0.078285	-0.614206	-0.078285
cg01193217	8	145104575	NA	NA	2.18481e-05	0.00847896	1	0.952264	0.145076	0.952264	0.145076
cg26177807	8	89688361	NA	NA	2.18794e-05	0.00847908	1	1.06906	0.150068	-1.06906	-0.150068
cg01375263	23	57163746	SPIN2A;SPIN2A	5'UTR;1stExon	2.18836e-05	0.00847908	1	0.594126	0.0890288	0.594126	0.0890288
cg20464195	6	29894248	HCG4P6	TSS1500	2.19258e-05	0.00848862	1	0.519904	0.0861331	0.519904	0.0861331
cg00574563	17	35299270	LHX1	Body	2.20569e-05	0.00852756	1	0.526927	0.0868203	0.526927	0.0868203
cg11388802	1	181577847	CACNA1E	Body	2.20773e-05	0.00852756	1	0.827328	0.129316	-0.827328	-0.129316
cg01274753	16	605144	NA	NA	2.20951e-05	0.00852756	1	0.84766	0.0959047	0.84766	0.0959047
cg11331191	23	63446644	ASB12	TSS1500	2.20969e-05	0.00852756	1	1.03898	0.145532	-1.03898	-0.145532
cg08617160	19	345312	MIER2	TSS1500	2.21436e-05	0.00853877	1	0.789873	0.12144	0.789873	0.12144
cg21184216	5	102598034	C5orf30	5'UTR	2.22672e-05	0.00857052	1	0.763471	0.115201	-0.763471	-0.115201
cg22795345	13	111935508	ARHGEF7;ARHGEF7;ARHGEF7;ARHGEF7;ARHGEF7	Body;Body;Body;Body;Body	2.22403e-05	0.00856921	1	1.55231	0.152915	1.55231	0.152915
cg06834698	11	7961985	OR10A3	TSS1500	2.22826e-05	0.00857052	1	0.626577	0.0998147	-0.626577	-0.0998147
cg06549743	4	9494211	NA	NA	2.23133e-05	0.00857052	1	0.479153	0.0717243	-0.479153	-0.0717243
cg09816788	10	44501131	NA	NA	2.23219e-05	0.00857052	1	0.968231	0.0829157	-0.968231	-0.0829157
cg06320136	2	68882507	PROKR1	Body	2.23324e-05	0.00857052	1	0.679694	0.0966419	-0.679694	-0.0966419
cg25522484	7	18067508	PRPS1L1	TSS200	2.23633e-05	0.00857558	1	1.05	0.111678	-1.05	-0.111678
cg02016723	20	43743511	WFDC5	Body	2.24102e-05	0.00858	1	0.324159	0.0524986	0.324159	0.0524986
cg21527708	1	111822043	LOC149620	TSS1500	2.24104e-05	0.00858	1	0.842224	0.12389	-0.842224	-0.12389
cg17702388	19	16466480	NA	NA	2.24451e-05	0.00858142	1	0.39415	0.042568	0.39415	0.042568
cg17774764	19	50921551	SPIB	TSS1500	2.24546e-05	0.00858142	1	0.427349	0.068413	0.427349	0.068413
cg25080924	4	176339367	NA	NA	2.24674e-05	0.00858142	1	0.61137	0.0996068	-0.61137	-0.0996068
cg09421083	10	134358535	INPP5A	Body	2.25612e-05	0.00860116	1	0.953431	0.148899	0.953431	0.148899
cg18867950	1	228161851	NA	NA	2.25634e-05	0.00860116	1	0.478881	0.0591159	0.478881	0.0591159
cg06959514	6	29856141	HLA-H	Body	2.26061e-05	0.00860116	1	0.763908	0.102789	0.763908	0.102789
cg10776377	1	85359334	LPAR3	TSS1500	2.26081e-05	0.00860116	1	0.965405	0.151313	0.965405	0.151313
cg17361070	6	32282950	C6orf10	Body	2.25964e-05	0.00860116	1	1.0218	0.0783362	-1.0218	-0.0783362
cg11283429	13	28549574	NA	NA	2.26391e-05	0.00860621	1	0.581491	0.0930898	0.581491	0.0930898
cg13459498	20	42544792	TOX2;TOX2;TOX2;TOX2;TOX2	5'UTR;Body;1stExon;1stExon;5'UTR	2.27159e-05	0.00862538	1	0.755579	0.115037	0.755579	0.115037
cg24211826	22	30572326	HORMAD2	3'UTR	2.27412e-05	0.00862538	1	0.540329	0.0442627	0.540329	0.0442627
cg07568233	16	7382520	A2BP1;A2BP1;A2BP1;A2BP1;A2BP1;A2BP1	Body;TSS1500;TSS1500;Body;TSS1500;Body	2.27499e-05	0.00862538	1	1.04876	0.144562	-1.04876	-0.144562
cg21392893	8	7004944	NA	NA	2.27653e-05	0.00862538	1	0.240435	0.0410059	-0.240435	-0.0410059
cg21160877	4	9352827	NA	NA	2.27886e-05	0.00862538	1	0.392372	0.0662738	-0.392372	-0.0662738
cg03200309	12	48722990	H1FNT;H1FNT	5'UTR;1stExon	2.28532e-05	0.00862538	1	0.901798	0.129171	-0.901798	-0.129171
cg08358943	17	44889584	WNT3	Body	2.28576e-05	0.00862538	1	0.490238	0.0768179	0.490238	0.0768179
cg00584456	8	7191273	FAM66B	Body	2.28721e-05	0.00862538	1	0.901984	0.116783	-0.901984	-0.116783
cg22248750	2	38294160	FAM82A1	3'UTR	2.28977e-05	0.00862538	1	0.68091	0.0863001	0.68091	0.0863001
cg08832234	8	138493933	NA	NA	2.29056e-05	0.00862538	1	0.77241	0.123284	-0.77241	-0.123284
cg00583304	6	134378699	NA	NA	2.29101e-05	0.00862538	1	0.644817	0.0503877	0.644817	0.0503877
cg02080857	1	85279323	LPAR3	3'UTR	2.29166e-05	0.00862538	1	0.416516	0.0703985	0.416516	0.0703985
cg19744936	19	15343395	EPHX3;EPHX3	5'UTR;TSS200	2.29388e-05	0.00862538	1	0.845181	0.118243	0.845181	0.118243
cg09642740	8	130995990	NA	NA	2.29395e-05	0.00862538	1	0.395434	0.0568098	0.395434	0.0568098
cg22921096	3	184056553	FAM131A;FAM131A	5'UTR;Body	2.30263e-05	0.00864251	1	0.420838	0.0707182	0.420838	0.0707182
cg07043952	15	92459554	SLCO3A1;SLCO3A1	Body;Body	2.30271e-05	0.00864251	1	0.96961	0.0925914	-0.96961	-0.0925914
cg16362786	21	45177726	PDXK	3'UTR	2.30387e-05	0.00864251	1	0.562441	0.0832254	0.562441	0.0832254
cg03192551	17	42403152	SLC25A39;SLC25A39	TSS1500;TSS1500	2.30772e-05	0.00865024	1	0.6142	0.102059	0.6142	0.102059
cg07639473	16	2270781	NA	NA	2.31506e-05	0.00866132	1	0.438659	0.0321608	0.438659	0.0321608
cg06385187	20	44098287	WFDC2	TSS200	2.31532e-05	0.00866132	1	1.13956	0.161541	1.13956	0.161541
cg17897699	8	137806993	NA	NA	2.31606e-05	0.00866132	1	0.828417	0.12919	-0.828417	-0.12919
cg17001464	7	130679521	FLJ43663;FLJ43663	Body;Body	2.32135e-05	0.00866896	1	0.483474	0.0753676	0.483474	0.0753676
cg02471153	8	99440331	KCNS2	Body	2.32169e-05	0.00866896	1	0.578436	0.0913044	0.578436	0.0913044
cg20146904	1	192216653	NA	NA	2.32801e-05	0.00867201	1	0.554123	0.081091	-0.554123	-0.081091
cg01252104	12	132807169	GALNT9	Body	2.32855e-05	0.00867201	1	0.735145	0.115589	-0.735145	-0.115589
cg21797452	23	130929940	LOC286467	Body	2.32862e-05	0.00867201	1	1.61021	0.180243	-1.61021	-0.180243
cg11804538	19	57336314	PEG3;PEG3;ZIM2;PEG3;PEG3;PEG3;PEG3;ZIM2;ZIM2	5'UTR;5'UTR;5'UTR;1stExon;5'UTR;5'UTR;5'UTR;5'UTR;5'UTR	2.32969e-05	0.00867201	1	0.718448	0.0779037	-0.718448	-0.0779037
cg13928485	9	136726359	VAV2;VAV2	Body;Body	2.33662e-05	0.00869114	1	0.569739	0.0374087	0.569739	0.0374087
cg07193534	1	120354250	REG4;REG4;REG4	TSS200;TSS200;TSS200	2.33974e-05	0.00869603	1	0.66985	0.108037	0.66985	0.108037
cg11668813	5	145236262	NA	NA	2.34193e-05	0.00869749	1	0.973661	0.14425	0.973661	0.14425
cg10172675	8	104132683	NA	NA	2.34395e-05	0.00869832	1	0.715571	0.111873	0.715571	0.111873
cg15717840	6	3340979	SLC22A23;SLC22A23	Body;Body	2.35293e-05	0.00871858	1	0.463311	0.0585786	0.463311	0.0585786
cg00813765	23	134846987	CT45A1	TSS200	2.35302e-05	0.00871858	1	0.41226	0.0695017	-0.41226	-0.0695017
cg14490428	10	89841521	NA	NA	2.35929e-05	0.00873511	1	0.648309	0.0968397	0.648309	0.0968397
cg13441753	9	139127333	QSOX2	Body	2.36638e-05	0.00875242	1	0.487738	0.0401547	0.487738	0.0401547
cg14924620	10	50342114	FAM170B	TSS200	2.3677e-05	0.00875242	1	0.877792	0.13534	-0.877792	-0.13534
cg14520214	7	1491831	MICALL2	Body	2.36998e-05	0.00875242	1	0.554731	0.0859617	0.554731	0.0859617
cg12647497	1	110210265	GSTM2;GSTM2	TSS1500;TSS1500	2.37121e-05	0.00875242	1	0.668681	0.0984465	0.668681	0.0984465
cg17406248	9	97807693	C9orf3	Body	2.37971e-05	0.0087704	1	0.661776	0.091972	0.661776	0.091972
cg22142212	23	151562912	GABRA3;MIR105-2;MIR767	5'UTR;Body;TSS1500	2.38238e-05	0.00877354	1	0.8165	0.129224	-0.8165	-0.129224
cg23782820	8	58130467	NA	NA	2.38456e-05	0.00877488	1	0.929692	0.120469	-0.929692	-0.120469
cg24227371	11	82718527	RAB30	5'UTR	2.37693e-05	0.00876684	1	0.729873	0.116435	0.729873	0.116435
cg04552799	8	100246786	VPS13B;VPS13B	Body;Body	2.38914e-05	0.00878382	1	0.426785	0.0521868	0.426785	0.0521868
cg07107756	17	78161227	CARD14;CARD14	TSS1500;Body	2.39093e-05	0.00878382	1	0.915392	0.143717	0.915392	0.143717
cg09497276	2	220301815	SPEG	Body	2.39245e-05	0.00878382	1	0.481146	0.0582916	0.481146	0.0582916
cg20666917	2	99439848	C2orf55	Body	2.40066e-05	0.00880121	1	0.37855	0.0636968	0.37855	0.0636968
cg13715631	5	134366914	PITX1	Body	2.4013e-05	0.00880121	1	0.836096	0.124114	0.836096	0.124114
cg24371534	1	3384929	ARHGEF16	Body	2.40265e-05	0.00880121	1	0.918262	0.0402005	0.918262	0.0402005
cg11751344	8	92622592	NA	NA	2.4126e-05	0.00882882	1	0.897803	0.135144	-0.897803	-0.135144
cg10011623	20	57463527	GNAS;GNAS;GNAS;GNAS	3'UTR;3'UTR;TSS1500;Body	2.41384e-05	0.00882882	1	0.627082	0.0992427	0.627082	0.0992427
cg22224202	1	143184585	NA	NA	2.42313e-05	0.00884427	1	0.74041	0.101117	-0.74041	-0.101117
cg26013046	1	5024652	NA	NA	2.42442e-05	0.00884427	1	1.26175	0.135331	-1.26175	-0.135331
cg23623270	17	42402962	SLC25A39;SLC25A39	TSS1500;TSS1500	2.4256e-05	0.00884427	1	1.0287	0.147248	1.0287	0.147248
cg21143706	11	68541303	CPT1A;CPT1A	Body;Body	2.4269e-05	0.00884427	1	0.429276	0.0526751	0.429276	0.0526751
cg09375756	11	692963	DEAF1	Body	2.42722e-05	0.00884427	1	0.590338	0.0572069	0.590338	0.0572069
cg23506728	3	131280698	CPNE4	Body	2.43002e-05	0.00884783	1	0.606962	0.0697652	0.606962	0.0697652
cg19435284	4	13532671	NA	NA	2.43382e-05	0.00885066	1	0.438649	0.065141	0.438649	0.065141
cg15675123	5	12623177	NA	NA	2.43609e-05	0.00885066	1	0.859242	0.122064	-0.859242	-0.122064
cg04076264	6	150437118	NA	NA	2.43758e-05	0.00885066	1	0.415881	0.0581848	0.415881	0.0581848
cg03013946	20	44142512	SPINT3	Body	2.43813e-05	0.00885066	1	0.840423	0.127871	-0.840423	-0.127871
cg23232084	23	153715609	UBL4A	TSS1500	2.44448e-05	0.00885511	1	0.43539	0.0425708	0.43539	0.0425708
cg03408135	1	207842833	CR1L	Body	2.44503e-05	0.00885511	1	0.822128	0.128154	0.822128	0.128154
cg12165864	7	66369176	NA	NA	2.44527e-05	0.00885511	1	0.392072	0.0546813	0.392072	0.0546813
cg07319624	16	32265747	NA	NA	2.44668e-05	0.00885511	1	0.642454	0.105816	-0.642454	-0.105816
cg06703803	12	110811045	ANAPC7	3'UTR	2.44998e-05	0.00886039	1	0.738345	0.114459	0.738345	0.114459
cg22561329	19	57346735	PEG3;PEG3;ZIM2;PEG3;PEG3;ZIM2;ZIM2	5'UTR;5'UTR;5'UTR;5'UTR;5'UTR;5'UTR;5'UTR	2.45191e-05	0.00886075	1	0.508547	0.0859153	-0.508547	-0.0859153
cg01835384	14	61744295	TMEM30B;TMEM30B	1stExon;3'UTR	2.45462e-05	0.00886392	1	0.660675	0.107264	0.660675	0.107264
cg17522207	19	45655646	NKPD1	Body	2.46192e-05	0.00888363	1	0.612994	0.0986801	0.612994	0.0986801
cg15854022	2	91781765	NA	NA	2.46522e-05	0.0088865	1	0.4796	0.0760951	-0.4796	-0.0760951
cg26934993	17	40274722	HSPB9;KAT2A	TSS200;TSS1500	2.46767e-05	0.0088865	1	0.836747	0.131496	0.836747	0.131496
cg01059047	17	34097545	MMP28	Body	2.46823e-05	0.0088865	1	0.420523	0.060791	-0.420523	-0.060791
cg07917150	7	27154264	HOXA3;HOXA3;HOXA3	5'UTR;TSS1500;5'UTR	2.47242e-05	0.0088902	1	0.692174	0.111179	0.692174	0.111179
cg02304584	6	31650790	NA	NA	2.47294e-05	0.0088902	1	0.533684	0.0640385	0.533684	0.0640385
cg16191009	3	9745369	CPNE9	TSS200	2.47652e-05	0.00889079	1	0.493721	0.0695888	0.493721	0.0695888
[truncated: 454 more rows]

## Sheet: Supplementary Table S3
Characteristics	TRUS (n=69)	TURP (n=53)	P-valuea
[truncated: 14 more rows]
